# Supplementary material for: Cell-Surface Proteomics Identifies Differences in Signaling and Adhesion Protein Expression between Naive and Primed Human Pluripotent Stem Cells
Source: Stem Cell Reports. 2020 Apr 16;14(5):972–88. doi: 10.1016/j.stemcr.2020.03.017 (PMC7220956; doi:10.1016/j.stemcr.2020.03.017)
Supplement: Table S1. Full Dataset of Cell-Surface Proteomes in Naive and Primed hPSC, Related to Figure 1 [file mmc2.xlsx]

## Sheet: TabDescription
Table S1 Plasma membrane proteomics dataset
ALL - complete dataset of 5877 proteins quantified in this study
PMorCS - subset of the data containing proteins annotated as plasma membrane or cell surface according to cellular location annotations within Uniprot KnowledgeBase
									#DIV/0!		17.7805		#DIV/0!
									#DIV/0!		16.3808		#DIV/0!

## Sheet: ALL
Protein identifiers					log2 TMT reporter ion intensities									protein abundnances in individual samples (Top3+TMT method as described in methods)								LIMMA results
UniProt accession	Protein names	Gene names		PepCount	P1A	P2A	P1E	P2E	N1	N2	N3	log2 fold change naïve/primed		Abundance N1	Abundance N2	Abundance N3	Abundance P1A	Abundance P2A	Abundance P1E	Abundance P2E		P.Value	adj.P.Val
Q8WW52	Protein FAM151A	FAM151A C1orf179 UNQ3034/PRO9836		30	13.6764	14.6964	14.0636	12.9886	19.7304	19.7457	19.6071	5.83813		6.84801e+10	6.92085e+10	6.28703e+10	1.03066e+09	2.09021e+09	1.34803e+09	6.39851e+08		2.92006e-10	1.00426e-08
O00574	C-X-C chemokine receptor type 6 (CXC-R6) (CXCR-6) (CDw186) (G-protein coupled receptor STRL33) (G-protein coupled receptor bonzo) (CD antigen CD186)	CXCR6 BONZO STRL33 TYMSTR		2			9.41253	9.20713	14.3474	15.7	15.037	5.7183		3.78977e+06	9.67818e+06	6.11219e+06	181.809	181.809	123899	107458		1.05546e-08	1.4957e-07
Q9BVV8	Protein FAM174C	FAM174C		2	5.85053		9.47353	9.90288	14.2943	13.8852	13.9723	5.64162		2.07487e+07	1.56255e+07	1.65973e+07	59587.5	1032.69	734150	988629		2.27077e-05	7.95379e-05
P19397	Leukocyte surface antigen CD53 (Cell surface glycoprotein CD53) (Tetraspanin-25) (Tspan-25) (CD antigen CD53)	CD53 MOX44 TSPAN25		3	13.411	15.3706	13.1213	13.0888	19.3426	19.1335	18.9926	5.40827		3.56199e+08	3.08135e+08	2.79461e+08	5.83604e+06	2.26993e+07	4.77417e+06	4.66775e+06		4.65977e-08	4.83317e-07
P09564	T-cell antigen CD7 (GP40) (T-cell leukemia antigen) (T-cell surface antigen Leu-9) (TP41) (CD antigen CD7)	CD7		2	13.8425		13.8821	13.9734	19.3824	19.2908	19.1331	5.36946		9.35443e+08	8.77868e+08	7.86987e+08	2.01062e+07	1368.74	2.06656e+07	2.20157e+07		1.66121e-12	1.14849e-09
P05187	Alkaline phosphatase, placental type (EC 3.1.3.1) (Alkaline phosphatase Regan isozyme) (Placental alkaline phosphatase 1) (PLAP-1)	ALPP PLAP		13	14.5279	15.2973	14.6168	14.506	20.019	20.0435	19.8235	5.22499		5.24652e+08	5.33611e+08	4.58141e+08	1.16647e+07	1.98834e+07	1.24059e+07	1.14891e+07		7.03034e-12	1.57511e-09
Q07075	Glutamyl aminopeptidase (EAP) (EC 3.4.11.7) (Aminopeptidase A) (AP-A) (Differentiation antigen gp160) (CD antigen CD249)	ENPEP		40	16.2935	17.1752	16.4704	15.6106	21.0567	21.9868	21.5791	5.15348		6.09283e+08	1.16097e+09	8.75117e+08	2.24357e+07	4.1339e+07	2.53627e+07	1.39758e+07		1.77038e-09	3.82779e-08
P22732	Solute carrier family 2, facilitated glucose transporter member 5 (Fructose transporter) (Glucose transporter type 5, small intestine) (GLUT-5)	SLC2A5 GLUT5		9	16.0081	15.9229	15.6007	14.951	20.7182	20.7749	20.6118	5.08096		2.20888e+08	2.29737e+08	2.05188e+08	8.43901e+06	7.95505e+06	6.36286e+06	4.05569e+06		4.7652e-11	3.25862e-09
P04350	Tubulin beta-4A chain (Tubulin 5 beta) (Tubulin beta-4 chain)	TUBB4A TUBB4 TUBB5		5	16.0988	15.5734	15.8042	15.723	20.8537	20.9109	20.767	5.04401		1.01968e+09	1.06089e+09	9.60185e+08	3.77643e+07	2.62382e+07	3.07903e+07	2.91045e+07		6.78173e-13	1.14849e-09
P15509	Granulocyte-macrophage colony-stimulating factor receptor subunit alpha (GM-CSF-R-alpha) (GMCSFR-alpha) (GMR-alpha) (CDw116) (CD antigen CD116)	CSF2RA CSF2R CSF2RY		14	15.2395	16.1334	15.5617	15.2837	20.8399	20.6167	20.307	5.03329		5.53697e+08	4.74305e+08	3.82686e+08	1.14119e+07	2.12067e+07	1.42683e+07	1.17673e+07		3.92858e-11	3.08053e-09
P50453	Serpin B9 (Cytoplasmic antiproteinase 3) (CAP-3) (CAP3) (Peptidase inhibitor 9) (PI-9)	SERPINB9 PI9		23	13.611	14.6014	13.9861	13.5504	18.8185	19.0281	18.8055	4.94683		5.05467e+08	5.84526e+08	5.00933e+08	1.36796e+07	2.71785e+07	1.77419e+07	1.31168e+07		7.51992e-11	4.37868e-09
Q16831	Uridine phosphorylase 1 (UPase 1) (UrdPase 1) (EC 2.4.2.3)	UPP1 UP		11	14.3677	15.1447	14.4461	13.9192	19.2048	19.5767	19.3766	4.9166		3.28732e+08	4.25411e+08	3.70306e+08	1.15011e+07	1.97078e+07	1.2143e+07	8.42813e+06		1.40685e-10	6.3158e-09
P15328	Folate receptor alpha (FR-alpha) (Adult folate-binding protein) (FBP) (Folate receptor 1) (Folate receptor, adult) (KB cells FBP) (Ovarian tumor-associated antigen MOv18)	FOLR1 FOLR		2	18.2915		17.8113	17.6278	22.8528	22.8642	22.5571	4.84783		1.21614e+09	1.22583e+09	9.90777e+08	5.15116e+07	160.553	3.69268e+07	3.25175e+07		7.78901e-11	4.3886e-09
P13726	Tissue factor (TF) (Coagulation factor III) (Thromboplastin) (CD antigen CD142)	F3		8	14.5541	15.8575	14.4696	14.3695	19.7184	19.7224	19.5064	4.8364		1.59126e+09	1.59575e+09	1.37383e+09	4.43757e+07	1.09526e+08	4.18506e+07	3.90439e+07		2.19696e-09	4.47071e-08
Q9BYF1	Angiotensin-converting enzyme 2 (EC 3.4.17.23) (ACE-related carboxypeptidase) (Angiotensin-converting enzyme homolog) (ACEH) (Metalloprotease MPROT15) [Cleaved into: Processed angiotensin-converting enzyme 2]	ACE2 UNQ868/PRO1885		4	10.9477	12.2255	11.5882	12.1404	16.9629	16.621	16.0811	4.82952		1.88623e+07	1.48827e+07	1.02368e+07	291647	707151	454632	666646		1.83792e-09	3.93047e-08
P25106	Atypical chemokine receptor 3 (C-X-C chemokine receptor type 7) (CXC-R7) (CXCR-7) (Chemokine orphan receptor 1) (G-protein coupled receptor 159) (G-protein coupled receptor RDC1 homolog) (RDC-1)	ACKR3 CMKOR1 CXCR7 GPR159 RDC1		3	13.1926	13.5481	13.1972	13.2405	18.3378	18.1061	17.915	4.82504		4.72426e+07	4.02341e+07	3.52436e+07	1.335e+06	1.70809e+06	1.33926e+06	1.38004e+06		1.43134e-12	1.14849e-09
Q8WX94	NACHT, LRR and PYD domains-containing protein 7 (Nucleotide-binding oligomerization domain protein 12) (PYRIN-containing APAF1-like protein 3)	NLRP7 NALP7 NOD12 PYPAF3		36	16.7349	17.3953	16.9036	16.5468	21.6737	21.8262	21.6184	4.81097		4.87099e+08	5.41419e+08	4.68796e+08	1.58816e+07	2.51012e+07	1.78516e+07	1.39402e+07		1.42052e-11	1.92503e-09
Q9UJW3	DNA (cytosine-5)-methyltransferase 3-like	DNMT3L		12	14.9289	15.4597	15.4302	15.0874	19.821	20.2528	20.0157	4.80323		2.94481e+08	3.97241e+08	3.37025e+08	9.91758e+06	1.43281e+07	1.40383e+07	1.10694e+07		5.16082e-12	1.54251e-09
Q8N386	Leucine-rich repeat-containing protein 25 (Monocyte and plasmacytoid-activated protein)	LRRC25 MAPA UNQ6169/PRO20174		4	16.6607	15.7646	16.0962	15.7209	20.9898	20.8997	20.6968	4.8015		2.73222e+08	2.56685e+08	2.23005e+08	1.35933e+07	7.30414e+06	9.19202e+06	7.08623e+06		5.28468e-11	3.4153e-09
Q6Q4G3	Aminopeptidase Q (AP-Q) (APQ) (EC 3.4.11.-) (CHL2 antigen) (Laeverin)	LVRN AQPEP		28	16.4059	17.0413	16.572	16.6041	21.634	21.4633	21.2727	4.80082		3.52091e+08	3.12794e+08	2.74096e+08	9.3939e+06	1.45924e+07	1.05404e+07	1.07769e+07		4.67815e-12	1.54251e-09
O95274	Ly6/PLAUR domain-containing protein 3 (GPI-anchored metastasis-associated protein C4.4A homolog) (Matrigel-induced gene C4 protein) (MIG-C4)	LYPD3 C4.4A UNQ491/PRO1007		2	13.3004	13.2845	13.9569	13.8439	18.7135	18.383	18.0255	4.77756		2.47573e+07	1.96883e+07	1.53676e+07	581021	574689	915864	846853		5.7166e-11	3.65428e-09
Q14002	Carcinoembryonic antigen-related cell adhesion molecule 7 (Carcinoembryonic antigen CGM2)	CEACAM7 CGM2		2	13.0838	14.8463	13.8181	14.2589	18.7492	18.7598	18.6884	4.7307		1.36841e+07	1.3785e+07	1.31191e+07	269619	914815	448530	608839		4.46229e-09	7.85818e-08
Q9NPC4	Lactosylceramide 4-alpha-galactosyltransferase (EC 2.4.1.228) (Alpha-1,4-N-acetylglucosaminyltransferase) (Alpha-1,4-galactosyltransferase) (Alpha4Gal-T1) (CD77 synthase) (Globotriaosylceramide synthase) (Gb3 synthase) (P1/Pk synthase) (UDP-galactose:beta-D-galactosyl-beta1-R 4-alpha-D-galactosyltransferase)	A4GALT A14GALT A4GALT1		6	14.6428	14.1519	14.2358	13.9693	19.0344	19.1198	18.7396	4.71465		5.52872e+07	5.86565e+07	4.50694e+07	2.63398e+06	1.87429e+06	1.98653e+06	1.6515e+06		8.03489e-12	1.57511e-09
O95477	ATP-binding cassette sub-family A member 1 (ATP-binding cassette transporter 1) (ABC-1) (ATP-binding cassette 1) (Cholesterol efflux regulatory protein)	ABCA1 ABC1 CERP		111	15.5022	15.4979	15.3508	15.7372	20.1069	20.2871	20.236	4.68799		1.79541e+09	2.03431e+09	1.9635e+09	7.37898e+07	7.35732e+07	6.64418e+07	8.68472e+07		7.16968e-13	1.14849e-09
P78380	Oxidized low-density lipoprotein receptor 1 (Ox-LDL receptor 1) (C-type lectin domain family 8 member A) (Lectin-like oxidized LDL receptor 1) (LOX-1) (Lectin-like oxLDL receptor 1) (hLOX-1) (Lectin-type oxidized LDL receptor 1) [Cleaved into: Oxidized low-density lipoprotein receptor 1, soluble form]	OLR1 CLEC8A LOX1		2	11.8341	11.6016	12.1833	11.7032	16.8919	16.8227	15.7603	4.66106		1.08724e+07	1.03633e+07	4.96258e+06	326436	277852	415817	298118		5.36788e-10	1.49614e-08
P34910	Protein EVI2B (Ecotropic viral integration site 2B protein homolog) (EVI-2B) (CD antigen CD361)	EVI2B EVDB		7	15.7321	16.1085	16.0504	16.191	21.094	20.643	20.2574	4.64429		1.41912e+08	1.03815e+08	7.94687e+07	3.45092e+06	4.47982e+06	4.3028e+06	4.74318e+06		3.12187e-11	2.69597e-09
P10696	Alkaline phosphatase, placental-like (EC 3.1.3.1) (ALP-1) (Alkaline phosphatase Nagao isozyme) (Germ cell alkaline phosphatase) (GCAP) (Placental alkaline phosphatase-like) (PLAP-like)	ALPPL2 ALPPL		25	14.9756	15.1503	14.6451	14.1687	19.6261	19.3916	19.0997	4.63758		4.02345e+09	3.41984e+09	2.79344e+09	1.60191e+08	1.80816e+08	1.274e+08	9.15669e+07		1.32381e-10	6.17882e-09
P22607	Fibroblast growth factor receptor 3 (FGFR-3) (EC 2.7.10.1) (CD antigen CD333)	FGFR3 JTK4		16	15.9488	16.4558	16.7421	16.6616	21.1126	21.059	21.0603	4.62525		3.49924e+08	3.37171e+08	3.37474e+08	9.76169e+06	1.38724e+07	1.69165e+07	1.59985e+07		1.67343e-11	2.00845e-09
Q92887	Canalicular multispecific organic anion transporter 1 (ATP-binding cassette sub-family C member 2) (Canalicular multidrug resistance protein) (Multidrug resistance-associated protein 2)	ABCC2 CMOAT CMOAT1 CMRP MRP2		32	15.8358	15.9444	15.7422	15.8531	20.9107	20.3809	20.0381	4.59933		1.32837e+08	9.20058e+07	7.25466e+07	3.94109e+06	4.24932e+06	3.69356e+06	3.98847e+06		2.16189e-11	2.36015e-09
P34972	Cannabinoid receptor 2 (CB-2) (CB2) (hCB2) (CX5)	CNR2 CB2A CB2B		9	14.4764	14.6831	14.2671	14.4605	18.9567	19.2291	18.9364	4.56896		3.48928e+08	4.21442e+08	3.44071e+08	1.56333e+07	1.80412e+07	1.35214e+07	1.54612e+07		1.75759e-12	1.14849e-09
P98164	Low-density lipoprotein receptor-related protein 2 (LRP-2) (Glycoprotein 330) (gp330) (Megalin)	LRP2		106	15.6179	16.6671	15.7034	15.319	20.1714	20.6749	20.2838	4.54984		3.16522e+08	4.48691e+08	3.42145e+08	1.34788e+07	2.78925e+07	1.43016e+07	1.09564e+07		1.37422e-09	3.20706e-08
P13796	Plastin-2 (L-plastin) (LC64P) (Lymphocyte cytosolic protein 1) (LCP-1)	LCP1 PLS2		21	16.4318	16.6799	16.1061	15.8051	20.6688	20.9465	20.7272	4.52513		1.0725e+08	1.30017e+08	1.11681e+08	5.68756e+06	6.75481e+06	4.53825e+06	3.68362e+06		4.45722e-11	3.13979e-09
P08887	Interleukin-6 receptor subunit alpha (IL-6 receptor subunit alpha) (IL-6R subunit alpha) (IL-6R-alpha) (IL-6RA) (IL-6R 1) (Membrane glycoprotein 80) (gp80) (CD antigen CD126)	IL6R		7	15.7202	15.6959	15.5589	15.5646	20.635	19.9021	19.8452	4.49256		1.00425e+08	6.04258e+07	5.80893e+07	3.32923e+06	3.27349e+06	2.977e+06	2.98878e+06		2.89518e-11	2.61367e-09
Q6PIU2	Neutral cholesterol ester hydrolase 1 (NCEH) (EC 3.1.1.-) (Arylacetamide deacetylase-like 1)	NCEH1 AADACL1 KIAA1363		10	14.6617	14.8457	15.2438	14.8364	19.4002	19.4997	19.1614	4.45684		8.49411e+07	9.10079e+07	7.19844e+07	3.18197e+06	3.61492e+06	4.76361e+06	3.59149e+06		7.28199e-12	1.57511e-09
Q14956	Transmembrane glycoprotein NMB (Transmembrane glycoprotein HGFIN)	GPNMB HGFIN NMB UNQ1725/PRO9925		7	12.1816	12.1566	12.1795	12.0278	16.2615	16.7319	16.7661	4.45015		7.04671e+07	9.76367e+07	9.99724e+07	4.1669e+06	4.09529e+06	4.16082e+06	3.74552e+06		3.61184e-12	1.54251e-09
P25815	Protein S100-P (Migration-inducing gene 9 protein) (MIG9) (Protein S100-E) (S100 calcium-binding protein P)	S100P S100E		2	14.155	14.2098	14.4276	14.466	18.887	18.9045	18.4147	4.42077		3.08925e+07	3.12704e+07	2.22675e+07	1.16249e+06	1.20752e+06	1.40428e+06	1.44213e+06		6.81243e-12	1.57511e-09
P58107	Epiplakin (450 kDa epidermal antigen)	EPPK1 EPIPL		100	17.5089	17.3975	17.5223	17.3058	21.8075	21.8265	21.6668	4.33332		5.30796e+08	5.37823e+08	4.81472e+08	2.69727e+07	2.49676e+07	2.7223e+07	2.34302e+07		9.09258e-13	1.14849e-09
Q6ZQN7	Solute carrier organic anion transporter family member 4C1 (OATP-H) (Organic anion transporter M1) (OATP-M1) (Solute carrier family 21 member 20)	SLCO4C1 OATP4C1 OATPX SLC21A20		13	16.3657	16.3229	16.2117	16.1657	20.6896	20.6086	20.4948	4.33117		1.27415e+09	1.20461e+09	1.11326e+09	6.36223e+07	6.17615e+07	5.71803e+07	5.53855e+07		8.99914e-13	1.14849e-09
P55017	Solute carrier family 12 member 3 (Na-Cl cotransporter) (NCC) (Na-Cl symporter) (Thiazide-sensitive sodium-chloride cotransporter)	SLC12A3 NCC TSC		18	14.6463	15.487	14.6765	14.8096	19.3685	19.3641	18.9707	4.32961		1.35797e+08	1.35389e+08	1.03074e+08	5.14468e+06	9.21367e+06	5.25385e+06	5.76141e+06		1.37476e-10	6.3158e-09
P48960	CD97 antigen (Leukocyte antigen CD97) (CD antigen CD97) [Cleaved into: CD97 antigen subunit alpha; CD97 antigen subunit beta]	CD97		17	16.7728	16.4526	16.501	16.5067	20.8499	20.9645	20.7985	4.31268		1.14267e+09	1.23721e+09	1.10268e+09	6.7702e+07	5.42261e+07	5.60779e+07	5.62984e+07		1.51834e-12	1.14849e-09
Q96D42	Hepatitis A virus cellular receptor 1 (HAVcr-1) (Kidney injury molecule 1) (KIM-1) (T-cell immunoglobulin and mucin domain-containing protein 1) (TIMD-1) (T-cell immunoglobulin mucin receptor 1) (TIM) (TIM-1) (T-cell membrane protein 1)	HAVCR1 KIM1 TIM1 TIMD1		7	13.5825	14.9459	13.9074	13.5184	18.2848	18.4022	18.1733	4.29822		2.36512e+08	2.56559e+08	2.18924e+08	9.08489e+06	2.33742e+07	1.13794e+07	8.69025e+06		4.85e-09	8.26749e-08
Q9UGT4	Sushi domain-containing protein 2	SUSD2		27	17.2842	17.2397	17.3536	16.849	21.2475	21.4271	21.4688	4.19951		1.39675e+10	1.58187e+10	1.62831e+10	8.95455e+08	8.68234e+08	9.39609e+08	6.62253e+08		7.6479e-12	1.57511e-09
Q6P5W5	Zinc transporter ZIP4 (Solute carrier family 39 member 4) (Zrt- and Irt-like protein 4) (ZIP-4)	SLC39A4 ZIP4		3	11.7294	11.212	11.6024	11.4445	15.7845	15.8133	15.4737	4.19339		8.75452e+07	8.93144e+07	7.05786e+07	5.26687e+06	3.67957e+06	4.8229e+06	4.32283e+06		1.17613e-11	1.77354e-09
A4D1S0	Killer cell lectin-like receptor subfamily G member 2 (C-type lectin domain family 15 member B)	KLRG2 CLEC15B		20	16.3613	15.9869	16.3925	16.3178	20.352	20.4768	20.474	4.16962		8.90399e+09	9.70886e+09	9.68998e+09	5.6013e+08	4.32088e+08	5.72362e+08	5.43482e+08		3.76542e-12	1.54251e-09
Q695T7	Sodium-dependent neutral amino acid transporter B(0)AT1 (Solute carrier family 6 member 19) (System B(0) neutral amino acid transporter AT1)	SLC6A19 B0AT1		5	15.0533	14.9628	15.1668	14.9577	19.3537	19.256	18.9999	4.16807		8.03319e+07	7.50745e+07	6.28644e+07	4.07715e+06	3.82911e+06	4.41067e+06	3.81562e+06		2.89883e-12	1.54251e-09
Q8N9L9	Acyl-coenzyme A thioesterase 4 (Acyl-CoA thioesterase 4) (EC 3.1.2.2) (PTE-2b) (Peroxisomal acyl coenzyme A thioester hydrolase Ib) (Peroxisomal long-chain acyl-CoA thioesterase Ib) (PTE-Ib)	ACOT4 PTE2B PTEIB		2	14.0707	14.1867	13.4753	13.5599	17.942	18.139	17.8156	4.14236		1.61771e+07	1.85438e+07	1.48201e+07	1.10544e+06	1.19795e+06	731614	775836		9.0952e-11	4.76928e-09
Q6P9G4	Transmembrane protein 154	TMEM154		8	15.1065	14.237	14.6928	14.6973	18.9813	18.8457	18.6396	4.13882		7.50374e+07	6.83074e+07	5.92138e+07	5.1149e+06	2.79963e+06	3.83982e+06	3.85192e+06		9.24499e-11	4.76928e-09
P16260	Graves disease carrier protein (GDC) (Graves disease autoantigen) (GDA) (Mitochondrial solute carrier protein homolog) (Solute carrier family 25 member 16)	SLC25A16 GDA		8	12.8752	12.768	12.8003	12.5099	16.6104	17.1343	16.8161	4.11526		8.32785e+07	1.19742e+08	9.6041e+07	6.2535e+06	5.80565e+06	5.93722e+06	4.85468e+06		1.38788e-11	1.92503e-09
Q5TF39	Sodium-dependent glucose transporter 1 (Major facilitator superfamily domain-containing protein 4B)	MFSD4B KIAA1919 NAGLT1 HSPC100		5	12.1806	11.899	12.3597	12.1263	16.3801	16.2928	16.0781	4.1089		5.27179e+08	4.96225e+08	4.27607e+08	2.86933e+07	2.36068e+07	3.24861e+07	2.76344e+07		7.36561e-12	1.57511e-09
Q5T6V5	Queuosine salvage protein	C9orf64		16	16.1995	17.2972	16.1808	16.0063	20.4986	20.7035	20.3701	4.10307		7.03144e+07	8.10459e+07	6.43224e+07	3.57194e+06	7.64421e+06	3.52596e+06	3.12423e+06		3.52486e-09	6.45786e-08
Q5JSQ8	Putative KHDC1-like protein	KHDC1L		3	15.0201	15.5459	15.2983	15.2618	19.3561	19.5941	19.192	4.09921		6.51332e+07	7.68176e+07	5.81309e+07	3.2251e+06	4.6434e+06	3.91098e+06	3.81317e+06		1.54177e-11	1.9509e-09
Q03431	Parathyroid hormone/parathyroid hormone-related peptide receptor (PTH/PTHrP type I receptor) (PTH/PTHr receptor) (Parathyroid hormone 1 receptor) (PTH1 receptor)	PTH1R PTHR PTHR1		3	11.9752	12.5611	12.5546	12.0568	16.2611	16.3869	16.3087	4.03195		1.16893e+07	1.27543e+07	1.20813e+07	599244	899467	895441	634114		4.22545e-11	3.13979e-09
Q9NSA0	Solute carrier family 22 member 11 (Organic anion transporter 4)	SLC22A11 OAT4		2	12.3589	14.9221	14.0491	13.0744	17.3928	17.9247	17.4668	3.99366		6.76754e+06	9.78443e+06	7.12372e+06	206575	1.22084e+06	666595	339198		1.75866e-06	9.1609e-06
Q9H902	Receptor expression-enhancing protein 1 (Spastic paraplegia 31 protein)	REEP1 C2orf23 SPG31		3	11.8941	13.591	11.6578	11.2386	16.1913	16.2334	15.841	3.9932		2.46597e+07	2.53896e+07	1.93429e+07	1.25429e+06	4.0664e+06	1.06478e+06	796268		7.58622e-07	4.61371e-06
O75051	Plexin-A2 (Semaphorin receptor OCT)	PLXNA2 KIAA0463 OCT PLXN2 UNQ209/PRO235		47	17.4223	17.1402	17.2355	17.2804	21.1754	21.4115	21.1431	3.9737		1.9448e+08	2.29054e+08	1.90169e+08	1.4424e+07	1.18621e+07	1.26722e+07	1.30725e+07		4.33172e-12	1.54251e-09
Q9UM01	Y+L amino acid transporter 1 (Monocyte amino acid permease 2) (MOP-2) (Solute carrier family 7 member 7) (y(+)L-type amino acid transporter 1) (Y+LAT1) (y+LAT-1)	SLC7A7		5	13.932	13.9526	13.8244	13.6325	17.6488	17.8603	17.7577	3.92019		3.06056e+08	3.54385e+08	3.30053e+08	2.32776e+07	2.36124e+07	2.16055e+07	1.89144e+07		5.24575e-12	1.54251e-09
P09758	Tumor-associated calcium signal transducer 2 (Cell surface glycoprotein Trop-2) (Membrane component chromosome 1 surface marker 1) (Pancreatic carcinoma marker protein GA733-1)	TACSTD2 GA733-1 M1S1 TROP2		8	15.6209	15.2262	15.3737	15.1504	19.1541	19.4966	19.1088	3.91035		1.65799e+08	2.10223e+08	1.60676e+08	1.43215e+07	1.08936e+07	1.20665e+07	1.03359e+07		2.61302e-11	2.5612e-09
Q9NX02	NACHT, LRR and PYD domains-containing protein 2 (Nucleotide-binding site protein 1) (PYRIN domain and NACHT domain-containing protein 1) (PYRIN-containing APAF1-like protein 2)	NLRP2 NALP2 NBS1 PAN1 PYPAF2		46	18.1341	17.8122	17.8729	18.1344	21.829	22.0367	21.8006	3.90038		9.99601e+08	1.15432e+09	9.80108e+08	7.71853e+07	6.17492e+07	6.4405e+07	7.72003e+07		8.65298e-12	1.59026e-09
P12036	Neurofilament heavy polypeptide (NF-H) (200 kDa neurofilament protein) (Neurofilament triplet H protein)	NEFH KIAA0845 NFH		7	15.5435	15.309	15.7504	15.4451	19.3939	19.4325	19.3864	3.89224		5.89643e+07	6.05648e+07	5.86586e+07	4.08811e+06	3.47468e+06	4.71855e+06	3.81845e+06		7.26836e-12	1.57511e-09
Q8TB45	DEP domain-containing mTOR-interacting protein (DEP domain-containing protein 6)	DEPTOR DEPDC6		8	14.333	14.9833	14.5234	14.9784	18.4399	18.7735	18.5645	3.88811		3.73805e+07	4.71064e+07	4.07513e+07	2.16936e+06	3.405e+06	2.47555e+06	3.3933e+06		1.22011e-10	5.78668e-09
Q8WWY8	Lipase member H (LIPH) (EC 3.1.1.-) (LPD lipase-related protein) (Membrane-associated phosphatidic acid-selective phospholipase A1-alpha) (mPA-PLA1 alpha) (Phospholipase A1 member B)	LIPH LPDLR MPAPLA1 PLA1B		11	15.211	15.1049	14.7728	15.1577	19.227	18.8492	18.7428	3.87802		1.1512e+08	8.85987e+07	8.22999e+07	7.11597e+06	6.61132e+06	5.25193e+06	6.85799e+06		3.80601e-11	3.02475e-09
Q9HC56	Protocadherin-9	PCDH9		4	12.4292	13.0716	12.494	12.4677	16.6036	16.4613	16.2846	3.83423		1.88498e+07	1.7079e+07	1.51102e+07	1.04395e+06	1.62954e+06	1.09188e+06	1.07216e+06		9.45127e-11	4.8333e-09
Q9UNQ0	ATP-binding cassette sub-family G member 2 (Breast cancer resistance protein) (CDw338) (Mitoxantrone resistance-associated protein) (Placenta-specific ATP-binding cassette transporter) (Urate exporter) (CD antigen CD338)	ABCG2 ABCP BCRP BCRP1 MXR		17	16.9789	16.6979	16.7423	16.6374	20.2926	21.0754	20.3538	3.80979		1.9225e+08	3.3075e+08	2.00569e+08	1.93344e+07	1.59131e+07	1.64101e+07	1.52592e+07		2.55175e-10	9.2521e-09
P36269	Glutathione hydrolase 5 proenzyme (EC 3.4.19.13) (Gamma-glutamyl transpeptidase-related enzyme) (GGT-rel) (Gamma-glutamyltransferase 5) (GGT 5) (EC 2.3.2.2) (Gamma-glutamyltransferase-like activity 1) (Gamma-glutamyltranspeptidase 5) (Leukotriene-C4 hydrolase) (EC 3.4.19.14) [Cleaved into: Glutathione hydrolase 5 heavy chain; Glutathione hydrolase 5 light chain]	GGT5 GGTLA1		11	15.911	15.532	15.8278	16.1562	19.8051	19.613	19.5636	3.80381		5.87873e+07	5.14582e+07	4.97249e+07	3.95401e+06	3.04062e+06	3.7325e+06	4.68645e+06		4.09755e-11	3.12957e-09
P11216	Glycogen phosphorylase, brain form (EC 2.4.1.1)	PYGB		30	16.5237	16.1923	16.999	16.5545	20.3826	20.4999	20.2284	3.80294		1.19291e+08	1.29397e+08	1.07201e+08	8.22158e+06	6.53414e+06	1.14303e+07	8.3994e+06		1.4031e-10	6.3158e-09
Q9NR23	Growth/differentiation factor 3 (GDF-3)	GDF3 UNQ222/PRO248		6	14.7464	14.4216	14.9511	14.4278	18.1734	18.6096	18.4244	3.76573		9.04106e+07	1.22332e+08	1.07594e+08	8.40601e+06	6.7117e+06	9.6878e+06	6.74065e+06		8.6212e-11	4.6515e-09
Q9BZV2	Thiamine transporter 2 (ThTr-2) (ThTr2) (Solute carrier family 19 member 3)	SLC19A3		7	13.1006	12.6091	12.796	12.7326	16.5917	16.6618	16.3653	3.73		3.05477e+08	3.20688e+08	2.61122e+08	2.7168e+07	1.93249e+07	2.19979e+07	2.10517e+07		2.93529e-11	2.61367e-09
Q16849	Receptor-type tyrosine-protein phosphatase-like N (R-PTP-N) (Islet cell antigen 512) (ICA 512) (Islet cell autoantigen 3) (PTP IA-2) [Cleaved into: ICA512-N-terminal fragment (ICA512-NTF); ICA512-transmembrane fragment (ICA512-TMF); ICA512-cleaved cytosolic fragment (ICA512-CCF)]	PTPRN ICA3 ICA512		3	13.6155	13.5013	13.516	13.7771	17.4791	17.3847	17.1188	3.72504		1.39867e+07	1.3101e+07	1.08962e+07	960863	887758	896854	1.07478e+06		1.44025e-11	1.92503e-09
Q99650	Oncostatin-M-specific receptor subunit beta (Interleukin-31 receptor subunit beta) (IL-31 receptor subunit beta) (IL-31R subunit beta) (IL-31R-beta) (IL-31RB)	OSMR OSMRB		14	15.4928	15.2581	15.5796	15.5129	19.4214	19.1637	18.9424	3.71499		1.11377e+08	9.31555e+07	7.99102e+07	7.3142e+06	6.21605e+06	7.76786e+06	7.41656e+06		2.90373e-11	2.61367e-09
Q96S94	Cyclin-L2 (Paneth cell-enhanced expression protein)	CCNL2 SB138		3	12.502	12.4444	11.0701	11.3814	15.4472	15.6316	15.6102	3.71355		3.45823e+06	3.92977e+06	3.87171e+06	449009	431423	166417	206498		6.04004e-08	5.8908e-07
P13688	Carcinoembryonic antigen-related cell adhesion molecule 1 (Biliary glycoprotein 1) (BGP-1) (CD antigen CD66a)	CEACAM1 BGP BGP1		5	13.4904	12.7237	12.7842	12.7054	16.6102	16.7519	16.5529	3.71243		1.27901e+08	1.41095e+08	1.22918e+08	1.47131e+07	8.64785e+06	9.01822e+06	8.53868e+06		3.51348e-10	1.12242e-08
Q13467	Frizzled-5 (Fz-5) (hFz5) (FzE5)	FZD5 C2orf31		6	19.2728	19.1103	19.009	19.1315	22.6856	22.9258	22.8852	3.70129		5.6419e+08	6.66408e+08	6.47917e+08	5.29751e+07	4.73332e+07	4.41244e+07	4.80329e+07		7.92511e-12	1.57511e-09
Q9Y4C5	Carbohydrate sulfotransferase 2 (EC 2.8.2.-) (Galactose/N-acetylglucosamine/N-acetylglucosamine 6-O-sulfotransferase 2) (GST-2) (N-acetylglucosamine 6-O-sulfotransferase 1) (GlcNAc6ST-1) (Gn6ST-1)	CHST2 GN6ST		6	15.5119	15.6378	15.6962	15.5732	19.3427	19.4142	19.1443	3.69565		2.56892e+07	2.69936e+07	2.23884e+07	1.80529e+06	1.96995e+06	2.05129e+06	1.8837e+06		6.94556e-12	1.57511e-09
Q8TE82	SH3 domain and tetratricopeptide repeat-containing protein 1	SH3TC1		2	12.6477	12.3199	12.5008	11.8712	16.2264	16.0029	15.7772	3.66728		7.30991e+06	6.26064e+06	5.35413e+06	611812	487431	552584	357152		3.82167e-10	1.17671e-08
P51685	C-C chemokine receptor type 8 (C-C CKR-8) (CC-CKR-8) (CCR-8) (CC chemokine receptor CHEMR1) (CMKBRL2) (Chemokine receptor-like 1) (CKR-L1) (GPR-CY6) (GPRCY6) (TER1) (CD antigen CDw198)	CCR8 CKRL1 CMKBR8 CMKBRL2		2	15.4187	15.0656	15.5672	15.0964	19.0306	19.1108	18.7194	3.66665		1.69886e+07	1.79597e+07	1.36923e+07	1.38948e+06	1.08787e+06	1.54016e+06	1.11131e+06		8.86812e-11	4.70826e-09
Q9NV23	S-acyl fatty acid synthase thioesterase, medium chain (EC 3.1.2.14) (Augmented in rheumatoid arthritis 1) (AURA1) (Oleoyl-ACP hydrolase) (Thioesterase II) (Thioesterase domain-containing protein 1)	OLAH THEDC1		2	13.0905	12.5737	13.1454	12.9044	16.6397	16.621	16.3678	3.61437		7.14243e+06	7.05008e+06	5.91545e+06	610113	426412	633786	536268		8.55156e-11	4.6515e-09
P20591	Interferon-induced GTP-binding protein Mx1 (Interferon-induced protein p78) (IFI-78K) (Interferon-regulated resistance GTP-binding protein MxA) (Myxoma resistance protein 1) (Myxovirus resistance protein 1) [Cleaved into: Interferon-induced GTP-binding protein Mx1, N-terminally processed]	MX1		18	16.3112	16.2491	16.1361	16.044	19.7205	20.0035	19.6504	3.60633		3.31491e+07	4.03312e+07	3.15755e+07	3.12006e+06	2.9887e+06	2.76351e+06	2.59256e+06		1.94285e-11	2.26644e-09
Q8TDB8	Solute carrier family 2, facilitated glucose transporter member 14 (Glucose transporter type 14) (GLUT-14)	SLC2A14 GLUT14 GLUT3		2	11.6789	11.2805	11.7402	11.4331	15.3511	15.1004	14.6678	3.50658		1.63127e+07	1.3711e+07	1.01587e+07	1.27965e+06	970868	1.33517e+06	1.07924e+06		3.88582e-10	1.19024e-08
Q8NFJ5	Retinoic acid-induced protein 3 (G-protein coupled receptor family C group 5 member A) (Phorbol ester induced gene 1) (PEIG-1) (Retinoic acid-induced gene 1 protein) (RAIG-1)	GPRC5A GPCR5A RAI3 RAIG1		6	15.8326	15.4873	14.8098	15.4038	18.7623	18.9583	18.9164	3.49557		1.35524e+08	1.55247e+08	1.50801e+08	1.77866e+07	1.40013e+07	8.75412e+06	1.3214e+07		1.51379e-09	3.45062e-08
P40189	Interleukin-6 receptor subunit beta (IL-6 receptor subunit beta) (IL-6R subunit beta) (IL-6R-beta) (IL-6RB) (CDw130) (Interleukin-6 signal transducer) (Membrane glycoprotein 130) (gp130) (Oncostatin-M receptor subunit alpha) (CD antigen CD130)	IL6ST		23	16.7054	16.3277	16.2774	16.4751	20.0802	19.9399	19.7967	3.49253		3.51399e+08	3.18829e+08	2.88708e+08	3.3875e+07	2.6073e+07	2.5179e+07	2.88774e+07		4.53805e-11	3.13979e-09
Q96JP9	Cadherin-related family member 1 (Photoreceptor cadherin) (prCAD) (Protocadherin-21)	CDHR1 KIAA1775 PCDH21 PRCAD		12	14.0423	13.8484	14.1491	14.3883	17.6095	17.6785	17.4725	3.4798		2.72852e+07	2.8622e+07	2.48134e+07	2.30201e+06	2.01241e+06	2.47885e+06	2.92579e+06		6.19335e-11	3.82046e-09
Q92729	Receptor-type tyrosine-protein phosphatase U (R-PTP-U) (EC 3.1.3.48) (Pancreatic carcinoma phosphatase 2) (PCP-2) (Protein-tyrosine phosphatase J) (PTP-J) (hPTP-J) (Protein-tyrosine phosphatase pi) (PTP pi) (Protein-tyrosine phosphatase receptor omicron) (PTP-RO) (Receptor-type protein-tyrosine phosphatase psi) (R-PTP-psi)	PTPRU FMI PCP2 PTPRO		37	18.8991	18.5665	18.6414	19.0671	22.291	22.3076	22.191	3.46968		3.25288e+08	3.29073e+08	3.03519e+08	3.09889e+07	2.46099e+07	2.59199e+07	3.48175e+07		6.02889e-11	3.81246e-09
Q9NWS8	Required for meiotic nuclear division protein 1 homolog	RMND1 C6orf96		8	17.6831	17.3838	17.9209	17.7024	21.2125	21.4175	20.783	3.46513		4.51397e+07	5.20322e+07	3.35177e+07	3.9093e+06	3.1769e+06	4.60993e+06	3.962e+06		3.74872e-10	1.16647e-08
Q8N357	Solute carrier family 35 member F6 (ANT2-binding protein) (ANT2BP) (Transport and Golgi organization 9 homolog)	SLC35F6 C2orf18 UNQ3047/PRO9863		3	17.4842	16.2769	17.1188	17.1504	20.5212	20.5955	20.2119	3.43532		3.31555e+08	3.49067e+08	2.67573e+08	4.03939e+07	1.74932e+07	3.13554e+07	3.20507e+07		9.93755e-09	1.42543e-07
Q96EE4	Coiled-coil domain-containing protein 126	CCDC126 UNQ786/PRO1605		2	14.1416	14.6387	15.2135	14.6981	18.0605	18.2848	17.9492	3.42521		1.68909e+07	1.97321e+07	1.56366e+07	1.11672e+06	1.57611e+06	2.34745e+06	1.64237e+06		2.93892e-09	5.57541e-08
P55085	Proteinase-activated receptor 2 (PAR-2) (Coagulation factor II receptor-like 1) (G-protein coupled receptor 11) (Thrombin receptor-like 1) [Cleaved into: Proteinase-activated receptor 2, alternate cleaved 1; Proteinase-activated receptor 2, alternate cleaved 2]	F2RL1 GPR11 PAR2		11	18.2352	18.0943	18.9964	19.232	22.5474	21.8896	21.6806	3.39972		3.51032e+08	2.22499e+08	1.92498e+08	1.76703e+07	1.60266e+07	2.995e+07	3.52629e+07		6.88136e-08	6.51679e-07
Q9BXB1	Leucine-rich repeat-containing G-protein coupled receptor 4 (G-protein coupled receptor 48)	LGR4 GPR48		13	15.8604	15.6715	15.6157	15.9413	19.1264	19.15	19.1708	3.37683		2.76751e+08	2.81325e+08	2.85398e+08	2.87696e+07	2.52392e+07	2.42805e+07	3.04287e+07		2.4186e-11	2.50208e-09
Q5MY95	Ectonucleoside triphosphate diphosphohydrolase 8 (E-NTPDase 8) (NTPDase 8) (NTPDase8) (EC 3.6.1.5)	ENTPD8 UNQ2492/PRO5779		5	14.477	13.9894	14.033	13.8078	17.4189	17.5849	17.3323	3.36855		4.22721e+06	4.74285e+06	3.98098e+06	550147	392363	404386	345947		2.54872e-10	9.2521e-09
Q9BZM6	UL16-binding protein 1 (ALCAN-beta) (NKG2D ligand 1) (N2DL-1) (NKG2DL1) (Retinoic acid early transcript 1I)	ULBP1 N2DL1 RAET1I		8	14.7335	14.4294	15.0956	14.5324	18.1278	18.1403	17.9257	3.36693		6.59042e+07	6.64798e+07	5.72914e+07	6.26807e+06	5.07661e+06	8.05596e+06	5.45225e+06		2.88717e-10	9.98792e-09
Q9Y3Z3	Deoxynucleoside triphosphate triphosphohydrolase SAMHD1 (dNTPase) (EC 3.1.5.-) (Dendritic cell-derived IFNG-induced protein) (DCIP) (Monocyte protein 5) (MOP-5) (SAM domain and HD domain-containing protein 1)	SAMHD1 MOP5		41	20.1908	19.7356	19.9208	19.9512	23.3719	23.4853	23.089	3.36576		2.66105e+08	2.87864e+08	2.18723e+08	2.93398e+07	2.14009e+07	2.43329e+07	2.48497e+07		1.06532e-10	5.22094e-09
P17931	Galectin-3 (Gal-3) (35 kDa lectin) (Carbohydrate-binding protein 35) (CBP 35) (Galactose-specific lectin 3) (Galactoside-binding protein) (GALBP) (IgE-binding protein) (L-31) (Laminin-binding protein) (Lectin L-29) (Mac-2 antigen)	LGALS3 MAC2		6	16.4086	16.1266	16.1606	16.3717	19.2836	20.0025	19.5585	3.34803		8.39421e+07	1.38165e+08	1.01563e+08	1.14422e+07	9.41074e+06	9.63509e+06	1.11531e+07		4.29359e-10	1.2949e-08
Q9NZQ7	Programmed cell death 1 ligand 1 (PD-L1) (PDCD1 ligand 1) (Programmed death ligand 1) (B7 homolog 1) (B7-H1) (CD antigen CD274)	CD274 B7H1 PDCD1L1 PDCD1LG1 PDL1		6	15.5454	15.4253	15.9385	15.4277	18.4516	19.6326	18.7091	3.34686		2.33515e+07	5.29452e+07	2.79129e+07	3.11486e+06	2.86622e+06	4.09073e+06	2.87097e+06		1.83006e-08	2.26581e-07
P56730	Neurotrypsin (EC 3.4.21.-) (Leydin) (Motopsin) (Serine protease 12)	PRSS12		7	14.3922	14.2907	14.3638	14.4219	17.6356	17.9713	17.5169	3.34078		1.54247e+07	1.94651e+07	1.42061e+07	1.62877e+06	1.51808e+06	1.59697e+06	1.66259e+06		5.24292e-11	3.4153e-09
Q8NCL4	Polypeptide N-acetylgalactosaminyltransferase 6 (EC 2.4.1.41) (Polypeptide GalNAc transferase 6) (GalNAc-T6) (pp-GaNTase 6) (Protein-UDP acetylgalactosaminyltransferase 6) (UDP-GalNAc:polypeptide N-acetylgalactosaminyltransferase 6)	GALNT6		7	16.7083	16.2165	16.748	16.5492	20.0159	19.9421	19.6402	3.31061		7.7871e+07	7.39915e+07	6.00214e+07	7.8648e+06	5.59298e+06	8.08446e+06	7.04361e+06		2.55812e-10	9.2521e-09
Q8IYB3	Serine/arginine repetitive matrix protein 1 (SR-related nuclear matrix protein of 160 kDa) (SRm160) (Ser/Arg-related nuclear matrix protein)	SRRM1 SRM160		40	19.3358	19.3042	19.684	19.464	22.4953	22.9825	22.7879	3.30823		3.32058e+08	4.65478e+08	4.06734e+08	3.71637e+07	3.63589e+07	4.73096e+07	4.06181e+07		1.63623e-10	7.02711e-09
P35573	Glycogen debranching enzyme (Glycogen debrancher) [Includes: 4-alpha-glucanotransferase (EC 2.4.1.25) (Oligo-1,4-1,4-glucantransferase); Amylo-alpha-1,6-glucosidase (Amylo-1,6-glucosidase) (EC 3.2.1.33) (Dextrin 6-alpha-D-glucosidase)]	AGL GDE		54	16.1848	16.1359	17.471	16.3108	19.8995	19.8614	19.73	3.30469		1.09877e+08	1.07013e+08	9.76939e+07	8.3686e+06	8.08975e+06	2.04107e+07	9.13259e+06		6.16537e-08	5.98326e-07
Q9Y210	Short transient receptor potential channel 6 (TrpC6) (Transient receptor protein 6) (TRP-6)	TRPC6 TRP6		4	11.7398	11.0851	11.5119	11.8937	15.0668	14.873	14.6448	3.30395		1.04919e+07	9.17318e+06	7.83098e+06	1.04547e+06	664102	892703	1.16317e+06		1.44498e-09	3.33252e-08
Q16401	26S proteasome non-ATPase regulatory subunit 5 (26S protease subunit S5 basic) (26S proteasome subunit S5B)	PSMD5 KIAA0072		8	14.9134	14.6546	14.5574	14.3821	17.9786	18.0482	17.7502	3.29883		2.39881e+07	2.51737e+07	2.04759e+07	2.86596e+06	2.39537e+06	2.2392e+06	1.98299e+06		1.46694e-10	6.48653e-09
Q5BKY9	Protein FAM133B	FAM133B		5	15.3725	15.3194	15.2452	15.2265	18.6081	18.5907	18.4853	3.27047		3.52051e+07	3.47818e+07	3.23309e+07	3.73747e+06	3.60245e+06	3.42192e+06	3.37769e+06		1.66027e-11	2.00845e-09
Q9NT62	Ubiquitin-like-conjugating enzyme ATG3 (EC 6.3.2.-) (Autophagy-related protein 3) (APG3-like) (hApg3) (Protein PC3-96)	ATG3 APG3 APG3L		13	18.5794	18.0982	18.2195	18.1169	21.3839	21.7639	21.4143	3.26724		1.72026e+08	2.23865e+08	1.75686e+08	2.46228e+07	1.76396e+07	1.91866e+07	1.78694e+07		2.56146e-10	9.2521e-09
P15309	Prostatic acid phosphatase (PAP) (EC 3.1.3.2) (5'-nucleotidase) (5'-NT) (EC 3.1.3.5) (Ecto-5'-nucleotidase) (Thiamine monophosphatase) (TMPase) [Cleaved into: PAPf39]	ACPP		2	14.74	14.2237	14.4317	14.727	17.8955	17.9279	17.5664	3.26603		8.57307e+06	8.76767e+06	6.82443e+06	962107	672679	777013	953441		3.34627e-10	1.09504e-08
Q13772	Nuclear receptor coactivator 4 (NCoA-4) (Androgen receptor coactivator 70 kDa protein) (70 kDa AR-activator) (70 kDa androgen receptor coactivator) (Androgen receptor-associated protein of 70 kDa) (Ret-activating protein ELE1)	NCOA4 ARA70 ELE1 RFG		2	12.5704	13.8246	12.9487	12.925	16.8617	16.2183	15.8567	3.24509		7.86832e+07	5.03732e+07	3.92059e+07	4.01855e+06	9.58565e+06	5.22323e+06	5.13808e+06		1.23796e-07	1.02541e-06
Q92911	Sodium/iodide cotransporter (Na(+)/I(-) cotransporter) (Sodium-iodide symporter) (Na(+)/I(-) symporter) (Solute carrier family 5 member 5)	SLC5A5 NIS		3	13.7465	13.0085	13.2252	12.9659	16.5694	16.5408	16.3212	3.2406		5.09499e+06	4.99501e+06	4.28976e+06	720049	431740	501696	419164		1.35976e-09	3.19871e-08
Q9NRQ2	Phospholipid scramblase 4 (PL scramblase 4) (Ca(2+)-dependent phospholipid scramblase 4) (Cell growth-inhibiting gene 43 protein) (TRA1)	PLSCR4 GIG43		4	15.3927	15.3699	15.4606	15.3643	18.629	18.6965	18.5856	3.24016		2.17737e+07	2.28165e+07	2.11293e+07	2.3106e+06	2.27428e+06	2.4219e+06	2.26544e+06		1.55913e-11	1.9509e-09
P04083	Annexin A1 (Annexin I) (Annexin-1) (Calpactin II) (Calpactin-2) (Chromobindin-9) (Lipocortin I) (Phospholipase A2 inhibitory protein) (p35)	ANXA1 ANX1 LPC1		10	14.6703	14.7838	14.7531	14.9254	17.5594	18.4623	18.0331	3.23507		1.68487e+07	3.15031e+07	2.33967e+07	2.27445e+06	2.46058e+06	2.40878e+06	2.7142e+06		1.60122e-09	3.59418e-08
P15151	CD70 antigen (CD27 ligand) (CD27-L) (Tumor necrosis factor ligand superfamily member 7) (CD antigen CD70)	PVR PVS		10	18.6495	18.2662	18.351	18.4204	21.6774	21.6785	21.5715	3.2207		2.0812e+09	2.08285e+09	1.93402e+09	2.55169e+08	1.95637e+08	2.07486e+08	2.17704e+08		5.26801e-11	3.4153e-09
P32970	CD70 antigen (CD27 ligand) (CD27-L) (Tumor necrosis factor ligand superfamily member 7) (CD antigen CD70)	CD70 CD27L CD27LG TNFSF7		4	16.8242	17.0088	15.9698	15.4075	19.523	19.5925	19.4244	3.21076		6.4052e+08	6.72132e+08	5.98174e+08	9.86496e+07	1.12114e+08	5.45624e+07	3.69516e+07		3.53694e-07	2.42433e-06
Q9NXZ2	Probable ATP-dependent RNA helicase DDX43 (EC 3.6.4.13) (Cancer/testis antigen 13) (CT13) (DEAD box protein 43) (DEAD box protein HAGE) (Helical antigen)	DDX43 HAGE		7	15.0373	14.5944	14.9904	15.2094	18.1656	18.3576	17.9512	3.20025		1.29011e+07	1.47376e+07	1.11198e+07	1.47543e+06	1.08541e+06	1.42824e+06	1.66238e+06		5.04755e-10	1.43404e-08
Q92835	Phosphatidylinositol 3,4,5-trisphosphate 5-phosphatase 1 (EC 3.1.3.86) (Inositol polyphosphate-5-phosphatase of 145 kDa) (SIP-145) (SH2 domain-containing inositol 5'-phosphatase 1) (SH2 domain-containing inositol phosphatase 1) (SHIP-1) (p150Ship) (hp51CN)	INPP5D SHIP SHIP1		5	12.7541	12.3451	12.7212	12.7376	15.9242	15.9053	15.6521	3.18769		3.31657e+07	3.27358e+07	2.74654e+07	3.68473e+06	2.77509e+06	3.6017e+06	3.6429e+06		1.49066e-10	6.54222e-09
Q9UQF0	Syncytin-1 (Endogenous retrovirus group W member 1) (Env-W) (Envelope polyprotein gPr73) (Enverin) (HERV-7q Envelope protein) (HERV-W envelope protein) (HERV-W_7q21.2 provirus ancestral Env polyprotein) (Syncytin) [Cleaved into: Surface protein (SU) (gp50); Transmembrane protein (TM) (gp24)]	ERVW-1 ERVWE1		2	14.5234	14.4149	14.7474	14.6967	17.9886	17.8319	17.5122	3.18195		2.18649e+07	1.96149e+07	1.57166e+07	1.97988e+06	1.83638e+06	2.31241e+06	2.23256e+06		2.05384e-10	8.10647e-09
Q96DT7	Zinc finger and BTB domain-containing protein 10 (Zinc finger protein RIN ZF)	ZBTB10 RINZF RINZFC		2	12.8815	12.5195	12.77	12.7029	15.9735	15.9188	15.7738	3.1702		3.60182e+06	3.46765e+06	3.13613e+06	422412	328660	390996	373228		6.47872e-11	3.92798e-09
Q9Y5T4	DnaJ homolog subfamily C member 15 (Cell growth-inhibiting gene 22 protein) (Methylation-controlled J protein) (MCJ)	DNAJC15 DNAJD1 GIG22 HSD18		6	15.3642	15.0281	15.2788	15.272	18.4011	18.581	18.2357	3.17018		1.87552e+07	2.12458e+07	1.67229e+07	2.28511e+06	1.81024e+06	2.15379e+06	2.14366e+06		9.83634e-11	4.90233e-09
P15144	Aminopeptidase N (AP-N) (hAPN) (EC 3.4.11.2) (Alanyl aminopeptidase) (Aminopeptidase M) (AP-M) (Microsomal aminopeptidase) (Myeloid plasma membrane glycoprotein CD13) (gp150) (CD antigen CD13)	ANPEP APN CD13 PEPN		49	17.1459	16.6905	16.9954	16.6684	19.9758	20.255	19.8834	3.16303		5.92056e+08	7.18462e+08	5.55303e+08	8.32645e+07	6.07281e+07	7.50178e+07	5.98014e+07		3.72059e-10	1.16647e-08
Q5SW24	Dapper homolog 2 (Dapper antagonist of catenin 2)	DACT2 C6orf116 PP13671		4	13.7341	13.7338	13.6224	13.7834	16.8787	16.9891	16.7621	3.15822		6.7025e+06	7.23567e+06	6.18206e+06	757924	757734	701454	784238		3.26111e-11	2.7398e-09
Q02539	Histone H1.1 (Histone H1a)	HIST1H1A H1F1		4	15.8603	15.9036	15.8031	15.9416	19.0407	19.2372	18.8161	3.15417		4.7445e+07	5.43669e+07	4.06032e+07	5.23358e+06	5.39295e+06	5.03006e+06	5.5367e+06		7.7511e-11	4.3886e-09
Q8TF71	Monocarboxylate transporter 10 (MCT 10) (Aromatic amino acid transporter 1) (Solute carrier family 16 member 10) (T-type amino acid transporter 1)	SLC16A10 MCT10 TAT1		9	15.9113	15.4064	15.4805	15.5469	18.4921	19.0375	18.618	3.12961		2.59141e+08	3.78217e+08	2.82774e+08	4.33146e+07	3.05255e+07	3.21328e+07	3.3647e+07		8.40937e-10	2.1317e-08
Q8N9I0	Synaptotagmin-2 (Synaptotagmin II) (SytII)	SYT2		13	16.7506	16.8128	16.7195	17.0589	20.1792	19.9666	19.7409	3.12677		2.41371e+08	2.08294e+08	1.78121e+08	2.24161e+07	2.34035e+07	2.19383e+07	2.77575e+07		1.96933e-10	7.87865e-09
Q9NQ34	Transmembrane protein 9B	TMEM9B C11orf15 UNQ712/PRO1375		2	15.3092	14.8605	15.3188	15.0427	18.3631	18.3255	18.0697	3.11999		9.99366e+07	9.73651e+07	8.15428e+07	1.20338e+07	8.81741e+06	1.21137e+07	1.00037e+07		2.86639e-10	9.97468e-09
P41273	Tumor necrosis factor ligand superfamily member 9 (4-1BB ligand) (4-1BBL)	TNFSF9		4	15.5614	14.9604	15.6478	15.0023	18.5695	18.3942	18.2746	3.11983		8.99198e+07	7.96275e+07	7.32965e+07	1.11764e+07	7.36856e+06	1.18665e+07	7.58601e+06		2.33477e-09	4.62552e-08
P60903	Protein S100-A10 (Calpactin I light chain) (Calpactin-1 light chain) (Cellular ligand of annexin II) (S100 calcium-binding protein A10) (p10 protein) (p11)	S100A10 ANX2LG CAL1L CLP11		5	16.227	16.2868	16.2111	16.288	18.9357	19.5975	19.4228	3.06545		4.00483e+08	6.33558e+08	5.61323e+08	6.12581e+07	6.38528e+07	6.05877e+07	6.39068e+07		5.35598e-10	1.49614e-08
Q00653	Nuclear factor NF-kappa-B p100 subunit (DNA-binding factor KBF2) (H2TF1) (Lymphocyte translocation chromosome 10 protein) (Nuclear factor of kappa light polypeptide gene enhancer in B-cells 2) (Oncogene Lyt-10) (Lyt10) [Cleaved into: Nuclear factor NF-kappa-B p52 subunit]	NFKB2 LYT10		21	19.1598	18.6617	18.7621	18.8606	22.0197	21.9754	21.7659	3.05926		7.12415e+07	6.90886e+07	5.97485e+07	9.81335e+06	6.94837e+06	7.44913e+06	7.97559e+06		2.77958e-10	9.78845e-09
Q5T9A4	ATPase family AAA domain-containing protein 3B (AAA-TOB3)	ATAD3B KIAA1273 TOB3		15	18.2981	17.9345	18.2801	18.3748	21.1835	21.462	21.1834	3.05441		3.64714e+08	4.42378e+08	3.64692e+08	4.9359e+07	3.83625e+07	4.87484e+07	5.20539e+07		2.56817e-10	9.2521e-09
Q8N5F7	NF-kappa-B-activating protein	NKAP		16	17.4218	17.4875	17.6048	17.6878	20.589	20.6351	20.5829	3.05188		1.07667e+08	1.11168e+08	1.07213e+08	1.19854e+07	1.25446e+07	1.36067e+07	1.44121e+07		5.1737e-11	3.4153e-09
Q3KQV9	UDP-N-acetylhexosamine pyrophosphorylase-like protein 1 (EC 2.7.7.-)	UAP1L1		9	15.3188	14.9425	14.9773	15.0689	18.0225	18.4491	17.9136	3.05151		9.45932e+06	1.27138e+07	8.77154e+06	1.45202e+06	1.11864e+06	1.14593e+06	1.22107e+06		6.03034e-10	1.64951e-08
P19440	Glutathione hydrolase 1 proenzyme (EC 3.4.19.13) (Gamma-glutamyltransferase 1) (Gamma-glutamyltranspeptidase 1) (GGT 1) (EC 2.3.2.2) (Leukotriene-C4 hydrolase) (EC 3.4.19.14) (CD antigen CD224) [Cleaved into: Glutathione hydrolase 1 heavy chain; Glutathione hydrolase 1 light chain]	GGT1 GGT		16	17.3242	17.0596	16.8395	17.0188	20.1046	20.133	20.0528	3.03628		2.10872e+09	2.15067e+09	2.03445e+09	3.0693e+08	2.55506e+08	2.19344e+08	2.48377e+08		1.63699e-10	7.02711e-09
O14494	Phospholipid phosphatase 1 (EC 3.1.3.4) (Lipid phosphate phosphohydrolase 1) (PAP2-alpha) (Phosphatidate phosphohydrolase type 2a) (Phosphatidic acid phosphatase 2a) (PAP-2a) (PAP2a)	PLPP1 LPP1 PPAP2A		2	19.8582	19.1681	19.3967	19.0335	22.1026	22.6322	22.4582	3.03353		2.73575e+09	3.94897e+09	3.50034e+09	5.77365e+08	3.57848e+08	4.19274e+08	3.25969e+08		6.4281e-09	1.03289e-07
Q6P4Q7	Metal transporter CNNM4 (Ancient conserved domain-containing protein 4) (Cyclin-M4)	CNNM4 ACDP4 KIAA1592		41	17.966	17.3495	17.3569	17.3748	20.6881	20.5938	20.3483	3.0316		1.87778e+09	1.75904e+09	1.48381e+09	2.84599e+08	1.85628e+08	1.86576e+08	1.88906e+08		1.47372e-09	3.38552e-08
Q9Y5S1	Transient receptor potential cation channel subfamily V member 2 (TrpV2) (Osm-9-like TRP channel 2) (OTRPC2) (Vanilloid receptor-like protein 1) (VRL-1)	TRPV2 VRL		3	15.7194	15.5755	15.7566	15.8166	19.0677	18.8169	18.3574	3.03034		9.55094e+06	8.02725e+06	5.83773e+06	937788	848773	962283	1.0032e+06		9.90642e-10	2.43764e-08
Q9Y5J5	Pleckstrin homology-like domain family A member 3 (TDAG51/Ipl homolog 1)	PHLDA3 TIH1		4	18.9605	18.0308	18.7259	18.1265	21.1155	21.8368	21.5132	3.02762		1.30221e+07	2.14691e+07	1.71551e+07	2.92388e+06	1.53489e+06	2.48492e+06	1.64015e+06		4.06777e-08	4.31815e-07
Q9Y446	Plakophilin-3	PKP3		28	16.6359	16.5531	16.5555	16.7607	19.5249	19.8326	19.5984	3.02572		3.99576e+07	4.94581e+07	4.20471e+07	5.39424e+06	5.09315e+06	5.10163e+06	5.88135e+06		9.65445e-11	4.89464e-09
P31431	Syndecan-4 (SYND4) (Amphiglycan) (Ryudocan core protein)	SDC4		8	16.9931	17.4315	19.0361	19.5782	21.9734	21.1178	20.7499	3.02065		2.54578e+08	1.4069e+08	1.09023e+08	8.06467e+06	1.09288e+07	3.32366e+07	4.83942e+07		0.000110696	0.000315102
Q8N8R3	Mitochondrial basic amino acids transporter (Carnitine/acylcarnitine translocase-like) (CACT-like) (Mitochondrial carnitine/acylcarnitine carrier protein CACL) (Mitochondrial ornithine transporter 3) (Solute carrier family 25 member 29)	SLC25A29 C14orf69 ORNT3		8	16.9742	16.8065	16.4201	17.0775	19.8534	19.8819	19.7766	3.01773		2.09753e+08	2.13931e+08	1.98873e+08	2.85089e+07	2.53803e+07	1.94162e+07	3.06239e+07		7.49978e-10	1.92514e-08
Q96N21	AP-4 complex accessory subunit Tepsin (ENTH domain-containing protein 2) (Epsin for AP-4) (Tetra-epsin)	TEPSIN C17orf56 ENTHD2		2	14.6026	14.5997	14.1197	14.1866	17.4964	17.4459	17.2357	3.01552		1.05538e+07	1.01907e+07	8.80908e+06	1.42e+06	1.41716e+06	1.01603e+06	1.06431e+06		6.53785e-10	1.75567e-08
P59190	Ras-related protein Rab-15	RAB15		8	17.6679	17.3255	17.2726	17.536	20.4408	20.6193	20.3252	3.0113		3.82209e+08	4.32538e+08	3.52782e+08	5.5918e+07	4.41067e+07	4.25168e+07	5.10335e+07		2.36229e-10	8.96299e-09
Q9NQ36	Signal peptide, CUB and EGF-like domain-containing protein 2 (Protein CEGP1) (Scube/You)	SCUBE2 CEGP1		2	11.3377	10.17	11.4871	11.8996	14.0183	14.3544	14.305	3.00228		2.59153e+06	3.27126e+06	3.16117e+06	404210	179930	448320	596695		7.56165e-07	4.6083e-06
Q9H993	Protein-glutamate O-methyltransferase (EC 2.1.1.-) (Acidic residue methyltransferase 1)	ARMT1 C6orf211		13	18.7182	18.2149	18.3329	18.1189	21.2977	21.7551	20.9494	2.98786		1.29207e+08	1.77416e+08	1.01497e+08	2.16163e+07	1.52501e+07	1.65505e+07	1.42683e+07		7.39927e-09	1.15425e-07
P14060	3 beta-hydroxysteroid dehydrogenase/Delta 5-->4-isomerase type 1 (3 beta-hydroxysteroid dehydrogenase/Delta 5-->4-isomerase type I) (3-beta-HSD I) (Trophoblast antigen FDO161G) [Includes: 3-beta-hydroxy-Delta(5)-steroid dehydrogenase (EC 1.1.1.145) (3-beta-hydroxy-5-ene steroid dehydrogenase) (Progesterone reductase); Steroid Delta-isomerase (EC 5.3.3.1) (Delta-5-3-ketosteroid isomerase)]	HSD3B1 3BH HSDB3A		2	13.8218	14.5409	13.7944	13.1127	16.423	17.3734	16.6055	2.98316		7.05557e+06	1.36346e+07	8.00682e+06	1.16279e+06	1.91411e+06	1.14089e+06	711287		4.89627e-07	3.20656e-06
Q9Y4D7	Plexin-D1	PLXND1 KIAA0620		73	20.743	20.3492	20.2658	20.4653	23.3699	23.5234	23.4054	2.97707		9.57406e+08	1.06486e+09	9.81194e+08	1.54988e+08	1.1797e+08	1.11341e+08	1.27854e+08		2.60555e-10	9.2868e-09
O43272	Proline dehydrogenase 1, mitochondrial (EC 1.5.5.2) (Proline oxidase) (Proline oxidase 2) (p53-induced gene 6 protein)	PRODH PIG6 POX2 PRODH2		20	17.8083	17.2861	17.6057	17.445	20.3997	20.6894	20.4444	2.97489		9.12589e+07	1.11555e+08	9.41337e+07	1.51425e+07	1.05438e+07	1.31585e+07	1.17712e+07		4.91849e-10	1.42308e-08
P46020	Phosphorylase b kinase regulatory subunit alpha, skeletal muscle isoform (Phosphorylase kinase alpha M subunit)	PHKA1 PHKA		17	15.8821	15.5276	15.821	15.6761	18.7573	18.8964	18.4394	2.971		3.67917e+07	4.0518e+07	2.9517e+07	5.01461e+06	3.92229e+06	4.80675e+06	4.34736e+06		4.31739e-10	1.29544e-08
Q9H479	Fructosamine-3-kinase (EC 2.7.1.-)	FN3K		8	16.8782	16.2584	16.6465	16.4792	19.5086	19.6666	19.4151	2.96453		5.66121e+07	6.31642e+07	5.30601e+07	9.14308e+06	5.94973e+06	7.78629e+06	6.93361e+06		7.73076e-10	1.96816e-08
Q0P6H9	Transmembrane protein 62	TMEM62		4	13.8116	13.4826	13.7645	13.612	16.6644	16.7622	16.431	2.95153		6.43891e+06	6.89049e+06	5.4773e+06	891322	709566	862714	776163		2.32164e-10	8.86595e-09
Q8WWB7	Glycosylated lysosomal membrane protein (Lysosomal protein NCU-G1)	GLMP C1orf85 PSEC0030 UNQ2553/PRO6182		2	15.6057	15.7777	16.4491	16.1041	19.102	18.8791	18.8029	2.94385		2.07463e+07	1.77761e+07	1.68613e+07	1.83842e+06	2.0712e+06	3.29858e+06	2.59702e+06		5.48541e-09	9.08724e-08
P37802	Transgelin-2 (Epididymis tissue protein Li 7e) (SM22-alpha homolog)	TAGLN2 KIAA0120 CDABP0035		11	17.2445	16.7333	16.769	17.0307	19.7394	20.2623	19.5387	2.90239		4.95542e+07	7.11984e+07	4.31164e+07	8.79101e+06	6.16813e+06	6.32271e+06	7.57996e+06		5.87745e-09	9.52212e-08
Q5BVD1	TPA-induced transmembrane protein	TTMP C3orf52		5	13.434	13.4476	13.0594	13.3991	16.2666	16.3086	16.0925	2.88754		6.85248e+07	7.05473e+07	6.07341e+07	9.61917e+06	9.71045e+06	7.41943e+06	9.38988e+06		3.11728e-10	1.04758e-08
Q9UL52	Transmembrane protease serine 11E (EC 3.4.21.-) (Serine protease DESC1) (Transmembrane protease serine 11E2) [Cleaved into: Transmembrane protease serine 11E non-catalytic chain; Transmembrane protease serine 11E catalytic chain]	TMPRSS11E DESC1 TMPRSS11E2 UNQ742/PRO1461		5	15.5902	15.054	15.2655	15.1977	18.1203	18.4942	17.8732	2.88573		2.27985e+07	2.95441e+07	1.92094e+07	3.94693e+06	2.72186e+06	3.15146e+06	3.00687e+06		2.86809e-09	5.47637e-08
P14317	Hematopoietic lineage cell-specific protein (Hematopoietic cell-specific LYN substrate 1) (LckBP1) (p75)	HCLS1 HS1		2	12.4478	12.1299	12.9343	11.6125	14.8958	15.353	15.2277	2.87769		2.25712e+06	3.09874e+06	2.8409e+06	413653	331847	579535	231839		1.38582e-07	1.12881e-06
Q6UXD7	Major facilitator superfamily domain-containing protein 7 (Myosin light polypeptide 5 regulatory protein) (MYL5)	MFSD7 LP2561 UNQ385/PRO717		2	11.0957	11.9373	10.5803	12.5525	14.3172	14.5224	14.3913	2.86887		2.75832e+06	3.17989e+06	2.90357e+06	295705	529932	206875	811716		4.60439e-06	2.0452e-05
Q02742	Beta-1,3-galactosyl-O-glycosyl-glycoprotein beta-1,6-N-acetylglucosaminyltransferase (EC 2.4.1.102) (Core 2-branching enzyme) (Core2-GlcNAc-transferase) (C2GNT) (Core 2 GNT)	GCNT1 NACGT2		9	17.2723	17.1111	17.1727	17.1357	20.2091	20.1124	19.7646	2.85572		4.29009e+07	4.01179e+07	3.15242e+07	5.60279e+06	5.01026e+06	5.22906e+06	5.09657e+06		3.35159e-10	1.09504e-08
Q68CZ2	Tensin-3 (Tensin-like SH2 domain-containing protein 1) (Tumor endothelial marker 6)	TNS3 TEM6 TENS1 TPP		19	16.4268	16.2289	16.1608	16.4562	19.1286	19.3206	19.0619	2.85221		4.46653e+07	5.10229e+07	4.26449e+07	6.86478e+06	5.98478e+06	5.70913e+06	7.00628e+06		2.47797e-10	9.2234e-09
Q9P1Y6	PHD and RING finger domain-containing protein 1	PHRF1 KIAA1542		13	15.5033	15.4032	16.0186	15.87	18.4272	18.5994	18.5901	2.84014		3.01898e+07	3.40185e+07	3.38e+07	3.97814e+06	3.71156e+06	5.68609e+06	5.12946e+06		1.80413e-09	3.88648e-08
P04920	Anion exchange protein 2 (AE 2) (Anion exchanger 2) (Non-erythroid band 3-like protein) (BND3L) (Solute carrier family 4 member 2)	SLC4A2 AE2 EPB3L1 HKB3 MPB3L		48	21.9155	22.0899	21.4749	22.257	24.8025	24.8034	24.7069	2.83657		3.90675e+09	3.90912e+09	3.65617e+09	5.28138e+08	5.96012e+08	3.8914e+08	6.69196e+08		3.37559e-09	6.22315e-08
O95273	Cyclin-D1-binding protein 1 (Grap2 and cyclin-D-interacting protein) (Human homolog of Maid)	CCNDBP1 DIP1 GCIP HHM		2	10.9362	10.1181	9.38538	9.33638	13.092	12.8812	12.3379	2.82635		1.00275e+06	866433	594570	225028	127632	76806.8	74241.8		2.76942e-06	1.33172e-05
Q5T5C0	Syntaxin-binding protein 5 (Lethal(2) giant larvae protein homolog 3) (Tomosyn-1)	STXBP5 LLGL3		2	13.0037	13.0702	13.0806	12.492	15.5956	15.8696	15.648	2.7928		8.00912e+06	9.68391e+06	8.30523e+06	1.32843e+06	1.39107e+06	1.40112e+06	931724		2.27778e-09	4.54627e-08
O94889	Kelch-like protein 18	KLHL18 KIAA0795 OK/SW-cl.74		4	18.594	18.4594	18.3344	18.6186	21.1922	21.458	21.1948	2.78011		1.20357e+07	1.44711e+07	1.20576e+07	1.98758e+06	1.81063e+06	1.66026e+06	2.0218e+06		3.27873e-10	1.08939e-08
Q9HD23	Magnesium transporter MRS2 homolog, mitochondrial (MRS2-like protein)	MRS2 HPT MRS2L		10	16.5976	16.4936	16.6109	16.3282	19.2718	19.4461	19.1418	2.77898		2.43418e+07	2.74671e+07	2.22433e+07	3.8136e+06	3.5483e+06	3.84879e+06	3.16406e+06		3.2571e-10	1.08835e-08
Q9HCY8	Protein S100-A14 (S100 calcium-binding protein A14) (S114)	S100A14 S100A15		2	13.3197	13.104	13.8275	13.5453	16.1089	16.5364	16.0232	2.77372		4.52684e+06	6.08831e+06	4.26595e+06	654871	563953	931194	765750		8.94415e-09	1.32111e-07
Q96RU2	Ubiquitin carboxyl-terminal hydrolase 28 (EC 3.4.19.12) (Deubiquitinating enzyme 28) (Ubiquitin thioesterase 28) (Ubiquitin-specific-processing protease 28)	USP28 KIAA1515		27	17.8127	17.2637	17.3509	17.4901	20.3786	20.2744	20.096	2.77032		1.55541e+08	1.44698e+08	1.27865e+08	2.6268e+07	1.79538e+07	1.90727e+07	2.10035e+07		1.32167e-09	3.12159e-08
Q9HBG4	V-type proton ATPase 116 kDa subunit a isoform 4 (V-ATPase 116 kDa isoform a4) (Vacuolar proton translocating ATPase 116 kDa subunit a isoform 4) (Vacuolar proton translocating ATPase 116 kDa subunit a kidney isoform)	ATP6V0A4 ATP6N1B ATP6N2		8	14.8983	14.5814	14.8037	14.6498	17.4483	17.8502	17.2032	2.76726		9.75291e+06	1.28864e+07	8.22903e+06	1.66539e+06	1.33696e+06	1.55969e+06	1.40186e+06		2.41609e-09	4.72061e-08
Q6NVV3	Magnesium transporter NIPA3 (NIPA-like protein 1) (Non-imprinted in Prader-Willi/Angelman syndrome region protein 3)	NIPAL1 NIPA3 NPAL1		2	16.7187	16.6969	17.2971	16.8112	19.7358	19.6584	19.539	2.76341		5.16127e+07	4.89191e+07	4.50323e+07	6.37587e+06	6.2802e+06	9.52004e+06	6.79802e+06		2.07658e-09	4.33062e-08
Q9NR34	Mannosyl-oligosaccharide 1,2-alpha-mannosidase IC (EC 3.2.1.113) (HMIC) (Mannosidase alpha class 1C member 1) (Processing alpha-1,2-mannosidase IC) (Alpha-1,2-mannosidase IC)	MAN1C1 MAN1A3 MAN1C		10	15.382	14.9734	15.4994	15.3423	18.0092	18.2457	17.9121	2.7564		3.12515e+07	3.68176e+07	2.92173e+07	5.05815e+06	3.8106e+06	5.48714e+06	4.92097e+06		1.38107e-09	3.2103e-08
Q8NBS3	Sodium bicarbonate transporter-like protein 11 (Bicarbonate transporter-related protein 1) (Sodium borate cotransporter 1) (NaBC1) (Solute carrier family 4 member 11)	SLC4A11 BTR1		20	17.1663	16.7414	16.7664	17.0281	19.7286	19.7106	19.5788	2.74712		4.22759e+08	4.17517e+08	3.81073e+08	7.15759e+07	5.33159e+07	5.42482e+07	6.50375e+07		6.40199e-10	1.72707e-08
Q8NBN3	Transmembrane protein 87A	TMEM87A PSEC0094		18	19.8165	19.5059	20.2283	19.5992	22.5652	22.6078	22.4102	2.74026		1.55554e+08	1.60218e+08	1.39706e+08	2.31438e+07	1.86616e+07	3.07885e+07	1.99082e+07		4.41762e-09	7.82531e-08
Q16637	Survival motor neuron protein (Component of gems 1) (Gemin-1)	SMN1 SMN SMNT; SMN2 SMNC		7	19.0245	18.0394	18.2151	18.5423	21.2577	21.3061	21.0096	2.7358		1.71595e+08	1.77457e+08	1.44487e+08	3.64973e+07	1.84383e+07	2.08253e+07	2.61274e+07		3.20298e-08	3.57433e-07
A0A096LP55	Cytochrome b-c1 complex subunit 6-like, mitochondrial	UQCRHL		2	13.9591	14.3132	15.6086	14.3299	17.4981	17.3333	16.993	2.72209		1.37558e+07	1.22709e+07	9.69213e+06	1.18343e+06	1.51258e+06	3.71273e+06	1.53027e+06		2.05476e-06	1.03904e-05
P17181	Interferon alpha/beta receptor 1 (IFN-R-1) (IFN-alpha/beta receptor 1) (Cytokine receptor class-II member 1) (Cytokine receptor family 2 member 1) (CRF2-1) (Type I interferon receptor 1)	IFNAR1 IFNAR		8	16.8382	17.0707	16.716	17.2372	19.7973	19.729	19.5146	2.71481		5.55581e+07	5.29871e+07	4.56706e+07	7.14432e+06	8.39343e+06	6.56383e+06	9.42018e+06		1.52715e-09	3.45429e-08
Q9UHW9	Solute carrier family 12 member 6 (Electroneutral potassium-chloride cotransporter 3) (K-Cl cotransporter 3)	SLC12A6 KCC3		42	20.0586	19.8345	19.8325	19.8854	22.6763	22.6837	22.482	2.71123		9.55938e+08	9.60838e+08	8.35477e+08	1.55751e+08	1.33339e+08	1.33155e+08	1.38131e+08		2.58008e-10	9.2521e-09
P50238	Cysteine-rich protein 1 (CRP-1) (Cysteine-rich heart protein) (CRHP) (hCRHP) (Cysteine-rich intestinal protein) (CRIP)	CRIP1 CRIP CRP1		2	13.0115	14.2633	14.581	14.7591	16.5993	17.0545	16.9149	2.70251		2.24113e+08	3.07248e+08	2.78922e+08	1.86398e+07	4.43877e+07	5.53219e+07	6.25901e+07		4.14072e-06	1.87464e-05
Q86VE9	Serine incorporator 5	SERINC5 C5orf12		5	16.9149	16.6606	16.736	16.6887	19.5844	19.4733	19.2713	2.6929		1.1259e+09	1.0425e+09	9.06247e+08	1.76979e+08	1.4838e+08	1.56339e+08	1.51295e+08		4.18679e-10	1.2692e-08
P35610	Sterol O-acyltransferase 1 (EC 2.3.1.26) (Acyl-coenzyme A:cholesterol acyltransferase 1) (ACAT-1) (Cholesterol acyltransferase 1)	SOAT1 ACACT ACACT1 ACAT ACAT1 SOAT STAT		5	15.1955	15.3458	15.0183	15.3922	17.9957	18.0709	17.7074	2.6867		1.00289e+08	1.05661e+08	8.21237e+07	1.43985e+07	1.59802e+07	1.27343e+07	1.6502e+07		1.01951e-09	2.49712e-08
P78381	UDP-galactose translocator (Solute carrier family 35 member A2) (UDP-galactose transporter) (UDP-Gal-Tr) (UGT)	SLC35A2 UGALT UGT UGTL		2	17.2028	16.8915	16.8358	17.2622	19.7622	19.8234	19.6017	2.68103		4.3294e+07	4.51711e+07	3.87353e+07	7.34489e+06	5.91907e+06	5.69484e+06	7.65342e+06		1.1246e-09	2.72172e-08
Q09666	Neuroblast differentiation-associated protein AHNAK (Desmoyokin)	AHNAK PM227		42	17.2034	16.9262	17.1373	17.1776	19.6342	20.0848	19.654	2.67987		4.68476e+07	6.40213e+07	4.74961e+07	8.68856e+06	7.16971e+06	8.29956e+06	8.53422e+06		1.29003e-09	3.05915e-08
Q8NEV8	Exophilin-5 (Synaptotagmin-like protein homolog lacking C2 domains b) (SlaC2-b) (Slp homolog lacking C2 domains b)	EXPH5 KIAA0624 SLAC2B		3	14.5718	13.618	14.1557	14.4213	17.3058	16.692	16.6021	2.67495		4.24068e+06	2.77124e+06	2.60374e+06	637398	329085	477697	574267		1.21494e-07	1.01061e-06
Q9NPR9	Protein GPR108 (Lung seven transmembrane receptor 2)	GPR108 LUSTR2		2	15.9655	15.7622	16.4155	15.6991	18.5282	18.7963	18.548	2.66358		3.23886e+07	3.90027e+07	3.28375e+07	5.48219e+06	4.76159e+06	7.4886e+06	4.55791e+06		7.64573e-09	1.18299e-07
Q8WVN8	Ubiquitin-conjugating enzyme E2 Q2 (EC 2.3.2.23) (E2 ubiquitin-conjugating enzyme Q2) (Ubiquitin carrier protein Q2) (Ubiquitin-protein ligase Q2)	UBE2Q2		3	14.6464	14.1333	13.9541	14.4043	17.1649	16.9911	16.6756	2.65938		1.3236e+07	1.17342e+07	9.42897e+06	2.31001e+06	1.6186e+06	1.42954e+06	1.95315e+06		1.07383e-08	1.51444e-07
Q8NHS3	Major facilitator superfamily domain-containing protein 8 (Ceroid-lipofuscinosis neuronal protein 7)	MFSD8 CLN7		6	13.295	12.8874	14.0535	13.1838	16.0144	16.0905	15.9329	2.65768		2.65705e+07	2.80085e+07	2.51117e+07	4.03442e+06	3.04147e+06	6.82492e+06	3.73502e+06		9.32569e-08	8.14924e-07
Q96SL1	Disrupted in renal carcinoma protein 2 (Disrupted in renal cancer protein 2)	DIRC2		3	15.7789	15.2837	15.8977	15.8296	18.5039	18.4058	18.1498	2.65568		3.55218e+07	3.31846e+07	2.77892e+07	5.37253e+06	3.81159e+06	5.83363e+06	5.56447e+06		4.88936e-09	8.3105e-08
Q93038	Tumor necrosis factor receptor superfamily member 25 (Apo-3) (Apoptosis-inducing receptor AIR) (Apoptosis-mediating receptor DR3) (Apoptosis-mediating receptor TRAMP) (Death receptor 3) (Lymphocyte-associated receptor of death) (LARD) (Protein WSL) (Protein WSL-1)	TNFRSF25 APO3 DDR3 DR3 TNFRSF12 WSL WSL1 UNQ455/PRO779		2	15.2366	15.0825	14.8684	15.1261	17.8064	17.7523	17.6229	2.6488		1.34787e+07	1.29825e+07	1.18687e+07	2.27021e+06	2.04022e+06	1.7588e+06	2.10273e+06		5.03618e-10	1.43404e-08
Q9BQE3	Tubulin alpha-1C chain (Alpha-tubulin 6) (Tubulin alpha-6 chain) [Cleaved into: Detyrosinated tubulin alpha-1C chain]	TUBA1C TUBA6		4	15.6115	14.9484	14.6533	15.3022	17.9882	17.7718	17.5543	2.64257		6.08194e+07	5.23473e+07	4.50215e+07	1.17103e+07	7.3958e+06	6.0274e+06	9.45128e+06		4.77841e-08	4.9129e-07
Q96NI6	Leucine-rich repeat and fibronectin type-III domain-containing protein 5	LRFN5 C14orf146 SALM5		2	15.4229	15.0774	15.6154	15.1958	17.9647	18.2092	17.7283	2.63954		7.87198e+06	9.32599e+06	6.68218e+06	1.35184e+06	1.06392e+06	1.54479e+06	1.15496e+06		4.59363e-09	8.06422e-08
P30511	HLA class I histocompatibility antigen, alpha chain F (CDA12) (HLA F antigen) (Leukocyte antigen F) (MHC class I antigen F)	HLA-F HLA-5.4 HLAF		2	12.4019	11.7392	12.0623	11.7257	14.5984	14.6752	14.585	2.63726		3.18513e+06	3.35921e+06	3.15549e+06	694858	438939	549129	434868		5.76454e-09	9.4127e-08
Q9NZU0	Leucine-rich repeat transmembrane protein FLRT3 (Fibronectin-like domain-containing leucine-rich transmembrane protein 3)	FLRT3 KIAA1469 UNQ856/PRO1865		22	16.7415	16.3209	16.955	17.2211	19.9907	19.2683	19.0727	2.63428		7.12755e+07	4.3197e+07	3.77204e+07	7.49602e+06	5.60016e+06	8.69132e+06	1.04518e+07		2.06581e-07	1.55358e-06
Q96EK9	Protein KTI12 homolog	KTI12 SBBI81		7	15.3183	15.2026	15.351	15.3009	17.9383	18.2159	17.6096	2.62807		1.55472e+07	1.88462e+07	1.23802e+07	2.52913e+06	2.33423e+06	2.58704e+06	2.49869e+06		1.97809e-09	4.16958e-08
Q8N387	Mucin-15 (MUC-15)	MUC15 UNQ750/PRO1481		5	13.6424	13.3134	13.5582	13.6923	15.8586	16.4869	16.186	2.62563		4.14704e+07	6.41041e+07	5.2035e+07	8.92442e+06	7.10497e+06	8.4185e+06	9.23875e+06		4.65022e-09	8.13455e-08
P51795	H(+)/Cl(-) exchange transporter 5 (Chloride channel protein 5) (ClC-5) (Chloride transporter ClC-5)	CLCN5 CLCK2		6	17.584	17.045	17.3242	17.3577	20.0641	19.9777	19.8122	2.62356		7.85785e+07	7.40118e+07	6.59888e+07	1.40844e+07	9.69352e+06	1.1763e+07	1.20397e+07		1.67599e-09	3.71943e-08
B0I1T2	Unconventional myosin-Ig [Cleaved into: Minor histocompatibility antigen HA-2 (mHag HA-2)]	MYO1G HA2		13	15.3224	15.3311	15.2093	15.4381	17.8274	18.0822	17.8863	2.60669		2.45226e+07	2.92584e+07	2.55435e+07	4.32006e+06	4.34612e+06	3.99437e+06	4.68081e+06		4.13512e-10	1.26003e-08
H7BY64	Uncharacterized protein (Fragment)	0		4	14.4904	14.1639	14.2465	14.3841	16.9034	17.1636	16.6544	2.58592		2.03308e+07	2.43488e+07	1.71078e+07	3.81741e+06	3.04416e+06	3.22368e+06	3.54615e+06		2.28048e-09	4.54627e-08
Q9HCJ1	Progressive ankylosis protein homolog (ANK)	ANKH KIAA1581 UNQ241/PRO274		3	14.3077	13.8113	14.3212	13.8791	16.7539	16.6717	16.5409	2.57566		1.36022e+07	1.28495e+07	1.17352e+07	2.49602e+06	1.76933e+06	2.51943e+06	1.85445e+06		4.0948e-09	7.4097e-08
O00233	26S proteasome non-ATPase regulatory subunit 9 (26S proteasome regulatory subunit p27)	PSMD9		6	16.1687	15.6136	15.9017	15.7417	18.4376	18.5656	18.2776	2.5705		5.50134e+07	6.01145e+07	4.92362e+07	1.14143e+07	7.76875e+06	9.48598e+06	8.48998e+06		3.03365e-09	5.71824e-08
Q8IZJ1	Netrin receptor UNC5B (Protein unc-5 homolog 2) (Protein unc-5 homolog B) (p53-regulated receptor for death and life protein 1) (p53RDL1)	UNC5B P53RDL1 UNC5H2 UNQ1883/PRO4326		22	18.1572	18.187	17.4876	18.5077	20.9898	20.6167	20.3485	2.56678		2.63519e+08	2.03465e+08	1.68956e+08	3.69927e+07	3.77643e+07	2.32571e+07	4.71672e+07		1.40889e-07	1.13971e-06
Q9BVK6	Transmembrane emp24 domain-containing protein 9 (GMP25) (Glycoprotein 25L2) (p24 family protein alpha-2) (p24alpha2) (p25)	TMED9 GP25L2		7	19.489	19.3434	20.3628	19.5874	22.2527	22.3959	22.0947	2.5521		2.89679e+08	3.19908e+08	2.59631e+08	4.26548e+07	3.85607e+07	7.81648e+07	4.56643e+07		9.42638e-08	8.20067e-07
B2RNG4	TRIM6-TRIM34 readthrough (TRIM6-TRIM34 readthrough transcript)	TRIM6-TRIM34		2	13.7909	13.5799	13.724	14.2324	16.258	16.5265	16.2865	2.52518		6.28863e+06	7.57504e+06	6.41433e+06	1.13738e+06	982609	1.08579e+06	1.54457e+06		7.11013e-09	1.11804e-07
P42685	Tyrosine-protein kinase FRK (EC 2.7.10.2) (FYN-related kinase) (Nuclear tyrosine protein kinase RAK) (Protein-tyrosine kinase 5)	FRK PTK5 RAK		3	14.0693	14.1856	13.9985	14.2923	16.5501	16.8588	16.5663	2.52201		5.292e+06	6.55469e+06	5.35177e+06	947996	1.0276e+06	902651	1.10648e+06		1.16594e-09	2.81019e-08
O43246	Cationic amino acid transporter 4 (CAT-4) (CAT4) (Solute carrier family 7 member 4)	SLC7A4		10	15.9586	15.636	15.6431	15.8379	18.34	18.4783	18.044	2.51854		2.06832e+08	2.2763e+08	1.68467e+08	3.96948e+07	3.17408e+07	3.18985e+07	3.65097e+07		2.4753e-09	4.82028e-08
Q9NUT2	ATP-binding cassette sub-family B member 8, mitochondrial (Mitochondrial ATP-binding cassette 1) (M-ABC1)	ABCB8 MABC1		12	18.1167	17.6922	17.8013	17.7517	20.2555	20.5499	20.2677	2.51724		2.17844e+07	2.67166e+07	2.19694e+07	4.94657e+06	3.68559e+06	3.97519e+06	3.84087e+06		2.23942e-09	4.51028e-08
O95382	Mitogen-activated protein kinase kinase kinase 6 (EC 2.7.11.25) (Apoptosis signal-regulating kinase 2)	MAP3K6 ASK2 MAPKKK6 MEKK6		2	11.2805	10.4168	10.1062	11.4028	13.3575	13.4963	13.1011	2.51675		1.19659e+06	1.31749e+06	1.0018e+06	283600	155856	125664	308686		1.4796e-06	7.96116e-06
Q68DH5	LMBR1 domain-containing protein 2	LMBRD2		12	18.2553	17.7032	18.0207	17.7934	20.3159	20.4637	20.5298	2.49327		7.72138e+07	8.55429e+07	8.95523e+07	1.85093e+07	1.26244e+07	1.57318e+07	1.34388e+07		4.02728e-09	7.33265e-08
Q9BV44	THUMP domain-containing protein 3	THUMPD3		6	14.2107	14.0831	14.1215	14.3368	16.4783	16.9124	16.6129	2.47982		8.90353e+06	1.20291e+07	9.77406e+06	1.84901e+06	1.69257e+06	1.73819e+06	2.01794e+06		1.95172e-09	4.1288e-08
P19634	Sodium/hydrogen exchanger 1 (APNH) (Na(+)/H(+) antiporter, amiloride-sensitive) (Na(+)/H(+) exchanger 1) (NHE-1) (Solute carrier family 9 member 1)	SLC9A1 APNH1 NHE1		27	21.792	21.5148	21.3329	21.6386	24.1283	24.1241	23.8819	2.47517		3.04923e+09	3.04026e+09	2.57057e+09	6.03808e+08	4.98262e+08	4.39228e+08	5.42899e+08		2.41261e-09	4.72061e-08
P07355	Annexin A2 (Annexin II) (Annexin-2) (Calpactin I heavy chain) (Calpactin-1 heavy chain) (Chromobindin-8) (Lipocortin II) (Placental anticoagulant protein IV) (PAP-IV) (Protein I) (p36)	ANXA2 ANX2 ANX2L4 CAL1H LPC2D		32	20.7808	20.9954	21.0067	21.2077	23.2002	23.683	23.486	2.4588		7.9481e+08	1.11075e+09	9.68972e+08	1.48576e+08	1.72403e+08	1.7376e+08	1.99734e+08		4.79642e-09	8.26244e-08
P08727	Keratin, type I cytoskeletal 19 (Cytokeratin-19) (CK-19) (Keratin-19) (K19)	KRT19		4	12.0814	11.6734	12.2296	11.8705	14.3117	14.6268	14.3152	2.45415		8.65011e+06	1.07619e+07	8.67139e+06	1.84354e+06	1.38939e+06	2.043e+06	1.59278e+06		6.87584e-09	1.09289e-07
Q99653	Calcineurin B homologous protein 1 (Calcineurin B-like protein) (Calcium-binding protein CHP) (Calcium-binding protein p22) (EF-hand calcium-binding domain-containing protein p22)	CHP1 CHP		10	16.495	16.4383	16.4498	16.5073	19.0384	19.0362	18.6836	2.44682		8.41567e+07	8.40278e+07	6.58074e+07	1.44356e+07	1.3879e+07	1.39908e+07	1.45594e+07		1.20591e-09	2.8829e-08
Q86VU5	Catechol O-methyltransferase domain-containing protein 1 (EC 2.1.1.-)	COMTD1 UNQ766/PRO1558		2	17.2997	17.0462	16.6679	17.2187	19.3892	19.6954	19.4285	2.44625		4.51967e+07	5.58851e+07	4.64463e+07	1.06197e+07	8.90831e+06	6.85363e+06	1.00398e+07		1.12383e-08	1.56247e-07
P33151	Cadherin-5 (7B4 antigen) (Vascular endothelial cadherin) (VE-cadherin) (CD antigen CD144)	CDH5		6	14.4095	13.9479	15.2365	15.9683	17.5389	17.3401	17.1314	2.44621		2.72969e+07	2.37822e+07	2.05792e+07	3.11947e+06	2.26529e+06	5.5338e+06	9.1897e+06		2.91396e-05	9.81502e-05
Q9UHX3	Adhesion G protein-coupled receptor E2 (EGF-like module receptor 2) (EGF-like module-containing mucin-like hormone receptor-like 2) (CD antigen CD312)	ADGRE2 EMR2		3	15.6413	14.7969	15.065	15.438	17.6425	17.7934	17.608	2.44599		1.41876e+07	1.57512e+07	1.38517e+07	3.54383e+06	1.97372e+06	2.37683e+06	3.07806e+06		3.81174e-08	4.11318e-07
O60861	Growth arrest-specific protein 7 (GAS-7)	GAS7 KIAA0394		12	17.4243	17.0272	17.0909	16.7679	19.3217	19.7731	19.4611	2.44105		4.23002e+07	5.78417e+07	4.6591e+07	1.13546e+07	8.62244e+06	9.0118e+06	7.20411e+06		1.53896e-08	1.98045e-07
Q9C0E2	Exportin-4 (Exp4)	XPO4 KIAA1721		36	19.1812	18.2216	17.9428	18.6929	21.109	20.9885	20.7136	2.4274		1.46857e+08	1.35094e+08	1.11658e+08	3.8599e+07	1.98484e+07	1.63598e+07	2.75166e+07		6.61447e-07	4.12073e-06
P09486	SPARC (Basement-membrane protein 40) (BM-40) (Osteonectin) (ON) (Secreted protein acidic and rich in cysteine)	SPARC ON		2	15.5496	15.4733	16.2676	15.8335	18.3365	18.25	18.0327	2.42539		2.4384e+07	2.29652e+07	1.97534e+07	3.53321e+06	3.35121e+06	5.81153e+06	4.30165e+06		3.90302e-08	4.19728e-07
Q9H461	Frizzled-8 (Fz-8) (hFz8)	FZD8		3	13.5348	12.6797	13.6565	14.4203	16.014	16.1417	15.8316	2.42293		6.93729e+06	7.57964e+06	6.11365e+06	1.2442e+06	687838	1.35371e+06	2.29854e+06		4.75905e-06	2.10436e-05
Q9NQC1	E3 ubiquitin-protein ligase Jade-2 (EC 2.3.2.27) (Jade family PHD finger protein 2) (PHD finger protein 15)	JADE2 KIAA0239 PHF15		5	11.4685	11.7708	11.9112	11.9261	14.0768	14.2154	14.2787	2.42112		1.8202e+06	2.0037e+06	2.09358e+06	298494	368091	405708	409924		3.22551e-09	6.02198e-08
Q9NY47	Voltage-dependent calcium channel subunit alpha-2/delta-2 (Voltage-gated calcium channel subunit alpha-2/delta-2) [Cleaved into: Voltage-dependent calcium channel subunit alpha-2-2; Voltage-dependent calcium channel subunit delta-2]	CACNA2D2 KIAA0558		41	19.5226	18.9063	19.4579	18.8376	21.5409	21.586	21.6112	2.39827		5.78475e+08	5.96866e+08	6.07394e+08	1.42799e+08	9.31515e+07	1.36539e+08	8.88244e+07		3.11602e-08	3.50723e-07
P53801	Pituitary tumor-transforming gene 1 protein-interacting protein (Pituitary tumor-transforming gene protein-binding factor) (PBF) (PTTG-binding factor)	PTTG1IP C21orf1 C21orf3		3	17.7612	17.3519	18.0911	17.4923	20.0028	20.2013	19.989	2.39024		4.24338e+08	4.86934e+08	4.20315e+08	8.97284e+07	6.75663e+07	1.1278e+08	7.44695e+07		2.31004e-08	2.7896e-07
Q9UQ35	Serine/arginine repetitive matrix protein 2 (300 kDa nuclear matrix antigen) (Serine/arginine-rich splicing factor-related nuclear matrix protein of 300 kDa) (SR-related nuclear matrix protein of 300 kDa) (Ser/Arg-related nuclear matrix protein of 300 kDa) (Splicing coactivator subunit SRm300) (Tax-responsive enhancer element-binding protein 803) (TaxREB803)	SRRM2 KIAA0324 SRL300 SRM300 HSPC075		99	18.9402	18.7444	19.0265	19.241	21.3442	21.308	21.477	2.3884		4.01277e+08	3.91335e+08	4.39964e+08	7.58159e+07	6.61929e+07	8.04893e+07	9.33932e+07		3.21283e-09	6.0174e-08
P43003	Excitatory amino acid transporter 1 (Sodium-dependent glutamate/aspartate transporter 1) (GLAST-1) (Solute carrier family 1 member 3)	SLC1A3 EAAT1 GLAST GLAST1		15	19.3663	19.717	19.167	19.7093	21.9969	21.889	21.7229	2.37967		9.23029e+08	8.56513e+08	7.63388e+08	1.49057e+08	1.90065e+08	1.29822e+08	1.89051e+08		1.11313e-08	1.55494e-07
Q5T9L3	Protein wntless homolog (Integral membrane protein GPR177) (Protein evenness interrupted homolog) (EVI) (Putative NF-kappa-B-activating protein 373)	WLS C1orf139 GPR177 UNQ85/PRO18667		2	14.2553	14.0157	13.9857	14.2017	16.1996	16.8653	16.4165	2.37923		5.25579e+06	8.33755e+06	6.10826e+06	1.36564e+06	1.15667e+06	1.13283e+06	1.31585e+06		1.4305e-08	1.87367e-07
O75146	Huntingtin-interacting protein 1-related protein (HIP1-related protein) (Huntingtin-interacting protein 12) (HIP-12)	HIP1R HIP12 KIAA0655		27	17.9729	17.4078	17.2783	17.3941	19.8428	19.9864	19.845	2.37811		4.22833e+07	4.67084e+07	4.23489e+07	1.15685e+07	7.81933e+06	7.14793e+06	7.74555e+06		1.73031e-08	2.1714e-07
O75071	EF-hand calcium-binding domain-containing protein 14	EFCAB14 KIAA0494		16	16.7707	16.6244	17.6452	17.3053	19.6358	19.3992	19.3582	2.378		4.6107e+07	3.91307e+07	3.80362e+07	6.32805e+06	5.71787e+06	1.16022e+07	9.1664e+06		2.62438e-07	1.88852e-06
P08582	Melanotransferrin (Melanoma-associated antigen p97) (CD antigen CD228)	MELTF MAP97 MFI2		3	14.4424	14.1177	14.2399	13.9583	16.4762	16.7191	16.5051	2.37724		2.65053e+07	3.1365e+07	2.70402e+07	6.47277e+06	5.16817e+06	5.62496e+06	4.62756e+06		4.14011e-09	7.44759e-08
Q06787	Synaptic functional regulator FMR1 (Fragile X mental retardation protein 1) (FMRP) (Protein FMR-1)	FMR1		6	15.4176	15.093	15.2542	15.4698	17.8527	17.7988	17.4021	2.37589		8.63847e+06	8.322e+06	6.32136e+06	1.59739e+06	1.27554e+06	1.42631e+06	1.65624e+06		7.0037e-09	1.10722e-07
O95613	Pericentrin (Kendrin) (Pericentrin-B)	PCNT KIAA0402 PCNT2		2	9.84437	10.5935	10.3803	11.6115	13.4272	12.6796	12.8315	2.37201		1.66762e+06	993286	1.10351e+06	139178	233924	201797	473717		1.44522e-05	5.39299e-05
O15479	Melanoma-associated antigen B2 (Cancer/testis antigen 3.2) (CT3.2) (DSS-AHC critical interval MAGE superfamily 6) (DAM6) (MAGE XP-2 antigen) (MAGE-B2 antigen)	MAGEB2		2	12.5555	14.3135	14.143	14.3786	16.1803	16.2824	16.1894	2.36967		2.39821e+06	2.5741e+06	2.41339e+06	194413	657556	584274	687937		2.67193e-05	9.11991e-05
P48454	Serine/threonine-protein phosphatase 2B catalytic subunit gamma isoform (EC 3.1.3.16) (CAM-PRP catalytic subunit) (Calcineurin, testis-specific catalytic subunit) (Calmodulin-dependent calcineurin A subunit gamma isoform)	PPP3CC CALNA3 CNA3		6	15.9722	15.7071	15.4413	15.5729	18.0347	18.1599	17.9221	2.3655		1.46838e+07	1.60154e+07	1.35816e+07	3.51538e+06	2.9254e+06	2.43308e+06	2.66549e+06		5.60834e-09	9.21303e-08
Q9NRD1	F-box only protein 6 (F-box protein that recognizes sugar chains 2) (F-box/G-domain protein 2)	FBXO6 FBG2 FBS2 FBX6		3	13.6718	11.9617	13.5757	13.1555	15.3305	15.6066	15.4227	2.36209		3.4069e+06	4.12537e+06	3.63172e+06	1.07907e+06	329795	1.00949e+06	754427		1.31437e-05	4.98377e-05
Q8N0Z9	V-set and immunoglobulin domain-containing protein 10	VSIG10		10	18.038	17.9513	18.116	18.0078	20.4317	20.3611	20.3519	2.35328		4.80128e+08	4.57201e+08	4.54281e+08	9.13661e+07	8.60381e+07	9.64414e+07	8.947e+07		6.84282e-10	1.79956e-08
Q9NZM1	Myoferlin (Fer-1-like protein 3)	MYOF FER1L3 KIAA1207		21	16.8343	16.678	16.9554	16.7486	18.9181	19.5111	19.0102	2.34238		1.50113e+07	2.26434e+07	1.6001e+07	3.54107e+06	3.17755e+06	3.85113e+06	3.33698e+06		1.19853e-08	1.6546e-07
Q15375	Ephrin type-A receptor 7 (EC 2.7.10.1) (EPH homology kinase 3) (EHK-3) (EPH-like kinase 11) (EK11) (hEK11)	EPHA7 EHK3 HEK11		24	19.1048	19.1806	19.2413	19.7278	22.3086	21.5017	21.1576	2.34228		3.63238e+08	2.07632e+08	1.63575e+08	3.94257e+07	4.15526e+07	4.33364e+07	6.07181e+07		8.35779e-07	5.00531e-06
P12429	Annexin A3 (35-alpha calcimedin) (Annexin III) (Annexin-3) (Inositol 1,2-cyclic phosphate 2-phosphohydrolase) (Lipocortin III) (Placental anticoagulant protein III) (PAP-III)	ANXA3 ANX3		6	14.8923	14.6308	15.3771	15.0749	17.309	17.5591	17.1271	2.338		1.48748e+07	1.76909e+07	1.31133e+07	2.78579e+06	2.324e+06	3.89847e+06	3.16163e+06		4.13868e-08	4.37762e-07
Q9H4G4	Golgi-associated plant pathogenesis-related protein 1 (GAPR-1) (Golgi-associated PR-1 protein) (Glioma pathogenesis-related protein 2) (GliPR 2)	GLIPR2 C9orf19 GAPR1		3	15.5787	15.4958	15.9372	15.2943	17.9055	17.9641	17.8737	2.33792		5.80631e+07	6.04696e+07	5.67953e+07	1.15732e+07	1.09275e+07	1.48386e+07	9.50243e+06		9.49181e-09	1.37491e-07
P08842	Steryl-sulfatase (EC 3.1.6.2) (Arylsulfatase C) (ASC) (Steroid sulfatase) (Steryl-sulfate sulfohydrolase)	STS ARSC1		2	15.0095	14.6395	14.8881	14.7156	16.9665	17.4391	17.0402	2.33542		1.05003e+07	1.45698e+07	1.10506e+07	2.7045e+06	2.09263e+06	2.48618e+06	2.20606e+06		8.91414e-09	1.32111e-07
Q9UGH3	Solute carrier family 23 member 2 (Na(+)/L-ascorbic acid transporter 2) (Nucleobase transporter-like 1 protein) (Sodium-dependent vitamin C transporter 2) (hSVCT2) (Yolk sac permease-like molecule 2)	SLC23A2 KIAA0238 NBTL1 SLC23A1 SVCT2 YSPL2		15	17.5528	17.8223	17.27	17.8158	19.8697	20.0136	19.9474	2.32832		6.08686e+08	6.72536e+08	6.42382e+08	1.22166e+08	1.47258e+08	1.00417e+08	1.46596e+08		9.55406e-09	1.37714e-07
Q9NZI6	Transcription factor CP2-like protein 1 (CP2-related transcriptional repressor 1) (CRTR-1) (Transcription factor LBP-9)	TFCP2L1 CRTR1 LBP9		3	14.3681	13.8305	14.6239	14.6544	16.7373	16.7885	16.563	2.32702		5.35878e+06	5.55234e+06	4.74923e+06	1.03721e+06	714560	1.23847e+06	1.26496e+06		7.46322e-08	6.86203e-07
Q6J4K2	Mitochondrial sodium/calcium exchanger protein (Na(+)/K(+)/Ca(2+)-exchange protein 6) (Sodium/calcium exchanger protein, mitochondrial) (Sodium/potassium/calcium exchanger 6) (Solute carrier family 24 member 6) (Solute carrier family 8 member B1)	SLC8B1 NCKX6 NCLX SLC24A6		2	14.4942	14.4568	15.0771	14.7081	16.9907	17.1438	16.8986	2.32697		1.08478e+07	1.20619e+07	1.01771e+07	1.92233e+06	1.87312e+06	2.87933e+06	2.22947e+06		1.65948e-08	2.10786e-07
Q9Y624	Junctional adhesion molecule A (JAM-A) (Junctional adhesion molecule 1) (JAM-1) (Platelet F11 receptor) (Platelet adhesion molecule 1) (PAM-1) (CD antigen CD321)	F11R JAM1 JCAM UNQ264/PRO301		20	17.2217	16.9078	17.0626	16.9326	19.3397	19.404	19.3077	2.31928		1.30432e+10	1.36375e+10	1.2757e+10	3.00477e+09	2.41714e+09	2.69104e+09	2.45909e+09		1.68959e-09	3.73552e-08
P48551	Interferon alpha/beta receptor 2 (IFN-R-2) (IFN-alpha binding protein) (IFN-alpha/beta receptor 2) (Interferon alpha binding protein) (Type I interferon receptor 2)	IFNAR2 IFNABR IFNARB		3	16.3978	15.5587	15.6499	15.5881	18.1003	18.2634	17.9801	2.31598		1.21167e+07	1.35668e+07	1.1148e+07	3.72283e+06	2.08105e+06	2.2168e+06	2.12392e+06		1.15864e-07	9.69105e-07
Q96C24	Synaptotagmin-like protein 4 (Exophilin-2) (Granuphilin)	SYTL4		6	15.1842	15.2351	15.1762	15.3487	17.6621	17.5393	17.4516	2.31495		1.81601e+07	1.66781e+07	1.56949e+07	3.25982e+06	3.37694e+06	3.24185e+06	3.65346e+06		1.18687e-09	2.84898e-08
Q8NCC5	Sugar phosphate exchanger 3 (Solute carrier family 37 member 3)	SLC37A3 SPX3		3	15.9019	15.9662	16.6046	16.0021	18.395	18.6606	18.2384	2.31268		2.70326e+07	3.24961e+07	2.42519e+07	4.80165e+06	5.02021e+06	7.81442e+06	5.14674e+06		5.47238e-08	5.43633e-07
P09601	Heme oxygenase 1 (HO-1) (EC 1.14.14.18)	HMOX1 HO HO1		3	14.0042	14.112	14.167	13.9993	16.5111	16.5491	16.0696	2.30598		7.42485e+06	7.62274e+06	5.46729e+06	1.30621e+06	1.40763e+06	1.46229e+06	1.30182e+06		5.98539e-09	9.67035e-08
Q16739	Ceramide glucosyltransferase (EC 2.4.1.80) (GLCT-1) (Glucosylceramide synthase) (GCS) (UDP-glucose ceramide glucosyltransferase) (UDP-glucose:N-acylsphingosine D-glucosyltransferase)	UGCG		4	16.0819	15.9662	15.8265	16.2086	18.4571	18.5059	18.0018	2.3008		3.83497e+07	3.96699e+07	2.79718e+07	7.39216e+06	6.82222e+06	6.19278e+06	8.07065e+06		1.30161e-08	1.75972e-07
O75144	ICOS ligand (B7 homolog 2) (B7-H2) (B7-like protein Gl50) (B7-related protein 1) (B7RP-1) (CD antigen CD275)	ICOSLG B7H2 B7RP1 ICOSL KIAA0653		6	18.7164	18.4934	18.1216	18.5781	20.7475	20.8298	20.7381	2.29444		3.76523e+08	3.98623e+08	3.74069e+08	9.21203e+07	7.89274e+07	6.09975e+07	8.37014e+07		9.41434e-09	1.36706e-07
O43760	Synaptogyrin-2 (Cellugyrin)	SYNGR2 UNQ352/PRO615		3	18.3532	18.0806	18.4247	18.2801	20.7981	20.5561	20.3805	2.29356		8.82248e+07	7.46008e+07	6.60522e+07	1.62036e+07	1.34135e+07	1.70271e+07	1.54032e+07		5.76173e-09	9.4127e-08
Q12979	Active breakpoint cluster region-related protein	ABR		12	16.8358	16.303	16.404	16.5593	18.547	19.0985	18.8064	2.29177		3.30462e+07	4.84311e+07	3.95541e+07	1.00925e+07	6.97574e+06	7.48157e+06	8.33231e+06		2.81033e-08	3.25988e-07
Q9H156	SLIT and NTRK-like protein 2	SLITRK2 CXorf2 KIAA1854 SLITL1 UNQ9197/PRO34756		5	13.8707	14.3931	13.9984	14.6276	16.7807	16.4937	16.2672	2.29138		1.49603e+07	1.2262e+07	1.04801e+07	1.99051e+06	2.85909e+06	2.17468e+06	3.36362e+06		1.11724e-07	9.41333e-07
P11279	Lysosome-associated membrane glycoprotein 1 (LAMP-1) (Lysosome-associated membrane protein 1) (CD107 antigen-like family member A) (CD antigen CD107a)	LAMP1		8	21.2971	21.2219	22.6701	21.4666	23.8792	24.0718	23.9116	2.29025		1.36093e+09	1.55538e+09	1.39185e+09	2.27286e+08	2.15739e+08	5.88657e+08	2.55617e+08		5.23999e-06	2.28269e-05
Q9ULG6	Cell cycle progression protein 1 (Cell cycle progression restoration protein 8)	CCPG1 CCP8 CPR8 KIAA1254		8	16.3362	16.1811	16.5556	16.5662	18.837	18.7782	18.4697	2.28516		1.88786e+07	1.81247e+07	1.46358e+07	3.33562e+06	2.99553e+06	3.88347e+06	3.91198e+06		8.14259e-09	1.23419e-07
P16284	Platelet endothelial cell adhesion molecule (PECAM-1) (EndoCAM) (GPIIA') (PECA1) (CD antigen CD31)	PECAM1		12	16.7489	16.1479	16.6084	16.3103	19.394	18.4716	18.3259	2.27664		8.46713e+07	4.46748e+07	4.03819e+07	1.35357e+07	8.92399e+06	1.2279e+07	9.98693e+06		9.52739e-07	5.53662e-06
P00813	Adenosine deaminase (EC 3.5.4.4) (Adenosine aminohydrolase)	ADA ADA1		10	16.9467	16.3787	16.6722	16.3237	18.7229	19.0633	18.7847	2.27663		3.41588e+07	4.32486e+07	3.56545e+07	9.97287e+06	6.72711e+06	8.24504e+06	6.47543e+06		3.05026e-08	3.4691e-07
P55042	GTP-binding protein RAD (RAD1) (Ras associated with diabetes)	RRAD RAD		4	15.1324	14.7849	14.6614	14.8264	17.0573	17.3005	17.0252	2.27638		9.03638e+06	1.06961e+07	8.8375e+06	2.37989e+06	1.8704e+06	1.71697e+06	1.92505e+06		7.14687e-09	1.12082e-07
O14561	Acyl carrier protein, mitochondrial (ACP) (CI-SDAP) (NADH-ubiquinone oxidoreductase 9.6 kDa subunit)	NDUFAB1		3	19.2135	18.7712	19.3731	18.8861	21.2392	21.5556	21.2136	2.27516		1.70645e+08	2.12494e+08	1.67649e+08	4.19099e+07	3.08432e+07	4.68104e+07	3.33997e+07		2.89011e-08	3.33924e-07
P78545	ETS-related transcription factor Elf-3 (E74-like factor 3) (Epithelial-restricted with serine box) (Epithelium-restricted Ets protein ESX) (Epithelium-specific Ets transcription factor 1) (ESE-1)	ELF3 ERT ESX JEN		3	14.9527	14.3745	14.3839	14.2211	16.9792	16.8052	16.4803	2.27188		6.60642e+06	5.85578e+06	4.67489e+06	1.62153e+06	1.08605e+06	1.09318e+06	976505		8.142e-08	7.3015e-07
Q3T906	N-acetylglucosamine-1-phosphotransferase subunits alpha/beta (EC 2.7.8.17) (GlcNAc-1-phosphotransferase subunits alpha/beta) (Stealth protein GNPTAB) (UDP-N-acetylglucosamine-1-phosphotransferase subunits alpha/beta) [Cleaved into: N-acetylglucosamine-1-phosphotransferase subunit alpha; N-acetylglucosamine-1-phosphotransferase subunit beta]	GNPTAB GNPTA KIAA1208		17	18.1437	17.6942	19.1808	18.0215	20.3874	20.6807	20.5123	2.26672		1.32929e+08	1.62898e+08	1.44948e+08	2.80679e+07	2.05541e+07	5.7597e+07	2.57883e+07		4.04691e-06	1.8421e-05
Q8WVV4	Protein POF1B (Premature ovarian failure protein 1B)	POF1B		5	14.4463	13.6684	13.9612	15.07	16.5552	16.783	16.2685	2.2491		5.8268e+06	6.82362e+06	4.77676e+06	1.35079e+06	787805	965084	2.08134e+06		4.09294e-06	1.85756e-05
O43451	Maltase-glucoamylase, intestinal [Includes: Maltase (EC 3.2.1.20) (Alpha-glucosidase); Glucoamylase (EC 3.2.1.3) (Glucan 1,4-alpha-glucosidase)]	MGAM MGA MGAML		4	14.6534	14.9964	14.8733	15.1008	17.2659	17.1194	17.0778	2.24839		8.6502e+06	7.8146e+06	7.59261e+06	1.41445e+06	1.79408e+06	1.64725e+06	1.92862e+06		5.47563e-09	9.08724e-08
O15270	Serine palmitoyltransferase 2 (EC 2.3.1.50) (Long chain base biosynthesis protein 2) (LCB 2) (Long chain base biosynthesis protein 2a) (LCB2a) (Serine-palmitoyl-CoA transferase 2) (SPT 2)	SPTLC2 KIAA0526 LCB2		19	18.9352	18.5284	18.8747	18.8767	21.1225	21.1454	20.8679	2.2415		1.91941e+08	1.95002e+08	1.60886e+08	4.21433e+07	3.1787e+07	4.04124e+07	4.0468e+07		7.20769e-09	1.12735e-07
O14548	Cytochrome c oxidase subunit 7A-related protein, mitochondrial (COX7a-related protein) (Cytochrome c oxidase subunit VIIa-related protein) (EB1)	COX7A2L COX7AR COX7RP		4	18.2993	18.2825	18.0728	18.3977	20.6026	20.6034	20.3049	2.2406		9.85942e+07	9.86512e+07	8.02128e+07	1.99751e+07	1.97436e+07	1.70725e+07	2.13846e+07		4.72363e-09	8.17049e-08
P23381	Tryptophan--tRNA ligase, cytoplasmic (EC 6.1.1.2) (Interferon-induced protein 53) (IFP53) (Tryptophanyl-tRNA synthetase) (TrpRS) (hWRS) [Cleaved into: T1-TrpRS; T2-TrpRS]	WARS IFI53 WRS		36	19.6724	19.115	19.2447	19.1745	21.4758	21.787	21.354	2.2373		6.39864e+08	7.93926e+08	5.88065e+08	1.83321e+08	1.24572e+08	1.36291e+08	1.29811e+08		3.01855e-08	3.44033e-07
Q9ULT6	E3 ubiquitin-protein ligase ZNRF3 (EC 2.3.2.27) (RING finger protein 203) (RING-type E3 ubiquitin transferase ZNRF3) (Zinc/RING finger protein 3)	ZNRF3 KIAA1133 RNF203		4	14.7117	14.456	14.2963	14.933	16.9669	16.8845	16.6559	2.2365		1.06756e+07	1.00828e+07	8.60562e+06	2.23626e+06	1.87297e+06	1.67679e+06	2.60694e+06		2.94565e-08	3.39673e-07
Q15149	Plectin (PCN) (PLTN) (Hemidesmosomal protein 1) (HD1) (Plectin-1)	PLEC PLEC1		103	19.43	19.0728	19.317	19.4045	21.6847	21.5093	21.4066	2.22747		5.73386e+07	5.07748e+07	4.72871e+07	1.20148e+07	9.37999e+06	1.11093e+07	1.18041e+07		5.29296e-09	8.86834e-08
Q9NZJ9	Diphosphoinositol polyphosphate phosphohydrolase 2 (DIPP-2) (EC 3.6.1.52) (Diadenosine 5',5'''-P1,P6-hexaphosphate hydrolase 2) (EC 3.6.1.-) (Nucleoside diphosphate-linked moiety X motif 4) (Nudix motif 4)	NUDT4 DIPP2 KIAA0487 HDCMB47P		6	17.2431	16.6629	16.6239	16.7382	19.0001	19.2419	18.8782	2.22306		8.35079e+07	9.8745e+07	7.67449e+07	2.47065e+07	1.6526e+07	1.60848e+07	1.74112e+07		4.0471e-08	4.31178e-07
Q9NRK6	ATP-binding cassette sub-family B member 10, mitochondrial (ATP-binding cassette transporter 10) (ABC transporter 10 protein) (Mitochondrial ATP-binding cassette 2) (M-ABC2)	ABCB10		13	16.3258	15.9974	15.6554	16.2921	18.2495	18.4383	18.1719	2.21892		2.11918e+07	2.4154e+07	2.00811e+07	5.58542e+06	4.44843e+06	3.50947e+06	5.45641e+06		4.57233e-08	4.75927e-07
O15121	Sphingolipid delta(4)-desaturase DES1 (EC 1.14.19.17) (Cell migration-inducing gene 15 protein) (Degenerative spermatocyte homolog 1) (Membrane lipid desaturase)	DEGS1 DES1 MLD MIG15		3	15.889	15.4928	15.5418	15.5763	17.9825	17.9565	17.563	2.20903		4.32146e+07	4.24414e+07	3.23103e+07	1.01255e+07	7.69371e+06	7.95975e+06	8.15253e+06		1.55921e-08	2.00212e-07
Q96AP7	Endothelial cell-selective adhesion molecule	ESAM UNQ220/PRO246		4	15.1657	14.5125	15.2355	14.8433	17.2569	17.1691	16.9921	2.20012		1.70104e+07	1.6006e+07	1.41574e+07	3.9921e+06	2.53835e+06	4.18996e+06	3.19252e+06		6.775e-08	6.44586e-07
Q9BUK6	Protein misato homolog 1	MSTO1 LST005 SLTP005		10	17.8246	17.3103	16.9975	17.5903	19.5462	19.8039	19.5415	2.19985		6.25279e+07	7.47521e+07	6.23206e+07	1.89585e+07	1.3274e+07	1.06862e+07	1.61164e+07		1.06861e-07	9.04247e-07
P0C7U0	Protein ELFN1 (Extracellular leucine-rich repeat and fibronectin type-III domain-containing protein 1) (Protein phosphatase 1 regulatory subunit 28)	ELFN1 PPP1R28		16	19.355	18.7025	19.0173	18.9648	21.2604	21.2479	21.1018	2.19346		1.27395e+08	1.26298e+08	1.14137e+08	3.4009e+07	2.16352e+07	2.69102e+07	2.59486e+07		2.15082e-08	2.61884e-07
Q9BVJ6	U3 small nucleolar RNA-associated protein 14 homolog A (Antigen NY-CO-16) (Serologically defined colon cancer antigen 16)	UTP14A SDCCAG16		7	15.1639	15.0759	15.3114	15.2794	17.3381	17.4453	17.3964	2.1856		8.5007e+06	9.15698e+06	8.85127e+06	1.88353e+06	1.7721e+06	2.08625e+06	2.0405e+06		2.26829e-09	4.54627e-08
O60242	Adhesion G protein-coupled receptor B3 (Brain-specific angiogenesis inhibitor 3)	ADGRB3 BAI3 KIAA0550		10	16.2667	16.0564	15.987	16.1516	18.3255	18.3587	18.2127	2.18352		2.469e+07	2.52644e+07	2.28335e+07	5.92624e+06	5.12218e+06	4.88168e+06	5.47162e+06		2.85609e-09	5.47122e-08
A0JLT2	Mediator of RNA polymerase II transcription subunit 19 (Lung cancer metastasis-related protein 1) (Mediator complex subunit 19)	MED19 LCMR1		6	13.929	13.7527	14.3988	14.3402	16.3159	16.4943	16.0552	2.18328		8.03573e+06	9.09331e+06	6.70713e+06	1.5363e+06	1.35964e+06	2.12778e+06	2.04307e+06		9.08678e-08	7.97602e-07
P58335	Anthrax toxin receptor 2 (Capillary morphogenesis gene 2 protein) (CMG-2)	ANTXR2 CMG2		11	19.191	18.8993	18.8172	18.6972	21.3469	21.0669	20.8381	2.18278		3.29641e+08	2.71488e+08	2.31678e+08	7.397e+07	6.04287e+07	5.7086e+07	5.25309e+07		3.05559e-08	3.4691e-07
Q13428	Treacle protein (Treacher Collins syndrome protein)	TCOF1		72	19.1452	19.0965	19.4793	19.7743	21.6116	21.63	21.4226	2.18091		2.37661e+08	2.4072e+08	2.08483e+08	4.3003e+07	4.15758e+07	5.42112e+07	6.65101e+07		5.42246e-08	5.42338e-07
Q13423	NAD(P) transhydrogenase, mitochondrial (EC 1.6.1.2) (Nicotinamide nucleotide transhydrogenase) (Pyridine nucleotide transhydrogenase)	NNT		19	15.985	15.8281	16.4869	15.9488	18.3106	18.3975	17.9613	2.16091		4.6507e+07	4.93938e+07	3.65051e+07	9.27759e+06	8.32149e+06	1.31382e+07	9.04806e+06		7.86102e-08	7.12138e-07
Q5KU26	Collectin-12 (Collectin placenta protein 1) (CL-P1) (hCL-P1) (Nurse cell scavenger receptor 2) (Scavenger receptor class A member 4) (Scavenger receptor with C-type lectin)	COLEC12 CLP1 NSR2 SCARA4 SRCL		6	15.8884	16.2577	16.3595	16.501	18.2112	18.706	18.3171	2.15977		1.36736e+07	1.92684e+07	1.47149e+07	2.73304e+06	3.53046e+06	3.78857e+06	4.17899e+06		6.7955e-08	6.44586e-07
Q9Y287	Integral membrane protein 2B (Immature BRI2) (imBRI2) (Protein E25B) (Transmembrane protein BRI) (Bri) [Cleaved into: BRI2, membrane form (Mature BRI2) (mBRI2); BRI2 intracellular domain (BRI2 ICD); BRI2C, soluble form; Bri23 peptide (Bri2-23) (ABri23) (C-terminal peptide) (P23 peptide)]	ITM2B BRI BRI2		5	15.4605	15.1718	15.2547	15.1519	17.6697	17.5064	17.0788	2.15857		4.09178e+07	3.65376e+07	2.71652e+07	8.8482e+06	7.24387e+06	7.67235e+06	7.14428e+06		2.96034e-08	3.407e-07
O00151	PDZ and LIM domain protein 1 (C-terminal LIM domain protein 1) (Elfin) (LIM domain protein CLP-36)	PDLIM1 CLIM1 CLP36		12	17.644	17.3619	17.392	17.3189	19.401	19.7633	19.5883	2.15501		8.73511e+07	1.12283e+08	9.94623e+07	2.58431e+07	2.12535e+07	2.17011e+07	2.063e+07		8.74722e-09	1.30705e-07
O60513	Beta-1,4-galactosyltransferase 4 (Beta-1,4-GalTase 4) (Beta4Gal-T4) (b4Gal-T4) (EC 2.4.1.-) (UDP-Gal:beta-GlcNAc beta-1,4-galactosyltransferase 4) (UDP-galactose:beta-N-acetylglucosamine beta-1,4-galactosyltransferase 4) [Includes: N-acetyllactosamine synthase (EC 2.4.1.90) (Nal synthase); Lactotriaosylceramide beta-1,4-galactosyltransferase (EC 2.4.1.275) (Beta-N-acetylglucosaminyl-glycolipid be…	B4GALT4 UNQ552/PRO1109		3	16.121	15.7905	16.5283	16.1422	18.4488	18.3589	18.0693	2.14687		2.44415e+07	2.29658e+07	1.87893e+07	4.86849e+06	3.87178e+06	6.45653e+06	4.94052e+06		7.87156e-08	7.12138e-07
Q02040	A-kinase anchor protein 17A (AKAP-17A) (721P) (B-lymphocyte antigen) (Protein XE7) (Protein kinase A-anchoring protein 17A) (PRKA17A) (Splicing factor, arginine/serine-rich 17A)	AKAP17A CXYorf3 DXYS155E SFRS17A XE7		10	15.3796	15.166	15.6476	15.7225	17.5661	17.7264	17.5544	2.13675		1.76322e+07	1.97046e+07	1.74895e+07	3.87332e+06	3.34047e+06	4.664e+06	4.91261e+06		2.4245e-08	2.89806e-07
Q9H0G5	Nuclear speckle splicing regulatory protein 1 (Coiled-coil domain-containing protein 55) (Nuclear speckle-related protein 70) (NSrp70)	NSRP1 CCDC55 NSRP70		8	15.9053	15.8396	15.8977	16.0185	17.8601	18.2777	17.9885	2.12685		8.73249e+06	1.16637e+07	9.54538e+06	2.25252e+06	2.15225e+06	2.24068e+06	2.43646e+06		7.77706e-09	1.19417e-07
Q86X27	Ras-specific guanine nucleotide-releasing factor RalGPS2 (Ral GEF with PH domain and SH3-binding motif 2) (RalA exchange factor RalGPS2)	RALGPS2		4	13.0347	12.8907	13.0446	12.9938	15.9374	14.945	14.4597	2.12308		1.07009e+09	5.37883e+08	3.84239e+08	1.431e+08	1.29501e+08	1.44082e+08	1.39095e+08		5.09506e-06	2.22684e-05
Q6ZNA5	Ferric-chelate reductase 1 (EC 1.-.-.-) (Stromal cell-derived receptor 2) (SDR-2)	FRRS1 SDFR2 SDR2		2	16.8337	16.5187	16.9431	16.6575	18.7918	18.9796	18.7842	2.11363		2.18387e+07	2.48754e+07	2.1724e+07	5.62065e+06	4.51799e+06	6.06341e+06	4.97432e+06		1.09336e-08	1.53097e-07
P10588	Nuclear receptor subfamily 2 group F member 6 (V-erbA-related protein 2) (EAR-2)	NR2F6 EAR2 ERBAL2		3	16.1363	15.3656	15.3809	15.6022	17.82	17.8128	17.5694	2.11283		1.11994e+07	1.11438e+07	9.41363e+06	3.48611e+06	2.04332e+06	2.0652e+06	2.40756e+06		1.67486e-07	1.32203e-06
Q9HD26	Golgi-associated PDZ and coiled-coil motif-containing protein (CFTR-associated ligand) (Fused in glioblastoma) (PDZ protein interacting specifically with TC10) (PIST)	GOPC CAL FIG		12	16.5233	16.3128	16.3839	16.6403	18.4047	18.7303	18.5982	2.11265		2.37198e+07	2.97245e+07	2.71253e+07	6.43808e+06	5.56402e+06	5.84508e+06	6.98191e+06		9.40353e-09	1.36706e-07
J3KQ70	HCG2039827, isoform CRA_e (INO80B-WBP1 readthrough (NMD candidate))	INO80B-WBP1 hCG_2039827		2	15.2617	14.7564	15.2899	15.1779	17.0762	17.433	17.1918	2.1122		6.71741e+06	8.60193e+06	7.27791e+06	1.90971e+06	1.34543e+06	1.94751e+06	1.80199e+06		3.93919e-08	4.22744e-07
O00567	Nucleolar protein 56 (Nucleolar protein 5A)	NOP56 NOL5A		16	17.6869	17.6359	18.0413	17.8761	19.8212	20.0714	19.8525	2.10496		3.43188e+07	4.08188e+07	3.50736e+07	7.81745e+06	7.54591e+06	9.99422e+06	8.91277e+06		1.291e-08	1.75334e-07
A0A0B4J2A0	Uncharacterized protein	0		11	19.0409	18.6949	18.7662	18.7281	20.8718	21.1548	20.679	2.09436		9.93741e+07	1.20913e+08	8.69442e+07	2.79323e+07	2.1977e+07	2.30907e+07	2.24876e+07		2.35777e-08	2.8414e-07
P13637	Sodium/potassium-transporting ATPase subunit alpha-3 (Na(+)/K(+) ATPase alpha-3 subunit) (EC 3.6.3.9) (Na(+)/K(+) ATPase alpha(III) subunit) (Sodium pump subunit alpha-3)	ATP1A3		28	20.1932	19.9143	19.8213	19.8707	22.1787	22.016	21.9376	2.09422		8.95117e+08	7.99671e+08	7.57355e+08	2.26048e+08	1.86303e+08	1.74674e+08	1.80766e+08		9.87849e-09	1.42042e-07
Q8NI27	THO complex subunit 2 (Tho2) (hTREX120)	THOC2 CXorf3		23	17.1538	16.8963	17.6157	17.6383	19.5034	19.5039	19.2495	2.09294		4.10688e+07	4.10843e+07	3.44424e+07	8.05759e+06	6.74045e+06	1.10984e+07	1.12738e+07		1.98181e-07	1.50387e-06
O14828	Secretory carrier-associated membrane protein 3 (Secretory carrier membrane protein 3)	SCAMP3 C1orf3 PROPIN1		11	19.5995	19.0094	19.1725	19.1592	21.8385	21.1564	20.9861	2.09187		4.74125e+08	2.95514e+08	2.6261e+08	1.00438e+08	6.67204e+07	7.47053e+07	7.40182e+07		5.47717e-07	3.52035e-06
P17302	Gap junction alpha-1 protein (Connexin-43) (Cx43) (Gap junction 43 kDa heart protein)	GJA1 GJAL		14	19.4608	19.5055	19.6947	19.8093	21.6923	21.8219	21.6079	2.08977		2.67088e+08	2.92182e+08	2.51906e+08	5.68722e+07	5.86636e+07	6.68837e+07	7.24106e+07		8.86726e-09	1.32021e-07
Q9NSY1	BMP-2-inducible protein kinase (BIKe) (EC 2.7.11.1)	BMP2K BIKE HRIHFB2017		9	16.0389	15.7044	15.5798	15.7856	17.7264	18.0541	17.7972	2.08206		1.68519e+07	2.11491e+07	1.76996e+07	5.23192e+06	4.14922e+06	3.80589e+06	4.38942e+06		2.0884e-08	2.55341e-07
Q4G0I0	Protein CCSMST1	CCSMST1 C16orf91		3	15.1962	14.6445	14.3038	14.7953	16.9241	16.8169	16.6888	2.07497		2.43692e+07	2.26238e+07	2.07024e+07	7.35684e+06	5.01912e+06	3.96333e+06	5.57211e+06		2.16465e-07	1.61143e-06
Q9Y6Q5	AP-1 complex subunit mu-2 (AP-mu chain family member mu1B) (Adaptor protein complex AP-1 subunit mu-2) (Adaptor-related protein complex 1 subunit mu-2) (Clathrin assembly protein complex 1 mu-2 medium chain 2) (Golgi adaptor HA1/AP1 adaptin mu-2 subunit) (Mu-adaptin 2) (Mu1B-adaptin)	AP1M2		5	16.2463	16.34	16.1436	16.3617	18.4701	18.3872	18.1826	2.07376		1.36384e+07	1.28765e+07	1.11743e+07	2.91955e+06	3.11551e+06	2.71901e+06	3.16276e+06		6.55225e-09	1.04997e-07
P51825	AF4/FMR2 family member 1 (ALL1-fused gene from chromosome 4 protein) (Protein AF-4) (Protein FEL) (Proto-oncogene AF4)	AFF1 AF4 FEL MLLT2 PBM1		4	14.0209	13.7544	13.888	14.2598	16.1258	16.1079	15.924	2.07181		3.52688e+06	3.48345e+06	3.06639e+06	819868	681584	747719	967518		2.02031e-08	2.4753e-07
Q6ZMZ0	E3 ubiquitin-protein ligase RNF19B (EC 2.3.2.-) (IBR domain-containing protein 3) (Natural killer lytic-associated molecule) (RING finger protein 19B)	RNF19B IBRDC3 NKLAM		3	15.5149	15.4169	15.3807	15.48	17.6542	17.5663	17.3186	2.0649		1.62183e+07	1.52605e+07	1.28526e+07	3.68138e+06	3.43971e+06	3.3545e+06	3.59363e+06		6.68477e-09	1.0654e-07
Q9BRR8	G patch domain-containing protein 1 (Evolutionarily conserved G-patch domain-containing protein)	GPATCH1 ECGP GPATC1		6	15.3848	15.1217	15.4487	15.6416	17.4947	17.4991	17.3814	2.05921		1.02773e+07	1.03088e+07	9.50098e+06	2.38088e+06	1.98396e+06	2.48859e+06	2.84478e+06		1.78566e-08	2.22961e-07
O94967	WD repeat-containing protein 47 (Neuronal enriched MAP-interacting protein) (Nemitin)	WDR47 KIAA0893		2	15.0491	15.155	14.9431	15.2632	17.0978	17.3136	17.0616	2.05507		4.12583e+06	4.79157e+06	4.02379e+06	997254	1.07318e+06	926565	1.1568e+06		9.51694e-09	1.37516e-07
Q9UHN6	Cell surface hyaluronidase (EC 3.2.1.35) (Transmembrane protein 2)	TMEM2 KIAA1412		70	20.5956	20.3357	20.4918	20.5226	22.4668	22.6301	22.5105	2.04941		6.56528e+08	7.35205e+08	6.76683e+08	1.79455e+08	1.49868e+08	1.66991e+08	1.70598e+08		5.38554e-09	8.99783e-08
Q9UJJ9	N-acetylglucosamine-1-phosphotransferase subunit gamma (GlcNAc-1-phosphotransferase subunit gamma) (UDP-N-acetylglucosamine-1-phosphotransferase subunit gamma)	GNPTG C16orf27 GNPTAG CAB56184 LP2537		4	14.5628	13.8921	15.5418	14.3552	16.5798	16.7589	16.5496	2.04148		1.93707e+07	2.19308e+07	1.89702e+07	4.78596e+06	3.00657e+06	9.43342e+06	4.14447e+06		1.97858e-05	7.06498e-05
Q03167	Transforming growth factor beta receptor type 3 (TGF-beta receptor type 3) (TGFR-3) (Betaglycan) (Transforming growth factor beta receptor III) (TGF-beta receptor type III)	TGFBR3		12	15.3319	15.1713	17.8389	18.7112	18.6321	19.0322	18.7467	2.04035		4.0684e+07	5.36875e+07	4.40493e+07	4.13025e+06	3.69517e+06	2.34768e+07	4.29773e+07		0.0132524	0.0213528
P45880	Voltage-dependent anion-selective channel protein 2 (VDAC-2) (hVDAC2) (Outer mitochondrial membrane protein porin 2)	VDAC2		11	21.0842	20.2372	20.4607	20.5959	22.6758	22.6722	22.552	2.0388		2.99652e+09	2.98899e+09	2.7501e+09	9.94233e+08	5.52762e+08	6.4539e+08	7.0878e+08		1.92406e-07	1.47145e-06
P50416	Carnitine O-palmitoyltransferase 1, liver isoform (CPT1-L) (EC 2.3.1.21) (Carnitine O-palmitoyltransferase I, liver isoform) (CPT I) (CPTI-L) (Carnitine palmitoyltransferase 1A)	CPT1A CPT1		17	15.6561	15.0718	15.421	15.2939	17.5243	17.4584	17.2134	2.03798		2.51756e+07	2.40519e+07	2.02959e+07	6.89622e+06	4.59947e+06	5.85929e+06	5.36516e+06		4.90943e-08	5.03881e-07
Q4G148	Glucoside xylosyltransferase 1 (EC 2.4.2.n2) (Glycosyltransferase 8 domain-containing protein 3)	GXYLT1 GLT8D3		6	16.8592	16.6732	17.3872	16.7326	18.9679	19.0755	18.8027	2.03564		3.69647e+07	3.98248e+07	3.29642e+07	8.57021e+06	7.53366e+06	1.23577e+07	7.85023e+06		1.44768e-07	1.16468e-06
Q13445	Transmembrane emp24 domain-containing protein 1 (Interleukin-1 receptor-like 1 ligand) (Putative T1/ST2 receptor-binding protein) (p24 family protein gamma-1) (Tp24) (p24gamma1)	TMED1 IL1RL1L IL1RL1LG		5	17.3802	16.7083	17.2117	17.0076	19.2469	19.226	18.8567	2.03293		3.16792e+08	3.12241e+08	2.41719e+08	8.68657e+07	5.45239e+07	7.72863e+07	6.70921e+07		1.37488e-07	1.12145e-06
Q9UIQ6	Leucyl-cystinyl aminopeptidase (Cystinyl aminopeptidase) (EC 3.4.11.3) (Insulin-regulated membrane aminopeptidase) (Insulin-responsive aminopeptidase) (IRAP) (Oxytocinase) (OTase) (Placental leucine aminopeptidase) (P-LAP) [Cleaved into: Leucyl-cystinyl aminopeptidase, pregnancy serum form]	LNPEP OTASE		23	17.355	17.1202	17.4497	17.3906	19.4298	19.3328	19.31	2.02865		4.34064e+07	4.05819e+07	3.99479e+07	1.03033e+07	8.75581e+06	1.10021e+07	1.05605e+07		8.06224e-09	1.22517e-07
Q9NP59	Solute carrier family 40 member 1 (Ferroportin-1) (Iron-regulated transporter 1)	SLC40A1 FPN1 IREG1 SLC11A3 MSTP079		4	15.2598	15.143	15.3449	15.2938	17.3168	17.4188	17.1273	2.02726		7.88286e+06	8.46046e+06	6.91236e+06	1.89431e+06	1.7471e+06	2.00945e+06	1.93954e+06		7.59007e-09	1.17776e-07
P02649	Apolipoprotein E (Apo-E)	APOE		25	17.9497	17.7685	18.5034	18.2294	20.3937	20.1138	19.9088	2.026		2.25613e+08	1.85824e+08	1.61205e+08	4.14617e+07	3.65674e+07	6.08583e+07	5.03328e+07		2.64026e-07	1.89358e-06
Q92581	Sodium/hydrogen exchanger 6 (Na(+)/H(+) exchanger 6) (NHE-6) (Solute carrier family 9 member 6)	SLC9A6 KIAA0267 NHE6		16	16.6136	16.3133	16.6129	16.7145	18.6606	18.6258	18.4748	2.02346		2.50125e+08	2.44174e+08	2.19904e+08	6.0528e+07	4.91552e+07	6.05007e+07	6.49153e+07		1.38569e-08	1.83541e-07
P49585	Choline-phosphate cytidylyltransferase A (EC 2.7.7.15) (CCT-alpha) (CTP:phosphocholine cytidylyltransferase A) (CCT A) (CT A) (Phosphorylcholine transferase A)	PCYT1A CTPCT PCYT1		7	15.9589	15.8197	15.9751	16.1689	18.0395	18.0446	17.9281	2.02341		2.85632e+07	2.86633e+07	2.64394e+07	6.75266e+06	6.1317e+06	6.82888e+06	7.81045e+06		8.27345e-09	1.24515e-07
P08174	Complement decay-accelerating factor (CD antigen CD55)	CD55 CR DAF		2	18.1827	18.0401	17.9961	17.9404	20.0649	20.1895	19.9321	2.02233		4.12322e+08	4.49513e+08	3.76072e+08	1.11851e+08	1.01326e+08	9.82819e+07	9.45575e+07		7.74937e-09	1.19304e-07
Q9UGV2	Protein NDRG3 (N-myc downstream-regulated gene 3 protein)	NDRG3		8	17.7515	17.2211	17.2896	17.435	19.6174	19.4633	19.2521	2.01997		9.44895e+07	8.49162e+07	7.33543e+07	2.59235e+07	1.79483e+07	1.88209e+07	2.08168e+07		5.48488e-08	5.43956e-07
O43291	Kunitz-type protease inhibitor 2 (Hepatocyte growth factor activator inhibitor type 2) (HAI-2) (Placental bikunin)	SPINT2 HAI2 KOP		2	19.4662	19.0997	19.65	19.0725	21.348	21.359	21.3135	2.01804		2.44945e+08	2.46828e+08	2.39162e+08	6.64687e+07	5.15549e+07	7.54984e+07	5.0592e+07		5.94582e-08	5.82789e-07
P20645	Cation-dependent mannose-6-phosphate receptor (CD Man-6-P receptor) (CD-MPR) (46 kDa mannose 6-phosphate receptor) (MPR 46)	M6PR MPR46 MPRD		7	14.2633	13.4623	14.1249	13.5995	15.9657	15.8911	15.7818	2.01704		7.1684e+08	6.80726e+08	6.31049e+08	2.20274e+08	1.26419e+08	2.0012e+08	1.39032e+08		3.78668e-07	2.56561e-06
Q9H583	HEAT repeat-containing protein 1 (Protein BAP28) (U3 small nucleolar RNA-associated protein 10 homolog) [Cleaved into: HEAT repeat-containing protein 1, N-terminally processed]	HEATR1 BAP28 UTP10		63	18.2264	17.9037	17.3354	18.1677	20.0348	19.9984	19.7309	2.01302		8.02393e+07	7.82381e+07	6.49971e+07	2.29093e+07	1.8318e+07	1.23538e+07	2.19951e+07		6.20684e-07	3.91657e-06
Q9H6K1	Uncharacterized protein C6orf106	C6orf106		4	16.0679	15.4017	15.0935	15.563	17.5998	17.6445	17.3564	2.00208		1.48967e+07	1.53655e+07	1.25835e+07	5.15152e+06	3.24618e+06	2.6218e+06	3.63021e+06		6.33672e-07	3.98996e-06
P61225	Ras-related protein Rap-2b	RAP2B		5	17.4101	17.018	17.3602	17.048	19.4777	19.3333	18.8225	2.00202		6.85956e+07	6.20609e+07	4.35561e+07	1.63644e+07	1.24699e+07	1.58081e+07	1.2732e+07		1.83322e-07	1.41671e-06
Q8NDZ6	Transmembrane protein 161B	TMEM161B UNQ679/PRO1313		4	16.2773	15.8834	16.0759	15.933	18.0584	18.2264	17.842	1.99985		7.20199e+06	8.09119e+06	6.19856e+06	2.09551e+06	1.59485e+06	1.82241e+06	1.65056e+06		3.10958e-08	3.50723e-07
O14657	Torsin-1B (Torsin ATPase-1B) (EC 3.6.4.-) (Torsin family 1 member B)	TOR1B DQ1 FKSG18		3	16.0905	15.6438	16.0771	16.0209	17.9328	18.1743	17.7635	1.99881		8.94716e+06	1.05777e+07	7.95678e+06	2.49513e+06	1.83081e+06	2.47204e+06	2.37771e+06		5.35922e-08	5.37843e-07
P13995	Bifunctional methylenetetrahydrofolate dehydrogenase/cyclohydrolase, mitochondrial [Includes: NAD-dependent methylenetetrahydrofolate dehydrogenase (EC 1.5.1.15); Methenyltetrahydrofolate cyclohydrolase (EC 3.5.4.9)]	MTHFD2 NMDMC		7	17.5845	17.2294	17.6186	17.5771	19.4375	19.6544	19.4072	1.99732		4.4922e+07	5.22092e+07	4.39896e+07	1.24355e+07	9.72193e+06	1.27323e+07	1.23712e+07		2.2158e-08	2.68246e-07
Q08334	Interleukin-10 receptor subunit beta (IL-10 receptor subunit beta) (IL-10R subunit beta) (IL-10RB) (Cytokine receptor class-II member 4) (Cytokine receptor family 2 member 4) (CRF2-4) (Interleukin-10 receptor subunit 2) (IL-10R subunit 2) (IL-10R2) (CD antigen CDw210b)	IL10RB CRFB4 D21S58 D21S66		6	16.0146	16.0763	15.703	16.0392	17.8652	18.0939	17.9039	1.99605		2.71673e+07	3.18342e+07	2.79063e+07	7.53299e+06	7.86224e+06	6.06955e+06	7.6624e+06		1.80141e-08	2.24382e-07
P35789	Zinc finger protein 93 (Zinc finger protein 505) (Zinc finger protein HTF34)	ZNF93 ZNF505		3	12.676	11.6541	12.1947	12.3776	14.3628	14.196	14.1053	1.99577		4.17601e+06	3.72009e+06	3.49347e+06	1.29717e+06	638794	929181	1.05478e+06		8.37578e-07	5.01098e-06
O94822	E3 ubiquitin-protein ligase listerin (EC 2.3.2.27) (RING finger protein 160) (RING-type E3 ubiquitin transferase listerin) (Zinc finger protein 294)	LTN1 C21orf10 C21orf98 KIAA0714 RNF160 ZNF294 HSPC087		32	18.9528	18.2796	17.9974	18.7292	20.592	20.5362	20.3264	1.99517		7.38972e+07	7.10934e+07	6.14702e+07	2.37228e+07	1.48765e+07	1.22338e+07	2.03162e+07		8.88403e-07	5.24568e-06
Q15904	V-type proton ATPase subunit S1 (V-ATPase subunit S1) (Protein XAP-3) (V-ATPase Ac45 subunit) (V-ATPase S1 accessory protein) (Vacuolar proton pump subunit S1)	ATP6AP1 ATP6IP1 ATP6S1 VATPS1 XAP3		13	18.0677	17.8028	18.2625	17.8716	19.986	20.1595	19.8346	1.99226		3.13712e+08	3.53804e+08	2.82457e+08	8.29951e+07	6.90723e+07	9.49929e+07	7.24483e+07		3.76792e-08	4.08088e-07
P04035	3-hydroxy-3-methylglutaryl-coenzyme A reductase (HMG-CoA reductase) (EC 1.1.1.34)	HMGCR		16	17.0804	16.9951	17.0936	17.3586	19.2882	19.1794	18.9041	1.99198		6.39827e+07	5.93345e+07	4.90274e+07	1.38494e+07	1.30548e+07	1.39773e+07	1.67957e+07		2.74207e-08	3.20301e-07
Q6KB66	Keratin, type II cytoskeletal 80 (Cytokeratin-80) (CK-80) (Keratin-80) (K80) (Type-II keratin Kb20)	KRT80 KB20		2	12.5114	11.3361	13.0878	13.4029	14.4507	14.7275	14.5451	1.98988		1.11504e+08	1.35084e+08	1.19041e+08	2.9074e+07	1.28734e+07	4.33509e+07	5.39352e+07		0.000200563	0.000526802
P05362	Intercellular adhesion molecule 1 (ICAM-1) (Major group rhinovirus receptor) (CD antigen CD54)	ICAM1		21	21.1969	20.3092	20.8009	20.2649	22.6958	22.7136	22.4828	1.98775		9.33119e+08	9.44699e+08	8.05044e+08	3.30151e+08	1.78448e+08	2.50913e+08	1.73047e+08		1.04059e-06	5.94145e-06
Q567V2	Mpv17-like protein 2	MPV17L2 FKSG24		3	17.2484	17.0451	16.7937	17.3024	18.9423	19.2461	19.0552	1.98381		4.20803e+07	5.1941e+07	4.5505e+07	1.30065e+07	1.12966e+07	9.48997e+06	1.35024e+07		5.13048e-08	5.209e-07
Q8TF01	Arginine/serine-rich protein PNISR (PNN-interacting serine/arginine-rich protein) (SR-related protein) (SR-rich protein) (Serine/arginine-rich-splicing regulatory protein 130) (SRrp130) (Splicing factor, arginine/serine-rich 130) (Splicing factor, arginine/serine-rich 18)	PNISR C6orf111 SFRS18 SRRP130 HSPC261 HSPC306		13	17.4924	17.4152	18.0189	17.7467	19.5782	19.8463	19.5296	1.98307		5.61446e+07	6.76114e+07	5.42854e+07	1.32257e+07	1.25367e+07	1.90511e+07	1.57751e+07		1.04748e-07	8.90207e-07
Q9UBQ5	Eukaryotic translation initiation factor 3 subunit K (eIF3k) (Eukaryotic translation initiation factor 3 subunit 12) (Muscle-specific gene M9 protein) (PLAC-24) (eIF-3 p25) (eIF-3 p28)	EIF3K EIF3S12 ARG134 HSPC029 MSTP001 PTD001		7	18.0253	17.4903	17.2608	17.7982	19.7701	19.6504	19.4491	1.97957		2.31532e+08	2.13102e+08	1.85344e+08	6.90834e+07	4.76775e+07	4.06656e+07	5.90213e+07		2.58672e-07	1.86861e-06
P16234	Platelet-derived growth factor receptor alpha (PDGF-R-alpha) (PDGFR-alpha) (EC 2.7.10.1) (Alpha platelet-derived growth factor receptor) (Alpha-type platelet-derived growth factor receptor) (CD140 antigen-like family member A) (CD140a antigen) (Platelet-derived growth factor alpha receptor) (Platelet-derived growth factor receptor 2) (PDGFR-2) (CD antigen CD140a)	PDGFRA PDGFR2 RHEPDGFRA		6	15.1193	15.0437	15.186	15.2063	17.347	17.1298	16.8777	1.97931		1.04826e+07	9.01728e+06	7.57159e+06	2.238e+06	2.12377e+06	2.34397e+06	2.37718e+06		2.17273e-08	2.64005e-07
Q96NY8	Nectin-4 (Ig superfamily receptor LNIR) (Nectin cell adhesion molecule 4) (Poliovirus receptor-related protein 4) [Cleaved into: Processed poliovirus receptor-related protein 4]	NECTIN4 LNIR PRR4 PVRL4		2	14.7964	14.5722	14.4361	14.5994	16.4463	16.9467	16.325	1.97164		8.53451e+06	1.20729e+07	7.84621e+06	2.71955e+06	2.32825e+06	2.11855e+06	2.37252e+06		1.12681e-07	9.46678e-07
Q9BRY0	Zinc transporter ZIP3 (Solute carrier family 39 member 3) (Zrt- and Irt-like protein 3) (ZIP-3)	SLC39A3 ZIP3		2	17.295	17.246	17.244	17.0505	19.1561	19.3105	19.0688	1.9696		3.04692e+07	3.39117e+07	2.86791e+07	8.38727e+06	8.10687e+06	8.09576e+06	7.07944e+06		1.03863e-08	1.4754e-07
Q92504	Zinc transporter SLC39A7 (Histidine-rich membrane protein Ke4) (Really interesting new gene 5 protein) (Solute carrier family 39 member 7) (Zrt-, Irt-like protein 7) (ZIP7)	SLC39A7 HKE4 RING5		6	17.6665	16.9272	17.1921	17.3049	19.5155	19.3105	18.8851	1.96438		9.16716e+07	7.95248e+07	5.92196e+07	2.54459e+07	1.52429e+07	1.83152e+07	1.98044e+07		5.44968e-07	3.51167e-06
Q6ZRV2	Protein FAM83H	FAM83H		5	15.4685	15.0095	14.9225	15.2119	17.1426	17.2267	16.9796	1.96318		1.07113e+07	1.13543e+07	9.56715e+06	3.35664e+06	2.4418e+06	2.29892e+06	2.80974e+06		5.83555e-08	5.7582e-07
Q8NCF5	NFATC2-interacting protein (45 kDa NF-AT-interacting protein) (45 kDa NFAT-interacting protein) (Nuclear factor of activated T-cells, cytoplasmic 2-interacting protein)	NFATC2IP NIP45		3	14.6264	14.4681	14.1812	14.6307	16.1489	17.1365	16.0316	1.96241		1.7508e+06	3.47177e+06	1.61415e+06	609421	546110	447614	611258		3.94579e-06	1.80867e-05
Q9Y4I1	Unconventional myosin-Va (Dilute myosin heavy chain, non-muscle) (Myosin heavy chain 12) (Myosin-12) (Myoxin)	MYO5A MYH12		18	15.7667	15.4639	15.6011	15.8467	17.5251	17.9162	17.4486	1.96036		1.70922e+07	2.24152e+07	1.62093e+07	5.052e+06	4.09574e+06	4.50418e+06	5.34019e+06		6.25096e-08	6.03643e-07
Q13753	Laminin subunit gamma-2 (Cell-scattering factor 140 kDa subunit) (CSF 140 kDa subunit) (Epiligrin subunit gamma) (Kalinin subunit gamma) (Kalinin/nicein/epiligrin 100 kDa subunit) (Ladsin 140 kDa subunit) (Laminin B2t chain) (Laminin-5 subunit gamma) (Large adhesive scatter factor 140 kDa subunit) (Nicein subunit gamma)	LAMC2 LAMB2T LAMNB2		2	10.6652	11.5792	12.0972	11.8854	13.3558	14.0126	13.1802	1.95942		981296	1.54706e+06	868790	152002	286406	410131	354130		3.82078e-05	0.000124007
Q8NHX9	Two pore calcium channel protein 2 (Voltage-dependent calcium channel protein TPC2)	TPCN2 TPC2		5	15.4584	15.4845	15.8122	15.6297	17.2728	17.8197	17.5713	1.95837		1.79907e+07	2.62843e+07	2.21264e+07	5.11543e+06	5.20881e+06	6.5371e+06	5.76003e+06		7.36676e-08	6.80125e-07
P25440	Bromodomain-containing protein 2 (O27.1.1) (Really interesting new gene 3 protein)	BRD2 KIAA9001 RING3		20	18.0142	17.9621	18.4605	18.6086	20.0605	20.3201	20.2705	1.95569		6.21823e+07	7.44391e+07	7.19273e+07	1.50549e+07	1.45202e+07	2.05122e+07	2.27299e+07		2.118e-07	1.58271e-06
Q09328	Alpha-1,6-mannosylglycoprotein 6-beta-N-acetylglucosaminyltransferase A (EC 2.4.1.155) (Alpha-mannoside beta-1,6-N-acetylglucosaminyltransferase) (GlcNAc-T V) (GNT-V) (Mannoside acetylglucosaminyltransferase 5) (N-acetylglucosaminyl-transferase V)	MGAT5 GGNT5		6	14.9457	14.8739	15.4983	15.0254	17.1978	17.0935	16.8279	1.95394		1.06083e+07	9.86815e+06	8.20912e+06	2.22683e+06	2.11873e+06	3.26608e+06	2.35327e+06		1.57446e-07	1.25177e-06
Q92805	Golgin subfamily A member 1 (Golgin-97)	GOLGA1		4	13.1803	12.9801	12.5473	12.9206	14.92	14.9083	14.7527	1.95322		1.42876e+06	1.4173e+06	1.27233e+06	427829	372408	275886	357352		7.42267e-08	6.84212e-07
Q9Y5X2	Sorting nexin-8	SNX8		13	17.158	16.6493	16.6925	16.962	18.7323	19.0278	18.6827	1.94883		2.64577e+07	3.24713e+07	2.55623e+07	8.88444e+06	6.24429e+06	6.43447e+06	7.75567e+06		8.70996e-08	7.70275e-07
Q9Y5Z9	UbiA prenyltransferase domain-containing protein 1 (EC 2.5.1.-) (Transitional epithelial response protein 1)	UBIAD1 TERE1		3	15.5131	15.0843	15.1006	15.4506	17.269	17.358	17.0806	1.94869		3.15699e+07	3.35799e+07	2.77061e+07	9.34793e+06	6.94443e+06	7.02314e+06	8.95159e+06		5.45942e-08	5.43633e-07
Q9Y6D5	Brefeldin A-inhibited guanine nucleotide-exchange protein 2 (Brefeldin A-inhibited GEP 2) (ADP-ribosylation factor guanine nucleotide-exchange factor 2)	ARFGEF2 ARFGEP2 BIG2		21	17.6721	17.1055	17.2324	17.4636	19.4787	19.3289	19.1361	1.94615		2.88463e+07	2.60015e+07	2.27489e+07	8.24613e+06	5.56792e+06	6.07998e+06	7.13652e+06		9.41619e-08	8.20067e-07
Q15464	SH2 domain-containing adapter protein B	SHB		4	15.364	15.1627	14.8908	15.4193	17.2851	17.0268	17.1512	1.94517		8.80394e+06	7.36064e+06	8.02366e+06	2.32465e+06	2.0219e+06	1.67464e+06	2.41564e+06		6.24501e-08	6.03643e-07
Q12899	Tripartite motif-containing protein 26 (EC 2.3.2.27) (Acid finger protein) (AFP) (RING finger protein 95) (Zinc finger protein 173)	TRIM26 RNF95 ZNF173		8	15.3258	15.0024	15.0144	15.486	17.0141	17.2502	17.1887	1.94382		1.27384e+07	1.50032e+07	1.43771e+07	3.95266e+06	3.15894e+06	3.18539e+06	4.41684e+06		6.03244e-08	5.8908e-07
O43493	Trans-Golgi network integral membrane protein 2 (TGN38 homolog) (TGN46) (TGN48) (Trans-Golgi network protein TGN51)	TGOLN2 TGN46 TGN51		20	18.0017	17.6605	18.938	17.884	20.0123	20.1076	20.0557	1.93751		1.01383e+08	1.08303e+08	1.04478e+08	2.51592e+07	1.98607e+07	4.81457e+07	2.31879e+07		6.29869e-06	2.67649e-05
Q9Y2X3	Nucleolar protein 58 (Nucleolar protein 5)	NOP58 NOL5 NOP5 HSPC120		19	18.2786	17.9436	18.3714	18.2411	20.0851	20.2634	20.0807	1.9344		6.59144e+07	7.45845e+07	6.57102e+07	1.88431e+07	1.49384e+07	2.00954e+07	1.83601e+07		2.73276e-08	3.20146e-07
O14929	Histone acetyltransferase type B catalytic subunit (EC 2.3.1.48) (Histone acetyltransferase 1)	HAT1 KAT1		10	19.2462	18.7671	18.8456	18.9337	21.065	20.8544	20.725	1.93334		1.12422e+08	9.71566e+07	8.88205e+07	3.18672e+07	2.28618e+07	2.41404e+07	2.56613e+07		5.79634e-08	5.72912e-07
Q6NWY9	Pre-mRNA-processing factor 40 homolog B (Huntingtin yeast partner C) (Huntingtin-interacting protein C)	PRPF40B HYPC		2	14.3912	14.0009	13.4184	14.4221	15.9137	16.1581	15.9024	1.93325		2.46859e+06	2.92446e+06	2.44935e+06	859286	655602	437821	877911		2.09326e-06	1.05488e-05
P32189	Glycerol kinase (GK) (Glycerokinase) (EC 2.7.1.30) (ATP:glycerol 3-phosphotransferase)	GK		13	16.8733	16.5656	16.4934	16.6309	18.6219	18.6706	18.4255	1.93187		4.16834e+07	4.31131e+07	3.63777e+07	1.24042e+07	1.00217e+07	9.53275e+06	1.0486e+07		2.47839e-08	2.94453e-07
Q8NBN7	Retinol dehydrogenase 13 (EC 1.1.1.-) (Short chain dehydrogenase/reductase family 7C member 3)	RDH13 SDR7C3 PSEC0082 UNQ736/PRO1430		9	18.1163	17.4946	17.1803	17.765	19.496	19.7965	19.417	1.9308		3.10453e+07	3.82354e+07	2.93904e+07	1.19305e+07	7.75359e+06	6.23578e+06	9.35241e+06		9.82496e-07	5.65921e-06
Q9BX95	Sphingosine-1-phosphate phosphatase 1 (SPPase1) (Spp1) (hSPP1) (hSPPase1) (EC 3.1.3.-) (Sphingosine-1-phosphatase 1)	SGPP1		2	16.2869	15.9018	15.9457	16.1037	17.9048	18.2801	17.7787	1.92834		6.20053e+06	8.04307e+06	5.6818e+06	2.02031e+06	1.54692e+06	1.59474e+06	1.77935e+06		8.58511e-08	7.61523e-07
Q7Z6K3	Protein prenyltransferase alpha subunit repeat-containing protein 1	PTAR1		4	14.5012	14.2829	14.0837	14.4435	16.1729	16.3734	16.2145	1.92578		5.95471e+06	6.84228e+06	6.12898e+06	1.86901e+06	1.60665e+06	1.39945e+06	1.79572e+06		2.97441e-08	3.41343e-07
Q96HS1	Serine/threonine-protein phosphatase PGAM5, mitochondrial (EC 3.1.3.16) (Bcl-XL-binding protein v68) (Phosphoglycerate mutase family member 5)	PGAM5		11	17.525	17.3389	17.2986	17.7377	19.3394	19.5036	19.3471	1.92164		7.39351e+07	8.28424e+07	7.43263e+07	2.10204e+07	1.84772e+07	1.79677e+07	2.43599e+07		3.46389e-08	3.80769e-07
Q9UNX4	WD repeat-containing protein 3	WDR3		10	15.2384	15.0322	14.9509	15.2885	17.2014	17.1357	16.7984	1.91767		7.50309e+06	7.16907e+06	5.67441e+06	1.92446e+06	1.66821e+06	1.57676e+06	1.99249e+06		5.16889e-08	5.21411e-07
P54652	Heat shock-related 70 kDa protein 2 (Heat shock 70 kDa protein 2)	HSPA2		16	18.3905	17.8511	17.9121	18.0404	19.7317	20.1459	20.0158	1.91592		4.36303e+07	5.81407e+07	5.31296e+07	1.7221e+07	1.18492e+07	1.23607e+07	1.35108e+07		1.29879e-07	1.06827e-06
P07711	Cathepsin L1 (EC 3.4.22.15) (Cathepsin L) (Major excreted protein) (MEP) [Cleaved into: Cathepsin L1 heavy chain; Cathepsin L1 light chain]	CTSL CTSL1		2	18.7604	18.239	17.9638	18.2292	20.2277	20.3949	20.0167	1.91499		5.2382e+07	5.88196e+07	4.52567e+07	1.89449e+07	1.31991e+07	1.09064e+07	1.31097e+07		4.06236e-07	2.73349e-06
P46059	Solute carrier family 15 member 1 (Intestinal H(+)/peptide cotransporter) (Oligopeptide transporter, small intestine isoform) (Peptide transporter 1)	SLC15A1 PEPT1		8	16.9658	16.1175	16.4399	16.169	18.1189	18.5867	18.2957	1.91073		4.47212e+07	6.18491e+07	5.05545e+07	2.01096e+07	1.11696e+07	1.39664e+07	1.15754e+07		1.15605e-06	6.48115e-06
P15907	Beta-galactoside alpha-2,6-sialyltransferase 1 (Alpha 2,6-ST 1) (EC 2.4.99.1) (B-cell antigen CD75) (CMP-N-acetylneuraminate-beta-galactosamide-alpha-2,6-sialyltransferase 1) (ST6Gal I) (ST6GalI) (Sialyltransferase 1)	ST6GAL1 SIAT1		9	18.0631	17.7699	18.239	18.082	20.0089	20.1158	19.7065	1.90525		8.61518e+07	9.27801e+07	6.98621e+07	2.23618e+07	1.82499e+07	2.52623e+07	2.26581e+07		7.83295e-08	7.11987e-07
P15291	Beta-1,4-galactosyltransferase 1 (Beta-1,4-GalTase 1) (Beta4Gal-T1) (b4Gal-T1) (EC 2.4.1.-) (UDP-Gal:beta-GlcNAc beta-1,4-galactosyltransferase 1) (UDP-galactose:beta-N-acetylglucosamine beta-1,4-galactosyltransferase 1) [Cleaved into: Processed beta-1,4-galactosyltransferase 1] [Includes: Lactose synthase A protein (EC 2.4.1.22); N-acetyllactosamine synthase (EC 2.4.1.90) (Nal synthase); Beta-N-…	B4GALT1 GGTB2		10	16.8584	16.6233	17.2125	16.5662	18.6264	18.872	18.6502	1.90111		3.1012e+07	3.67674e+07	3.15274e+07	9.10553e+06	7.7363e+06	1.16384e+07	7.43618e+06		1.8526e-07	1.42981e-06
Q5UIP0	Telomere-associated protein RIF1 (Rap1-interacting factor 1 homolog)	RIF1		27	17.0356	16.5059	16.4123	16.8818	18.8091	18.5753	18.4442	1.90062		3.18592e+07	2.7093e+07	2.47406e+07	9.31915e+06	6.45547e+06	6.04968e+06	8.37638e+06		2.56245e-07	1.8536e-06
Q13488	V-type proton ATPase 116 kDa subunit a isoform 3 (V-ATPase 116 kDa isoform a3) (Osteoclastic proton pump 116 kDa subunit) (OC-116 kDa) (OC116) (T-cell immune regulator 1) (T-cell immune response cDNA7 protein) (TIRC7) (Vacuolar proton translocating ATPase 116 kDa subunit a isoform 3)	TCIRG1 ATP6N1C ATP6V0A3		5	14.9065	14.4304	15.1447	14.9511	16.5102	17.0618	16.6948	1.89742		6.24891e+06	9.15941e+06	7.10185e+06	2.05615e+06	1.47819e+06	2.42522e+06	2.12061e+06		5.46158e-07	3.51417e-06
P13473	Lysosome-associated membrane glycoprotein 2 (LAMP-2) (Lysosome-associated membrane protein 2) (CD107 antigen-like family member B) (LGP-96) (CD antigen CD107b)	LAMP2		4	16.1215	16.1025	17.3852	16.3073	18.3865	18.5051	18.2257	1.89332		1.06367e+08	1.15481e+08	9.51511e+07	2.21297e+07	2.18397e+07	5.3136e+07	2.51718e+07		1.63021e-05	5.9771e-05
Q5TCZ1	SH3 and PX domain-containing protein 2A (Adapter protein TKS5) (Five SH3 domain-containing protein) (SH3 multiple domains protein 1) (Tyrosine kinase substrate with five SH3 domains)	SH3PXD2A FISH KIAA0418 SH3MD1 TKS5		11	16.3884	16.0631	16.1369	16.2829	17.9485	18.2239	18.1559	1.89159		2.31135e+07	2.79755e+07	2.66861e+07	7.83838e+06	6.256e+06	6.58463e+06	7.28583e+06		2.75843e-08	3.20599e-07
P56182	Ribosomal RNA processing protein 1 homolog A (Novel nuclear protein 1) (NNP-1) (Nucleolar protein Nop52) (RRP1-like protein)	RRP1 D21S2056E NNP1 NOP52 RRP1A		3	16.975	16.5421	16.5367	16.9274	18.8078	18.604	18.4901	1.88869		1.68229e+07	1.46062e+07	1.34976e+07	4.72229e+06	3.49827e+06	3.4851e+06	4.56903e+06		1.02532e-07	8.80276e-07
Q08170	Serine/arginine-rich splicing factor 4 (Pre-mRNA-splicing factor SRP75) (SRP001LB) (Splicing factor, arginine/serine-rich 4)	SRSF4 SFRS4 SRP75		4	15.834	15.5082	15.774	15.7984	17.7187	17.6903	17.4404	1.88779		4.7359e+07	4.64346e+07	3.90492e+07	1.28247e+07	1.02324e+07	1.23023e+07	1.25124e+07		3.13603e-08	3.51295e-07
Q9P003	Protein cornichon homolog 4 (CNIH-4) (Cornichon family AMPA receptor auxiliary protein 4)	CNIH4 HSPC163		4	19.0067	18.3905	18.4128	18.5833	20.6704	20.5039	20.2788	1.88604		3.72603e+08	3.31977e+08	2.84013e+08	1.17602e+08	7.67228e+07	7.7916e+07	8.76881e+07		2.52182e-07	1.82871e-06
Q08426	Peroxisomal bifunctional enzyme (PBE) (PBFE) [Includes: Enoyl-CoA hydratase/3,2-trans-enoyl-CoA isomerase (EC 4.2.1.17) (EC 5.3.3.8); 3-hydroxyacyl-CoA dehydrogenase (EC 1.1.1.35)]	EHHADH ECHD		2	13.512	13.6374	13.7693	13.6972	15.4363	15.6926	15.4865	1.88453		3.68401e+06	4.40022e+06	3.81448e+06	970591	1.05872e+06	1.1601e+06	1.10357e+06		1.88218e-08	2.32544e-07
O14917	Protocadherin-17 (Protocadherin-68)	PCDH17 PCDH68 PCH68		2	13.6266	12.8993	13.0832	13.7215	15.9637	14.9101	14.7748	1.88355		5.63177e+06	2.71331e+06	2.47034e+06	1.11457e+06	673260	764772	1.19038e+06		2.90791e-05	9.80364e-05
Q53EU6	Glycerol-3-phosphate acyltransferase 3 (GPAT-3) (EC 2.3.1.15) (1-acyl-sn-glycerol-3-phosphate O-acyltransferase 10) (AGPAT 10) (1-acyl-sn-glycerol-3-phosphate O-acyltransferase 9) (1-AGP acyltransferase 9) (1-AGPAT 9) (EC 2.3.1.51) (Acyl-CoA:glycerol-3-phosphate acyltransferase 3) (hGPAT3) (Lung cancer metastasis-associated protein 1) (Lysophosphatidic acid acyltransferase theta) (LPAAT-theta) (M…	GPAT3 AGPAT9 MAG1 HMFN0839 UNQ2753/PRO6492		4	17.2745	17.124	16.2883	17.1343	19.1647	18.7754	18.5734	1.88254		1.61528e+07	1.2333e+07	1.07215e+07	4.35767e+06	3.926e+06	2.19969e+06	3.95416e+06		4.20519e-06	1.89653e-05
Q15760	Probable G-protein coupled receptor 19 (GPR-NGA)	GPR19		10	18.264	18.1185	17.6852	18.0245	19.8021	20.0411	19.8436	1.8725		1.26277e+08	1.49031e+08	1.29963e+08	4.34831e+07	3.93127e+07	2.91128e+07	3.68332e+07		1.03525e-07	8.84924e-07
Q5JTH9	RRP12-like protein	RRP12 KIAA0690		20	16.7047	16.7433	16.5137	16.8604	18.6755	18.6087	18.4408	1.86948		3.73345e+07	3.56453e+07	3.1728e+07	9.52458e+06	9.78221e+06	8.34332e+06	1.06099e+07		2.64562e-08	3.12427e-07
Q6YHK3	CD109 antigen (150 kDa TGF-beta-1-binding protein) (C3 and PZP-like alpha-2-macroglobulin domain-containing protein 7) (Platelet-specific Gov antigen) (p180) (r150) (CD antigen CD109)	CD109 CPAMD7		44	18.5156	18.7031	19.2279	20.0816	21.0384	20.9868	20.9665	1.86519		1.6411e+08	1.58339e+08	1.56131e+08	2.85558e+07	3.25188e+07	4.67847e+07	8.45468e+07		4.67406e-05	0.000147865
O43934	UNC93-like protein MFSD11 (Major facilitator superfamily domain-containing protein 11) (Protein ET)	MFSD11 ET		3	17.1699	16.752	17.1722	17.004	18.9236	19.0221	18.7175	1.86321		2.26896e+07	2.42922e+07	1.9669e+07	6.72827e+06	5.03629e+06	6.73878e+06	5.99751e+06		6.63989e-08	6.32888e-07
P49792	E3 SUMO-protein ligase RanBP2 (EC 6.3.2.-) (358 kDa nucleoporin) (Nuclear pore complex protein Nup358) (Nucleoporin Nup358) (Ran-binding protein 2) (RanBP2) (p270)	RANBP2 NUP358		42	17.5576	17.0368	17.0089	17.3542	19.3497	19.0259	18.9312	1.86288		9.47761e+08	7.57176e+08	7.09075e+08	2.73658e+08	1.90742e+08	1.87077e+08	2.37672e+08		2.50435e-07	1.82053e-06
Q8WTR4	Glycerophosphodiester phosphodiesterase domain-containing protein 5 (EC 3.1.-.-) (Glycerophosphodiester phosphodiesterase 2)	GDPD5 GDE2 PP6037 PP9363 UNQ1850/PRO3580		5	15.5592	15.7399	15.2867	15.8826	17.493	17.5734	17.3698	1.86165		2.00481e+07	2.11962e+07	1.84061e+07	5.24709e+06	5.94731e+06	4.34412e+06	6.56546e+06		1.16009e-07	9.69105e-07
O75717	WD repeat and HMG-box DNA-binding protein 1 (Acidic nucleoplasmic DNA-binding protein 1) (And-1)	WDHD1 AND1		28	18.6853	18.2957	18.3804	18.5398	20.208	20.4451	20.3529	1.86004		5.42829e+07	6.39807e+07	6.00188e+07	1.88919e+07	1.44216e+07	1.52937e+07	1.70799e+07		3.90395e-08	4.19728e-07
Q9H7F0	Probable cation-transporting ATPase 13A3 (EC 3.6.3.-) (ATPase family homolog up-regulated in senescence cells 1)	ATP13A3 AFURS1		36	19.9081	20.3483	19.7087	20.4173	22.0362	22.0196	21.8095	1.85953		2.74376e+08	2.71238e+08	2.34474e+08	6.27635e+07	8.51585e+07	5.46627e+07	8.93314e+07		4.75381e-07	3.12806e-06
Q9H1E5	Thioredoxin-related transmembrane protein 4 (Thioredoxin domain-containing protein 13)	TMX4 KIAA1162 TXNDC13 PSEC0095 UNQ475/PRO938		3	15.2498	15.1749	15.3638	14.9987	16.9752	17.2108	16.975	1.85689		1.26127e+07	1.48509e+07	1.26115e+07	3.8144e+06	3.62125e+06	4.12791e+06	3.20502e+06		3.49229e-08	3.83175e-07
P05141	ADP/ATP translocase 2 (ADP,ATP carrier protein 2) (ADP,ATP carrier protein, fibroblast isoform) (Adenine nucleotide translocator 2) (ANT 2) (Solute carrier family 25 member 5) [Cleaved into: ADP/ATP translocase 2, N-terminally processed]	SLC25A5 ANT2		5	21.2569	20.9987	20.8737	21.1068	22.8064	22.9889	22.9504	1.85621		2.13326e+09	2.42095e+09	2.3572e+09	7.28788e+08	6.09355e+08	5.58789e+08	6.5677e+08		3.11019e-08	3.50723e-07
Q5BJD5	Transmembrane protein 41B	TMEM41B KIAA0033		5	19.4052	19.1204	18.6661	19.1637	20.8832	21.1065	20.8444	1.85584		4.60936e+08	5.38111e+08	4.48702e+08	1.65472e+08	1.35833e+08	9.91353e+07	1.39964e+08		3.08652e-07	2.16093e-06
P22303	Acetylcholinesterase (AChE) (EC 3.1.1.7)	ACHE		10	17.6367	17.1356	17.5261	17.4747	19.0578	19.6064	19.2289	1.85441		2.94253e+07	4.30403e+07	3.31296e+07	1.09879e+07	7.764e+06	1.01775e+07	9.82142e+06		2.46998e-07	1.80447e-06
P33240	Cleavage stimulation factor subunit 2 (CF-1 64 kDa subunit) (Cleavage stimulation factor 64 kDa subunit) (CSTF 64 kDa subunit) (CstF-64)	CSTF2		4	16.6515	16.4695	16.6526	16.641	18.5368	18.5666	18.2683	1.85353		1.12681e+07	1.15034e+07	9.35469e+06	3.05014e+06	2.68881e+06	3.05265e+06	3.02819e+06		2.43875e-08	2.90349e-07
Q8NBQ5	Estradiol 17-beta-dehydrogenase 11 (EC 1.1.1.62) (17-beta-hydroxysteroid dehydrogenase 11) (17-beta-HSD 11) (17bHSD11) (17betaHSD11) (17-beta-hydroxysteroid dehydrogenase XI) (17-beta-HSD XI) (17betaHSDXI) (Cutaneous T-cell lymphoma-associated antigen HD-CL-03) (CTCL-associated antigen HD-CL-03) (Dehydrogenase/reductase SDR family member 8) (Retinal short-chain dehydrogenase/reductase 2) (retSDR2…	HSD17B11 DHRS8 PAN1B SDR16C2 PSEC0029 UNQ207/PRO233		9	17.458	16.8115	16.8948	17.109	18.9476	19.1191	18.6946	1.85212		4.93212e+07	5.55494e+07	4.13886e+07	1.75636e+07	1.12205e+07	1.18877e+07	1.37899e+07		3.56327e-07	2.4367e-06
O43570	Carbonic anhydrase 12 (EC 4.2.1.1) (Carbonate dehydratase XII) (Carbonic anhydrase XII) (CA-XII) (Tumor antigen HOM-RCC-3.1.3)	CA12		9	18.3107	18.0541	17.8661	18.0294	19.6619	20.4349	19.6547	1.8521		1.13524e+08	1.93985e+08	1.12959e+08	4.44962e+07	3.72459e+07	3.26955e+07	3.6615e+07		1.11019e-06	6.27189e-06
P08620	Fibroblast growth factor 4 (FGF-4) (Heparin secretory-transforming protein 1) (HST) (HST-1) (HSTF-1) (Heparin-binding growth factor 4) (HBGF-4) (Transforming protein KS3)	FGF4 HST HSTF1 KS3		2	14.9021	14.2126	14.4176	14.3716	16.583	16.2577	16.1429	1.85193		5.57523e+06	4.44975e+06	4.10935e+06	1.73881e+06	1.0782e+06	1.24276e+06	1.20377e+06		4.45145e-07	2.94808e-06
Q9NYL4	Peptidyl-prolyl cis-trans isomerase FKBP11 (PPIase FKBP11) (EC 5.2.1.8) (19 kDa FK506-binding protein) (19 kDa FKBP) (FKBP-19) (FK506-binding protein 11) (FKBP-11) (Rotamase)	FKBP11 FKBP19 UNQ336/PRO535		3	18.2642	18.0647	17.9862	18.0053	19.9037	20.1576	19.733	1.85131		2.16417e+07	2.58046e+07	1.92257e+07	6.9463e+06	6.04887e+06	5.7286e+06	5.80513e+06		5.31897e-08	5.34716e-07
P40199	Carcinoembryonic antigen-related cell adhesion molecule 6 (Non-specific crossreacting antigen) (Normal cross-reacting antigen) (CD antigen CD66c)	CEACAM6 NCA		3	15.7667	15.3702	15.8018	15.9638	17.6639	17.6076	17.447	1.84721		1.49174e+07	1.43472e+07	1.28359e+07	4.00485e+06	3.04247e+06	4.10361e+06	4.59135e+06		1.22386e-07	1.0166e-06
Q9BZF9	Uveal autoantigen with coiled-coil domains and ankyrin repeats	UACA KIAA1561		10	15.4179	15.2056	15.1359	15.6193	17.2012	17.3677	17.0019	1.84556		1.17073e+07	1.31395e+07	1.01969e+07	3.40128e+06	2.93578e+06	2.79737e+06	3.91096e+06		1.17527e-07	9.80394e-07
Q9Y3B3	Transmembrane emp24 domain-containing protein 7 (p24 family protein gamma-3) (p24gamma3) (p27)	TMED7 CGI-109		6	17.4666	17.1574	18.2732	17.2854	19.5682	19.4574	19.1455	1.8447		9.4625e+07	8.76343e+07	7.0593e+07	2.20482e+07	1.7795e+07	3.85636e+07	1.9446e+07		6.7496e-06	2.8414e-05
Q96F46	Interleukin-17 receptor A (IL-17 receptor A) (IL-17RA) (CDw217) (CD antigen CD217)	IL17RA IL17R		17	19.5213	19.3742	19.0638	19.7952	21.3872	21.3004	21.1531	1.84162		1.87323e+08	1.76388e+08	1.59268e+08	5.13942e+07	4.64101e+07	3.74265e+07	6.21369e+07		2.8724e-07	2.04016e-06
O60828	Polyglutamine-binding protein 1 (PQBP-1) (38 kDa nuclear protein containing a WW domain) (Npw38) (Polyglutamine tract-binding protein 1)	PQBP1 NPW38 JM26		6	16.8252	16.4515	16.1752	16.8634	18.4805	18.5771	18.193	1.83804		1.91179e+07	2.04409e+07	1.56629e+07	6.06915e+06	4.68442e+06	3.86771e+06	6.23193e+06		6.06193e-07	3.84248e-06
Q5T0T0	E3 ubiquitin-protein ligase MARCH8 (EC 2.3.2.27) (Cellular modulator of immune recognition) (c-MIR) (Membrane-associated RING finger protein 8) (Membrane-associated RING-CH protein VIII) (MARCH-VIII) (RING finger protein 178) (RING-type E3 ubiquitin transferase MARCH8)	MARCH8 MIR RNF178		4	15.665	15.5465	15.6044	15.6069	17.4331	17.5406	17.3573	1.83793		1.38573e+07	1.49292e+07	1.31478e+07	4.06846e+06	3.74756e+06	3.90122e+06	3.90796e+06		1.23206e-08	1.69491e-07
Q86VS8	Protein Hook homolog 3 (h-hook3) (hHK3)	HOOK3		12	17.4274	17.0582	16.7579	17.1368	19.0905	18.9585	18.7397	1.83452		2.14174e+07	1.95449e+07	1.67944e+07	6.76278e+06	5.2356e+06	4.25186e+06	5.52886e+06		2.60224e-07	1.87546e-06
O75438	NADH dehydrogenase [ubiquinone] 1 beta subcomplex subunit 1 (Complex I-MNLL) (CI-MNLL) (NADH-ubiquinone oxidoreductase MNLL subunit)	NDUFB1		2	15.4616	14.8535	14.0054	15.3995	16.8658	16.8362	16.583	1.8317		1.42275e+07	1.39387e+07	1.16948e+07	5.37544e+06	3.52651e+06	1.95911e+06	5.14903e+06		4.66355e-05	0.000147612
Q13748	Tubulin alpha-3C/D chain (Alpha-tubulin 2) (Alpha-tubulin 3C/D) (Tubulin alpha-2 chain) [Cleaved into: Detyrosinated tubulin alpha-3C/D chain]	TUBA3C TUBA2; TUBA3D		2	15.556	15.4106	15.3269	15.4402	17.576	17.2931	16.9171	1.82868		1.05062e+07	8.63576e+06	6.6546e+06	2.59041e+06	2.34206e+06	2.21005e+06	2.39061e+06		1.8094e-07	1.40198e-06
Q9BU76	Multiple myeloma tumor-associated protein 2 (hMMTAG2)	MMTAG2 C1orf35		9	16.4742	16.2237	16.5214	16.5796	18.1835	18.3938	18.252	1.82674		6.78946e+07	7.85494e+07	7.11962e+07	2.07623e+07	1.74531e+07	2.14521e+07	2.23362e+07		3.6539e-08	3.97201e-07
Q02297	Pro-neuregulin-1, membrane-bound isoform (Pro-NRG1) [Cleaved into: Neuregulin-1 (Acetylcholine receptor-inducing activity) (ARIA) (Breast cancer cell differentiation factor p45) (Glial growth factor) (Heregulin) (HRG) (Neu differentiation factor) (Sensory and motor neuron-derived factor)]	NRG1 GGF HGL HRGA NDF SMDF		9	15.9524	15.8025	15.2203	15.6892	17.5685	17.5153	17.3899	1.82513		2.24353e+07	2.16235e+07	1.98228e+07	7.31867e+06	6.59649e+06	4.40621e+06	6.09833e+06		3.43445e-07	2.36511e-06
Q99549	M-phase phosphoprotein 8 (Two hybrid-associated protein 3 with RanBPM) (Twa3)	MPHOSPH8 MPP8		2	12.3069	10.9412	11.4434	11.8264	13.7642	13.7858	12.7936	1.8184		1.2808e+06	1.30008e+06	653562	466412	180989	256362	334301		8.87752e-05	0.000258843
Q7Z2H8	Proton-coupled amino acid transporter 1 (Proton/amino acid transporter 1) (hPAT1) (Solute carrier family 36 member 1)	SLC36A1 PAT1		2	16.1304	15.8678	16.588	16.0057	17.9602	18.147	17.7727	1.81199		1.72303e+07	1.96125e+07	1.51306e+07	4.84692e+06	4.04044e+06	6.65617e+06	4.44569e+06		5.33127e-07	3.44919e-06
P05783	Keratin, type I cytoskeletal 18 (Cell proliferation-inducing gene 46 protein) (Cytokeratin-18) (CK-18) (Keratin-18) (K18)	KRT18 CYK18 PIG46		11	16.2537	15.8901	16.715	16.2409	17.9796	18.3485	17.9304	1.81123		1.69522e+07	2.18913e+07	1.63841e+07	5.12481e+06	3.98305e+06	7.05587e+06	5.07976e+06		9.80625e-07	5.65397e-06
Q6NXT4	Zinc transporter 6 (ZnT-6) (Solute carrier family 30 member 6)	SLC30A6 ZNT6		5	17.2762	16.7293	16.8893	17.1662	19.0275	18.8387	18.5991	1.80653		3.96006e+07	3.47441e+07	2.94279e+07	1.1763e+07	8.05152e+06	8.99584e+06	1.08994e+07		2.83177e-07	2.01618e-06
Q6IA17	Single Ig IL-1-related receptor (Single Ig IL-1R-related molecule) (Single immunoglobulin domain-containing IL1R-related protein) (Toll/interleukin-1 receptor 8) (TIR8)	SIGIRR UNQ301/PRO342		10	18.0032	17.8623	17.7499	17.9589	19.5525	19.8634	19.6705	1.8019		1.95562e+08	2.4258e+08	2.12226e+08	6.68157e+07	6.06002e+07	5.60583e+07	6.47968e+07		3.75857e-08	4.07826e-07
Q9UJ14	Glutathione hydrolase 7 (EC 3.4.19.13) (Gamma-glutamyltransferase 7) (GGT 7) (EC 2.3.2.2) (Gamma-glutamyltransferase-like 3) (Gamma-glutamyltransferase-like 5) (Gamma-glutamyltranspeptidase 7) [Cleaved into: Glutathione hydrolase 7 heavy chain; Glutathione hydrolase 7 light chain]	GGT7 GGTL3 GGTL5		13	18.0382	17.6787	18.2131	17.775	19.7847	19.7741	19.6207	1.80027		8.0154e+07	7.95692e+07	7.15429e+07	2.38878e+07	1.86188e+07	2.69668e+07	1.99046e+07		1.32396e-07	1.08589e-06
O75121	Microfibrillar-associated protein 3-like (Testis development protein NYD-SP9)	MFAP3L KIAA0626 HSD-39 HSD39		6	17.8613	17.6112	17.533	17.7851	19.0338	19.9698	19.4807	1.7971		3.12808e+07	5.98431e+07	4.26363e+07	1.38775e+07	1.16682e+07	1.10533e+07	1.31632e+07		1.55647e-06	8.2988e-06
P35237	Serpin B6 (Cytoplasmic antiproteinase) (CAP) (Peptidase inhibitor 6) (PI-6) (Placental thrombin inhibitor)	SERPINB6 PI6 PTI		6	17.645	17.1929	17.509	17.2734	19.1317	19.3332	19.1406	1.79675		2.81946e+07	3.2422e+07	2.83696e+07	1.0061e+07	7.35407e+06	9.1558e+06	7.77634e+06		8.92747e-08	7.86057e-07
Q13427	Peptidyl-prolyl cis-trans isomerase G (PPIase G) (Peptidyl-prolyl isomerase G) (EC 5.2.1.8) (CASP10) (Clk-associating RS-cyclophilin) (CARS-Cyp) (CARS-cyclophilin) (SR-cyclophilin) (SR-cyp) (SRcyp) (Cyclophilin G) (Rotamase G)	PPIG		27	19.2132	19.1767	19.7864	19.8208	21.1604	21.3911	21.3296	1.79443		1.78646e+08	2.09621e+08	2.00877e+08	4.63257e+07	4.51683e+07	6.89255e+07	7.05872e+07		7.78853e-07	4.70754e-06
O14786	Neuropilin-1 (Vascular endothelial cell growth factor 165 receptor) (CD antigen CD304)	NRP1 NRP VEGF165R		2	14.4127	13.9448	15.071	14.8521	16.1662	16.7195	16.2041	1.79312		5.765e+06	8.46005e+06	5.91839e+06	1.70979e+06	1.23624e+06	2.69843e+06	2.31854e+06		1.26601e-05	4.82527e-05
Q9UQC2	GRB2-associated-binding protein 2 (GRB2-associated binder 2) (Growth factor receptor bound protein 2-associated protein 2) (pp100)	GAB2 KIAA0571		6	15.3251	14.7024	15.0452	14.8498	16.5339	17.0301	16.7465	1.78954		1.16941e+07	1.64939e+07	1.35509e+07	5.05907e+06	3.28569e+06	4.16687e+06	3.63923e+06		5.15832e-07	3.35576e-06
Q9GZU1	Mucolipin-1 (ML1) (MG-2) (Mucolipidin) (Transient receptor potential channel mucolipin 1) (TRPML1)	MCOLN1 ML4 MSTP080		6	17.1943	17.2318	17.9662	17.4434	19.2422	19.2808	19.2128	1.78635		2.29826e+07	2.36055e+07	2.25177e+07	5.55787e+06	5.70403e+06	9.49016e+06	6.60553e+06		7.13254e-07	4.40614e-06
Q9NW97	Transmembrane protein 51	TMEM51 C1orf72		4	16.7003	16.2432	16.4156	16.1674	18.2977	18.2339	17.9716	1.78608		4.56856e+07	4.37092e+07	3.6444e+07	1.50987e+07	1.09984e+07	1.23943e+07	1.04351e+07		1.97215e-07	1.50186e-06
Q1MSJ5	Centrosome and spindle pole-associated protein 1	CSPP1 CSPP		2	12.7653	13.4731	13.1297	13.6924	15.2258	14.9917	14.9262	1.78277		876291	745058	711976	159211	260036	204963	302730		2.10119e-06	1.05797e-05
P80723	Brain acid soluble protein 1 (22 kDa neuronal tissue-enriched acidic protein) (Neuronal axonal membrane protein NAP-22)	BASP1 NAP22		4	17.0923	16.4843	17.0735	16.5148	18.6887	18.6716	18.3615	1.78273		1.43116e+07	1.41425e+07	1.14078e+07	4.73288e+06	3.10519e+06	4.67153e+06	3.17152e+06		8.86289e-07	5.23846e-06
Q9ULI3	Protein HEG homolog 1	HEG1 KIAA1237		7	18.3159	18.722	17.7007	18.6164	19.9566	20.3385	20.0622	1.78037		5.5599e+07	7.24463e+07	5.98209e+07	1.78297e+07	2.36266e+07	1.16405e+07	2.1959e+07		5.12001e-06	2.2354e-05
P27487	Dipeptidyl peptidase 4 (EC 3.4.14.5) (ADABP) (Adenosine deaminase complexing protein 2) (ADCP-2) (Dipeptidyl peptidase IV) (DPP IV) (T-cell activation antigen CD26) (TP103) (CD antigen CD26) [Cleaved into: Dipeptidyl peptidase 4 membrane form (Dipeptidyl peptidase IV membrane form); Dipeptidyl peptidase 4 soluble form (Dipeptidyl peptidase IV soluble form)]	DPP4 ADCP2 CD26		12	18.0227	17.8194	17.6408	17.8713	19.5181	19.8103	19.521	1.77792		4.10463e+07	5.02611e+07	4.1128e+07	1.45587e+07	1.26444e+07	1.11722e+07	1.31082e+07		7.4676e-08	6.86203e-07
Q96HA1	Nuclear envelope pore membrane protein POM 121 (Nuclear envelope pore membrane protein POM 121A) (Nucleoporin Nup121) (Pore membrane protein of 121 kDa)	POM121 KIAA0618 NUP121 POM121A		4	13.6794	12.9592	13.537	13.8419	15.5345	15.5082	14.8038	1.77776		2.26341e+06	2.22255e+06	1.364e+06	625663	379789	566866	700226		7.40885e-06	3.07491e-05
Q8N490	Probable hydrolase PNKD (EC 3.-.-.-) (Myofibrillogenesis regulator 1) (MR-1) (Paroxysmal nonkinesiogenic dyskinesia protein) (Trans-activated by hepatitis C virus core protein 2)	PNKD KIAA1184 MR1 TAHCCP2 FKSG19 UNQ2491/PRO5778		4	15.1339	14.7605	15.0365	15.0755	16.8126	16.929	16.5958	1.77756		1.14256e+07	1.2385e+07	9.83118e+06	3.56872e+06	2.75503e+06	3.33584e+06	3.4272e+06		8.27018e-08	7.36923e-07
P27824	Calnexin (IP90) (Major histocompatibility complex class I antigen-binding protein p88) (p90)	CANX		22	19.6618	19.4933	20.3599	19.7524	21.7482	21.7025	21.3259	1.77533		3.05802e+08	2.9626e+08	2.28191e+08	7.20067e+07	6.40701e+07	1.16819e+08	7.66716e+07		2.08822e-06	1.05325e-05
Q8NC44	Reticulophagy regulator 2	RETREG2 C2orf17 FAM134A MAG2		3	14.5784	12.883	12.8675	13.5415	15.4604	15.3121	14.9532	1.77432		6.70911e+06	6.05391e+06	4.72051e+06	3.64041e+06	1.12407e+06	1.11204e+06	1.77432e+06		0.000257203	0.000654243
P35579	Myosin-9 (Cellular myosin heavy chain, type A) (Myosin heavy chain 9) (Myosin heavy chain, non-muscle IIa) (Non-muscle myosin heavy chain A) (NMMHC-A) (Non-muscle myosin heavy chain IIa) (NMMHC II-a) (NMMHC-IIA)	MYH9		109	19.7752	19.6106	19.7361	20.3306	21.3916	22.2458	21.2738	1.77399		1.75923e+08	3.18013e+08	1.62127e+08	5.73758e+07	5.1188e+07	5.58392e+07	8.43143e+07		1.07354e-05	4.20617e-05
O14980	Exportin-1 (Exp1) (Chromosome region maintenance 1 protein homolog)	XPO1 CRM1		52	23.2791	22.4961	22.3284	22.7261	24.673	24.4782	24.2775	1.76876		9.91597e+08	8.66383e+08	7.53818e+08	3.77351e+08	2.19301e+08	1.95233e+08	2.57202e+08		3.02522e-06	1.4371e-05
Q6UXV4	MICOS complex subunit MIC27 (Apolipoprotein O-like) (Protein FAM121A)	APOOL CXorf33 FAM121A MIC27 UNQ8193/PRO23204		7	17.0171	16.6933	16.7907	16.9928	18.6488	18.7823	18.4953	1.76863		4.76287e+07	5.22471e+07	4.28217e+07	1.53706e+07	1.22808e+07	1.31384e+07	1.51133e+07		6.58059e-08	6.29276e-07
Q86TM6	E3 ubiquitin-protein ligase synoviolin (EC 2.3.2.27) (RING-type E3 ubiquitin transferase synoviolin) (Synovial apoptosis inhibitor 1)	SYVN1 HRD1 KIAA1810		3	15.5398	15.6402	15.8065	15.3213	17.3712	17.3811	17.2724	1.76461		9.72063e+06	9.78742e+06	9.07724e+06	2.73134e+06	2.92829e+06	3.28605e+06	2.34757e+06		8.08832e-08	7.28444e-07
P08195	4F2 cell-surface antigen heavy chain (4F2hc) (4F2 heavy chain antigen) (Lymphocyte activation antigen 4F2 large subunit) (Solute carrier family 3 member 2) (CD antigen CD98)	SLC3A2 MDU1		50	23.6676	23.1814	23.1786	23.074	25.1037	25.0827	24.933	1.76441		5.10457e+10	5.03069e+10	4.53498e+10	1.88644e+10	1.34672e+10	1.34411e+10	1.25016e+10		2.30109e-07	1.70009e-06
E7EQ34	Uncharacterized protein	0		4	17.5762	17.2394	17.4386	17.5644	19.3396	19.3109	18.9971	1.76121		2.4797e+07	2.43078e+07	1.95565e+07	7.30396e+06	5.78319e+06	6.63957e+06	7.24438e+06		9.80984e-08	8.5091e-07
Q8NFU5	Inositol polyphosphate multikinase (EC 2.7.1.151) (Inositol 1,3,4,6-tetrakisphosphate 5-kinase)	IPMK IMPK		3	15.7013	15.5763	15.5277	15.7977	17.3974	17.5945	17.2175	1.75238		5.56483e+06	6.37951e+06	4.91226e+06	1.71739e+06	1.57486e+06	1.52266e+06	1.83614e+06		7.33253e-08	6.78029e-07
Q9UK23	N-acetylglucosamine-1-phosphodiester alpha-N-acetylglucosaminidase (EC 3.1.4.45) (Mannose 6-phosphate-uncovering enzyme) (Phosphodiester alpha-GlcNAcase)	NAGPA		3	15.8819	15.6601	16.1013	15.8101	17.5568	17.6229	17.6662	1.75194		1.08777e+07	1.13876e+07	1.17347e+07	3.40688e+06	2.92124e+06	3.96643e+06	3.24133e+06		6.60527e-08	6.3061e-07
Q9BUB7	Transmembrane protein 70, mitochondrial	TMEM70		5	18.6468	18.3227	17.3615	18.356	19.9329	20.0205	19.8176	1.75188		5.21318e+07	5.53956e+07	4.81295e+07	2.13775e+07	1.70767e+07	8.77119e+06	1.74754e+07		1.72588e-05	6.28475e-05
Q9H0C3	Transmembrane protein 117	TMEM117		5	17.7559	17.6185	17.6974	17.6041	19.3105	19.5788	19.3655	1.7493		1.9579e+07	2.35814e+07	2.03406e+07	6.66515e+06	6.05988e+06	6.40052e+06	5.99937e+06		3.38809e-08	3.74537e-07
P11498	Pyruvate carboxylase, mitochondrial (EC 6.4.1.1) (Pyruvic carboxylase) (PCB)	PC		96	23.0781	22.8067	22.6149	22.8633	24.5928	24.5892	24.5849	1.74824		1.03609e+10	1.03354e+10	1.03047e+10	3.62607e+09	3.00419e+09	2.63021e+09	3.12449e+09		6.91542e-08	6.53852e-07
P15941	Mucin-1 (MUC-1) (Breast carcinoma-associated antigen DF3) (Cancer antigen 15-3) (CA 15-3) (Carcinoma-associated mucin) (Episialin) (H23AG) (Krebs von den Lungen-6) (KL-6) (PEMT) (Peanut-reactive urinary mucin) (PUM) (Polymorphic epithelial mucin) (PEM) (Tumor-associated epithelial membrane antigen) (EMA) (Tumor-associated mucin) (CD antigen CD227) [Cleaved into: Mucin-1 subunit alpha (MUC1-NT) (M…	MUC1 PUM		3	16.8801	16.7502	16.0988	16.6941	18.1361	18.5986	18.3243	1.74721		1.18619e+07	1.63437e+07	1.35145e+07	4.96642e+06	4.5389e+06	2.8897e+06	4.36563e+06		1.63939e-06	8.65461e-06
P06213	Insulin receptor (IR) (EC 2.7.10.1) (CD antigen CD220) [Cleaved into: Insulin receptor subunit alpha; Insulin receptor subunit beta]	INSR		50	20.5778	20.3841	20.0896	20.4268	22.2875	22.0275	22.0309	1.74574		8.23651e+08	6.87799e+08	6.89428e+08	2.51799e+08	2.20164e+08	1.79517e+08	2.26781e+08		1.40741e-07	1.13971e-06
Q96NE9	FERM domain-containing protein 6 (Willin)	FRMD6 C14orf31		5	17.0334	16.8481	16.7532	16.9897	18.6123	18.7219	18.6169	1.74427		1.20149e+07	1.29626e+07	1.20527e+07	4.02168e+06	3.53696e+06	3.31186e+06	3.90163e+06		3.61263e-08	3.94172e-07
P28827	Receptor-type tyrosine-protein phosphatase mu (Protein-tyrosine phosphatase mu) (R-PTP-mu) (EC 3.1.3.48)	PTPRM PTPRL1		26	19.4114	18.9342	18.4681	19.1344	20.8309	20.7957	20.5659	1.7438		1.08226e+08	1.05613e+08	9.0066e+07	4.04587e+07	2.90647e+07	2.10409e+07	3.33912e+07		2.22949e-06	1.11021e-05
Q8TB96	T-cell immunomodulatory protein (Protein TIP) (Integrin-alpha FG-GAP repeat-containing protein 1) (Linkin)	ITFG1 LNKN-1 TIP CDA08		7	20.1425	19.8766	20.828	20.5878	22.0174	22.2254	22.0589	1.74184		1.57791e+08	1.82269e+08	1.62394e+08	4.30206e+07	3.57809e+07	6.91889e+07	5.85794e+07		3.20936e-06	1.51722e-05
Q8N3X1	Formin-binding protein 4 (Formin-binding protein 30)	FNBP4 FBP30 KIAA1014		5	13.8387	14.3991	14.738	14.3655	16.1734	16.1292	15.9254	1.74069		4.09229e+06	3.9689e+06	3.44608e+06	811267	1.19631e+06	1.51312e+06	1.16877e+06		1.49253e-06	8.01603e-06
Q9BVV7	Mitochondrial import inner membrane translocase subunit Tim21 (TIM21-like protein, mitochondrial)	TIMM21 C18orf55 TIM21 HSPC154		6	17.9268	17.5207	17.3798	17.6974	19.4637	19.4435	19.2078	1.74045		5.77764e+07	5.69722e+07	4.83843e+07	1.9911e+07	1.50267e+07	1.36282e+07	1.69846e+07		2.14893e-07	1.60176e-06
Q9UJV9	Probable ATP-dependent RNA helicase DDX41 (EC 3.6.4.13) (DEAD box protein 41) (DEAD box protein abstrakt homolog)	DDX41 ABS		22	18.7136	18.4612	18.7006	18.7901	20.2637	20.5579	20.3896	1.73737		4.31297e+07	5.28852e+07	4.70632e+07	1.47281e+07	1.2364e+07	1.4596e+07	1.55305e+07		6.99024e-08	6.55655e-07
O94985	Calsyntenin-1 (Alcadein-alpha) (Alc-alpha) (Alzheimer-related cadherin-like protein) (Non-classical cadherin XB31alpha) [Cleaved into: Soluble Alc-alpha (SAlc-alpha); CTF1-alpha (C-terminal fragment 1-alpha)]	CLSTN1 CS1 KIAA0911		4	15.3881	15.2182	15.8499	15.5485	17.2465	17.3139	17.1517	1.73618		1.38242e+07	1.4485e+07	1.2945e+07	3.81252e+06	3.3889e+06	5.25082e+06	4.26071e+06		2.73901e-07	1.95963e-06
Q13393	Phospholipase D1 (PLD 1) (hPLD1) (EC 3.1.4.4) (Choline phosphatase 1) (Phosphatidylcholine-hydrolyzing phospholipase D1)	PLD1		4	13.8064	13.6537	13.7911	14.0719	15.526	15.7032	15.4694	1.73542		3.31169e+06	3.74437e+06	3.18423e+06	1.00555e+06	904551	994887	1.20868e+06		8.7016e-08	7.70275e-07
Q96RS0	Trimethylguanosine synthase (EC 2.1.1.-) (CLL-associated antigen KW-2) (Cap-specific guanine-N2 methyltransferase) (Hepatocellular carcinoma-associated antigen 137) (Nuclear receptor coactivator 6-interacting protein) (PRIP-interacting protein with methyltransferase motif) (PIMT) (PIPMT)	TGS1 HCA137 NCOA6IP PIMT		12	16.8456	16.369	16.3117	16.6238	18.207	18.342	18.2684	1.73495		1.92363e+07	2.11232e+07	2.00722e+07	7.48669e+06	5.38057e+06	5.17095e+06	6.41989e+06		1.87843e-07	1.44784e-06
Q8WVK2	U4/U6.U5 small nuclear ribonucleoprotein 27 kDa protein (U4/U6.U5 snRNP 27 kDa protein) (U4/U6.U5-27K) (Nucleic acid-binding protein RY-1) (U4/U6.U5 tri-snRNP-associated 27 kDa protein) (27K) (U4/U6.U5 tri-snRNP-associated protein 3)	SNRNP27		2	14.8681	15.0534	15.1964	16.3947	16.9154	17.4131	17.0085	1.7342		6.01532e+06	8.49339e+06	6.41644e+06	1.45536e+06	1.65477e+06	1.82716e+06	4.19283e+06		0.000113707	0.000322271
O14893	Gem-associated protein 2 (Gemin-2) (Component of gems 2) (Survival of motor neuron protein-interacting protein 1) (SMN-interacting protein 1)	GEMIN2 SIP1		2	16.6683	16.2657	16.2247	16.657	18.4848	18.2011	17.8738	1.73267		2.32075e+07	1.90647e+07	1.51948e+07	6.58865e+06	4.98421e+06	4.84456e+06	6.53748e+06		8.51757e-07	5.07516e-06
P29597	Non-receptor tyrosine-protein kinase TYK2 (EC 2.7.10.2)	TYK2		13	16.8743	16.7606	16.3232	16.8135	18.2544	18.6582	18.3585	1.73081		1.63134e+07	2.15811e+07	1.7533e+07	6.26709e+06	5.79222e+06	4.27737e+06	6.00858e+06		4.31753e-07	2.86585e-06
P02786	Transferrin receptor protein 1 (TR) (TfR) (TfR1) (Trfr) (T9) (p90) (CD antigen CD71) [Cleaved into: Transferrin receptor protein 1, serum form (sTfR)]	TFRC		48	21.7677	21.0874	21.5962	21.2262	23.1796	23.2084	23.0624	1.73078		4.73285e+09	4.82854e+09	4.36374e+09	1.77868e+09	1.10996e+09	1.57934e+09	1.22212e+09		5.8201e-07	3.7164e-06
Q13573	SNW domain-containing protein 1 (Nuclear protein SkiP) (Nuclear receptor coactivator NCoA-62) (Ski-interacting protein)	SNW1 SKIIP SKIP		12	16.8673	16.6212	16.6747	16.9792	18.5831	18.585	18.3751	1.7288		3.04444e+07	3.04858e+07	2.63586e+07	9.26877e+06	7.81526e+06	8.11023e+06	1.00159e+07		8.15692e-08	7.3015e-07
P52569	Cationic amino acid transporter 2 (CAT-2) (CAT2) (Low affinity cationic amino acid transporter 2) (Solute carrier family 7 member 2)	SLC7A2 ATRC2 CAT2		16	18.9535	18.8882	18.7649	18.9036	20.7035	20.7767	20.3334	1.72697		4.68038e+08	4.92392e+08	3.62134e+08	1.39145e+08	1.32993e+08	1.22097e+08	1.34423e+08		1.04205e-07	8.87556e-07
Q96MT3	Prickle-like protein 1 (REST/NRSF-interacting LIM domain protein 1)	PRICKLE1 RILP		2	14.0956	13.6372	13.4039	14.3524	15.4289	15.8817	15.4845	1.72607		3.20668e+06	4.38895e+06	3.33278e+06	1.27259e+06	926241	787898	1.52061e+06		5.96816e-06	2.55264e-05
Q9NWZ8	Gem-associated protein 8 (Gemin-8) (Protein FAM51A1)	GEMIN8 FAM51A1		4	16.004	15.4025	15.2566	15.7846	17.5282	17.3981	17.0829	1.72446		1.91069e+07	1.74599e+07	1.40326e+07	6.6431e+06	4.37808e+06	3.95719e+06	5.70598e+06		1.7539e-06	9.14658e-06
Q9BSA4	Protein tweety homolog 2 (hTTY2)	TTYH2 C17orf29		11	17.2159	17.7121	17.028	17.9171	19.2855	19.1577	19.1274	1.72192		4.36824e+07	3.99812e+07	3.91488e+07	1.04064e+07	1.46782e+07	9.13577e+06	1.69197e+07		2.81182e-06	1.3488e-05
Q3B726	DNA-directed RNA polymerase I subunit RPA43 (Twist neighbor protein)	TWISTNB		5	16.2126	16.0616	16.302	16.3777	17.8055	18.1287	17.9402	1.71968		1.52682e+07	1.9102e+07	1.67616e+07	5.06121e+06	4.55828e+06	5.38503e+06	5.67504e+06		8.18546e-08	7.30481e-07
O95373	Importin-7 (Imp7) (Ran-binding protein 7) (RanBP7)	IPO7 RANBP7		35	21.2091	20.4717	20.3192	20.7778	22.5615	22.4705	22.1974	1.71535		6.26455e+08	5.88176e+08	4.86725e+08	2.45339e+08	1.47166e+08	1.32406e+08	1.81946e+08		2.94867e-06	1.40528e-05
Q12907	Vesicular integral-membrane protein VIP36 (Glycoprotein GP36b) (Lectin mannose-binding 2) (Vesicular integral-membrane protein 36) (VIP36)	LMAN2 C5orf8		12	18.8841	18.7937	19.0568	18.7784	20.6951	20.6649	20.3996	1.70824		5.66203e+08	5.54487e+08	4.61332e+08	1.61368e+08	1.51569e+08	1.81888e+08	1.49971e+08		8.15471e-08	7.3015e-07
O15446	DNA-directed RNA polymerase I subunit RPA34 (A34.5) (Antisense to ERCC-1 protein) (ASE-1) (CD3-epsilon-associated protein) (CAST) (CD3E-associated protein) (RNA polymerase I-associated factor PAF49)	CD3EAP ASE1 CAST PAF49		11	15.8518	15.9255	16.302	16.4388	17.8697	17.9369	17.706	1.708		2.50733e+07	2.62693e+07	2.23834e+07	6.19103e+06	6.51576e+06	8.45832e+06	9.29961e+06		4.79257e-07	3.14215e-06
Q9UHI6	Probable ATP-dependent RNA helicase DDX20 (EC 3.6.4.13) (Component of gems 3) (DEAD box protein 20) (DEAD box protein DP 103) (Gemin-3)	DDX20 DP103 GEMIN3		15	17.9135	17.2091	17.2731	17.7911	19.3844	19.3266	19.052	1.70766		4.33593e+07	4.16577e+07	3.44374e+07	1.56423e+07	9.59942e+06	1.00349e+07	1.43701e+07		1.79031e-06	9.26833e-06
Q5T8I3	Protein FAM102B	FAM102B		6	18.1364	17.6729	17.7412	17.6821	19.4862	19.6299	19.4294	1.707		2.87004e+07	3.17052e+07	2.75911e+07	1.12598e+07	8.16622e+06	8.56226e+06	8.21871e+06		1.75681e-07	1.36845e-06
Q9UKJ3	G patch domain-containing protein 8	GPATCH8 GPATC8 KIAA0553		22	16.2521	16.1079	16.1405	16.4848	17.9355	17.9876	17.9368	1.70697		3.55663e+07	3.68735e+07	3.55992e+07	1.10734e+07	1.00203e+07	1.02494e+07	1.30116e+07		6.9838e-08	6.55655e-07
Q5VWG9	Transcription initiation factor TFIID subunit 3 (140 kDa TATA box-binding protein-associated factor) (TBP-associated factor 3) (Transcription initiation factor TFIID 140 kDa subunit) (TAF(II)140) (TAF140) (TAFII-140) (TAFII140)	TAF3		2	15.6309	15.3922	15.6193	15.8594	17.2068	17.5054	17.2842	1.70668		3.9618e+06	4.87295e+06	4.18025e+06	1.32891e+06	1.12632e+06	1.31833e+06	1.55702e+06		1.57143e-07	1.25177e-06
Q8NI37	Protein phosphatase PTC7 homolog (EC 3.1.3.16) (T-cell activation protein phosphatase 2C) (TA-PP2C) (T-cell activation protein phosphatase 2C-like)	PPTC7 TAPP2C		2	14.394	14.2096	14.5245	14.4318	15.9155	16.2758	16.0946	1.70536		5.15198e+06	6.61355e+06	5.83295e+06	1.79454e+06	1.5792e+06	1.96436e+06	1.84216e+06		1.00261e-07	8.64563e-07
Q9UDY4	DnaJ homolog subfamily B member 4 (Heat shock 40 kDa protein 1 homolog) (HSP40 homolog) (Heat shock protein 40 homolog) (Human liver DnaJ-like protein)	DNAJB4 DNAJW HLJ1		3	16.1713	15.9652	16.0235	15.8289	17.925	17.7255	17.4534	1.70409		8.34231e+06	7.26528e+06	6.01619e+06	2.47381e+06	2.14453e+06	2.233e+06	1.95118e+06		1.88171e-07	1.44847e-06
Q13873	Bone morphogenetic protein receptor type-2 (BMP type-2 receptor) (BMPR-2) (EC 2.7.11.30) (Bone morphogenetic protein receptor type II) (BMP type II receptor) (BMPR-II)	BMPR2 PPH1		21	19.4153	19.3295	18.7261	19.406	21.0953	20.9622	20.7024	1.70071		1.05081e+08	9.58219e+07	8.00325e+07	3.27949e+07	3.09019e+07	2.03394e+07	3.25849e+07		1.44639e-06	7.82543e-06
Q9BQE4	Selenoprotein S (SelS) (VCP-interacting membrane protein)	SELENOS SELS VIMP AD-015 SBBI8		4	16.9633	16.3892	16.6121	16.7574	18.5514	18.4329	18.1513	1.69806		1.93605e+07	1.78343e+07	1.46717e+07	6.43955e+06	4.32532e+06	5.04809e+06	5.58299e+06		4.57056e-07	3.02016e-06
Q9NYM9	BET1-like protein (Golgi SNARE with a size of 15 kDa) (GOS-15) (GS15) (Vesicle transport protein GOS15)	BET1L GS15		3	16.4242	15.9414	15.4045	16.0396	17.6958	17.9827	17.2722	1.69778		1.11414e+07	1.35931e+07	8.30668e+06	4.61494e+06	3.30238e+06	2.27619e+06	3.53496e+06		1.16487e-05	4.50994e-05
Q9UNH6	Sorting nexin-7	SNX7		3	15.7569	15.1589	14.9326	15.3693	17.1468	17.0767	16.7743	1.69483		1.57824e+07	1.50344e+07	1.21912e+07	6.02267e+06	3.97887e+06	3.40124e+06	4.60373e+06		1.94243e-06	9.9334e-06
P57678	Gem-associated protein 4 (Gemin-4) (Component of gems 4) (p97)	GEMIN4		17	17.2908	16.7064	16.7728	17.2224	18.8405	18.7429	18.4835	1.69085		3.16829e+07	2.96118e+07	2.47374e+07	1.08224e+07	7.21784e+06	7.55796e+06	1.03215e+07		9.28769e-07	5.42412e-06
Q6ZS30	Neurobeachin-like protein 1 (Amyotrophic lateral sclerosis 2 chromosomal region candidate gene 16 protein) (Amyotrophic lateral sclerosis 2 chromosomal region candidate gene 17 protein)	NBEAL1 ALS2CR16 ALS2CR17		4	14.3497	13.432	13.7298	13.8806	15.6025	15.7473	15.2646	1.69014		2.16642e+06	2.39517e+06	1.71406e+06	909088	481241	591552	656719		4.03647e-06	1.83877e-05
Q9UI12	V-type proton ATPase subunit H (V-ATPase subunit H) (Nef-binding protein 1) (NBP1) (Protein VMA13 homolog) (V-ATPase 50/57 kDa subunits) (Vacuolar proton pump subunit H) (Vacuolar proton pump subunit SFD)	ATP6V1H CGI-11		19	19.1756	18.6986	18.7221	18.8016	20.6257	20.6609	20.3246	1.68759		1.02089e+08	1.04614e+08	8.28592e+07	3.73651e+07	2.68458e+07	2.72864e+07	2.88312e+07		3.24711e-07	2.26528e-06
P02545	Prelamin-A/C [Cleaved into: Lamin-A/C (70 kDa lamin) (Renal carcinoma antigen NY-REN-32)]	LMNA LMN1		13	17.2435	17.0527	17.3167	17.1636	18.9139	18.9775	18.746	1.68504		1.93467e+07	2.02186e+07	1.72219e+07	6.07796e+06	5.32519e+06	6.39431e+06	5.75051e+06		6.01425e-08	5.88516e-07
Q8TAD4	Zinc transporter 5 (ZnT-5) (Solute carrier family 30 member 5) (ZnT-like transporter 1) (hZTL1)	SLC30A5 ZNT5 ZNTL1 ZTL1 UNQ863/PRO1879		3	16.6333	16.2631	16.2967	16.3775	18.2854	17.9821	17.9528	1.68078		1.16328e+07	9.42688e+06	9.23709e+06	3.70113e+06	2.86361e+06	2.93094e+06	3.09982e+06		1.74983e-07	1.36482e-06
A0AVF1	Intraflagellar transport protein 56 (Tetratricopeptide repeat protein 26) (TPR repeat protein 26)	TTC26 IFT56		2	12.2605	14.4631	14.5014	12.1702	15.0432	15.0492	14.9899	1.67865		793655	796980	764908	115333	530898	545172	108339		0.00739378	0.0127478
Q9BZ29	Dedicator of cytokinesis protein 9 (Cdc42 guanine nucleotide exchange factor zizimin-1) (Zizimin-1)	DOCK9 KIAA1058 ZIZ1		35	17.8729	17.7425	17.6377	17.8853	19.2382	19.7441	19.4024	1.67696		3.6382e+07	5.16628e+07	4.0767e+07	1.41216e+07	1.29013e+07	1.19976e+07	1.42437e+07		2.28661e-07	1.69152e-06
Q13415	Origin recognition complex subunit 1 (Replication control protein 1)	ORC1 ORC1L PARC1		3	13.6158	13.4643	13.315	13.8079	15.2854	15.0984	15.2985	1.6767		2.97109e+06	2.61001e+06	2.99819e+06	933929	840850	758175	1.06694e+06		1.92842e-07	1.47286e-06
P52756	RNA-binding protein 5 (Protein G15) (Putative tumor suppressor LUCA15) (RNA-binding motif protein 5) (Renal carcinoma antigen NY-REN-9)	RBM5 H37 LUCA15		3	18.9668	18.3299	18.1504	18.7312	20.0455	20.5236	20.0892	1.67483		5.26467e+06	7.33317e+06	5.42682e+06	2.49273e+06	1.60302e+06	1.41546e+06	2.11707e+06		4.22591e-06	1.9015e-05
Q9H1E3	Nuclear ubiquitous casein and cyclin-dependent kinase substrate 1 (P1)	NUCKS1 NUCKS JC7		3	16.2657	16.0139	16.412	16.2317	17.9727	18.1284	17.6123	1.67365		8.49683e+06	9.46491e+06	6.6185e+06	2.60242e+06	2.18577e+06	2.88021e+06	2.54191e+06		3.73154e-07	2.53409e-06
P52735	Guanine nucleotide exchange factor VAV2 (VAV-2)	VAV2		23	18.3724	18.2169	18.0604	18.5731	19.968	20.116	19.853	1.67332		8.20019e+07	9.08646e+07	7.57229e+07	2.71334e+07	2.43606e+07	2.1857e+07	3.11843e+07		2.44832e-07	1.79533e-06
Q6UXY8	Transmembrane channel-like protein 5	TMC5 UNQ8238/PRO33604		13	16.1465	15.8962	16.1411	16.003	17.7972	17.8511	17.5106	1.67292		1.66888e+07	1.73244e+07	1.36819e+07	5.31518e+06	4.46844e+06	5.29547e+06	4.81205e+06		1.13786e-07	9.54599e-07
Q9Y6M9	NADH dehydrogenase [ubiquinone] 1 beta subcomplex subunit 9 (Complex I-B22) (CI-B22) (LYR motif-containing protein 3) (NADH-ubiquinone oxidoreductase B22 subunit)	NDUFB9 LYRM3 UQOR22		3	15.2045	14.7372	14.8726	14.8308	16.4087	16.8198	16.5208	1.67182		1.38293e+07	1.83889e+07	1.49475e+07	6.00231e+06	4.3415e+06	4.76866e+06	4.6324e+06		3.54193e-07	2.42492e-06
P49756	RNA-binding protein 25 (Arg/Glu/Asp-rich protein of 120 kDa) (RED120) (Protein S164) (RNA-binding motif protein 25) (RNA-binding region-containing protein 7)	RBM25 RNPC7		27	20.1189	19.8051	19.9898	20.2601	21.6321	21.8387	21.6741	1.67147		3.81574e+08	4.40329e+08	3.92859e+08	1.33686e+08	1.07549e+08	1.22238e+08	1.47428e+08		1.5559e-07	1.24324e-06
P54289	Voltage-dependent calcium channel subunit alpha-2/delta-1 (Voltage-gated calcium channel subunit alpha-2/delta-1) [Cleaved into: Voltage-dependent calcium channel subunit alpha-2-1; Voltage-dependent calcium channel subunit delta-1]	CACNA2D1 CACNL2A CCHL2A MHS3		41	20.8942	20.6631	20.7816	20.6892	22.4493	22.4544	22.3797	1.6708		4.8566e+08	4.87377e+08	4.62775e+08	1.65267e+08	1.40807e+08	1.52856e+08	1.4338e+08		4.27774e-08	4.50043e-07
O75400	Pre-mRNA-processing factor 40 homolog A (Fas ligand-associated factor 1) (Formin-binding protein 11) (Formin-binding protein 3) (Huntingtin yeast partner A) (Huntingtin-interacting protein 10) (HIP-10) (Huntingtin-interacting protein A) (Renal carcinoma antigen NY-REN-6)	PRPF40A FBP11 FLAF1 FNBP3 HIP10 HYPA HSPC225		39	20.257	20.0554	20.8141	20.5723	21.9485	22.2421	22.0887	1.66841		3.26254e+08	3.99879e+08	3.59538e+08	1.0101e+08	8.78327e+07	1.48613e+08	1.2568e+08		1.45263e-06	7.83754e-06
Q9BQD7	Protein FAM173A	FAM173A C16orf24 RJD7		4	14.5584	14.4883	14.1188	14.8177	16.0625	16.3864	16.0407	1.66737		6.56942e+06	8.22257e+06	6.47058e+06	2.31596e+06	2.2062e+06	1.70771e+06	2.77202e+06		9.54217e-07	5.53974e-06
Q8N122	Regulatory-associated protein of mTOR (Raptor) (p150 target of rapamycin (TOR)-scaffold protein)	RPTOR KIAA1303 RAPTOR		15	17.2722	16.8167	16.7479	17.0432	18.6112	18.8059	18.4726	1.65995		2.82355e+07	3.23154e+07	2.56488e+07	1.11609e+07	8.13902e+06	7.76027e+06	9.52278e+06		4.246e-07	2.83204e-06
Q86XA9	HEAT repeat-containing protein 5A	HEATR5A C14orf125 KIAA1316		20	16.079	15.6857	15.6929	15.8909	17.5088	17.6487	17.3299	1.65866		1.5857e+07	1.74718e+07	1.40085e+07	5.88593e+06	4.48165e+06	4.50404e+06	5.16642e+06		2.11352e-07	1.58138e-06
Q53EP0	Fibronectin type III domain-containing protein 3B (Factor for adipocyte differentiation 104) (HCV NS5A-binding protein 37)	FNDC3B FAD104 NS5ABP37 UNQ2421/PRO4979/PRO34274		9	16.8023	16.4081	16.264	16.8051	18.301	18.3429	18.0387	1.65769		1.89782e+07	1.95374e+07	1.58226e+07	6.71558e+06	5.10999e+06	4.62436e+06	6.72851e+06		7.23456e-07	4.44117e-06
Q8NCW6	Polypeptide N-acetylgalactosaminyltransferase 11 (EC 2.4.1.41) (Polypeptide GalNAc transferase 11) (GalNAc-T11) (pp-GaNTase 11) (Protein-UDP acetylgalactosaminyltransferase 11) (UDP-GalNAc:polypeptide N-acetylgalactosaminyltransferase 11)	GALNT11		3	17.1158	16.6115	17.0799	16.7911	18.6759	18.7763	18.2141	1.65584		1.38592e+07	1.48585e+07	1.00634e+07	4.70024e+06	3.31376e+06	4.5846e+06	3.75299e+06		1.28478e-06	7.09464e-06
Q99798	Aconitate hydratase, mitochondrial (Aconitase) (EC 4.2.1.3) (Citrate hydro-lyase)	ACO2		29	18.1016	17.8311	18.9756	18.0718	19.739	20.1465	19.8132	1.65453		7.35605e+07	9.75644e+07	7.74393e+07	2.36438e+07	1.96015e+07	4.33354e+07	2.31614e+07		1.95607e-05	7.00161e-05
E9PSI1	Transmembrane 9 superfamily member	0		5	17.2171	17.0043	17.5647	17.0234	18.9637	19.0179	18.5822	1.65221		4.35308e+07	4.5198e+07	3.34157e+07	1.29724e+07	1.11938e+07	1.65068e+07	1.13423e+07		9.7661e-07	5.63635e-06
Q8TA86	Retinitis pigmentosa 9 protein (Pim-1-associated protein) (PAP-1)	RP9		6	17.4292	17.4038	17.4571	17.5354	19.1467	19.1038	19.0695	1.65028		3.61588e+07	3.50998e+07	3.42761e+07	1.09954e+07	1.08031e+07	1.12098e+07	1.18355e+07		3.42062e-08	3.77423e-07
O75676	Ribosomal protein S6 kinase alpha-4 (S6K-alpha-4) (EC 2.7.11.1) (90 kDa ribosomal protein S6 kinase 4) (Nuclear mitogen- and stress-activated protein kinase 2) (Ribosomal protein kinase B) (RSKB)	RPS6KA4 MSK2		3	13.7784	13.2337	13.0929	13.3621	14.8219	15.3655	14.8535	1.64686		2.4755e+06	3.60838e+06	2.53037e+06	1.20103e+06	823309	746764	899973		2.63723e-06	1.27756e-05
Q15648	Mediator of RNA polymerase II transcription subunit 1 (Activator-recruited cofactor 205 kDa component) (ARC205) (Mediator complex subunit 1) (Peroxisome proliferator-activated receptor-binding protein) (PBP) (PPAR-binding protein) (Thyroid hormone receptor-associated protein complex 220 kDa component) (Trap220) (Thyroid receptor-interacting protein 2) (TR-interacting protein 2) (TRIP-2) (Vitamin …	MED1 ARC205 CRSP1 CRSP200 DRIP205 DRIP230 PBP PPARBP PPARGBP RB18A TRAP220 TRIP2		22	15.9513	15.6557	16.2172	16.3497	17.577	17.9056	17.586	1.64606		1.55158e+07	1.94844e+07	1.56136e+07	5.02787e+06	4.09634e+06	6.04568e+06	6.6273e+06		1.35794e-06	7.42885e-06
Q9H1U9	Solute carrier family 25 member 51 (Mitochondrial carrier triple repeat protein 1)	SLC25A51 MCART1		6	15.8414	15.5257	15.3778	15.5513	17.2819	17.4041	16.967	1.64363		9.87005e+06	1.07431e+07	7.93461e+06	3.63662e+06	2.92179e+06	2.63712e+06	2.97418e+06		4.24733e-07	2.83204e-06
Q9UBV2	Protein sel-1 homolog 1 (Suppressor of lin-12-like protein 1) (Sel-1L)	SEL1L TSA305 UNQ128/PRO1063		16	17.1944	17.0508	17.8031	17.1643	18.9453	19.0822	18.8085	1.6422		6.55918e+07	7.21207e+07	5.966e+07	1.94886e+07	1.76418e+07	2.97174e+07	1.90858e+07		1.72552e-06	9.01225e-06
Q9BRK3	Matrix remodeling-associated protein 8 (Limitrin)	MXRA8		7	16.2153	15.6484	16.6845	16.6943	17.7788	18.3127	17.7641	1.64127		2.5689e+07	3.71923e+07	2.54278e+07	8.69096e+06	5.86707e+06	1.20313e+07	1.21132e+07		2.88178e-05	9.7289e-05
Q53GA4	Pleckstrin homology-like domain family A member 2 (Beckwith-Wiedemann syndrome chromosomal region 1 candidate gene C protein) (Imprinted in placenta and liver protein) (Tumor-suppressing STF cDNA 3 protein) (Tumor-suppressing subchromosomal transferable fragment candidate gene 3 protein) (p17-Beckwith-Wiedemann region 1 C) (p17-BWR1C)	PHLDA2 BWR1C HLDA2 IPL TSSC3		2	13.5021	13.5162	13.3222	13.4774	15.0986	15.1421	15.0411	1.63942		1.20777e+07	1.24471e+07	1.16058e+07	3.99396e+06	4.03307e+06	3.52567e+06	3.92618e+06		4.74338e-08	4.88543e-07
Q9NYH9	U3 small nucleolar RNA-associated protein 6 homolog (Hepatocellular carcinoma-associated antigen 66) (Multiple hat domains protein)	UTP6 C17orf40 HCA66 MHAT		10	17.4648	17.1858	16.9405	17.5127	19.0008	18.9677	18.7632	1.63461		2.5821e+07	2.52358e+07	2.19007e+07	8.90462e+06	7.33849e+06	6.19111e+06	9.20474e+06		6.01284e-07	3.827e-06
P54259	Atrophin-1 (Dentatorubral-pallidoluysian atrophy protein)	ATN1 D12S755E DRPLA		2	15.3426	15.0112	15.1185	15.0993	16.9723	16.7805	16.5757	1.63329		7.2446e+06	6.34277e+06	5.50352e+06	2.34108e+06	1.86072e+06	2.0043e+06	1.97777e+06		2.04729e-07	1.5436e-06
P18850	Cyclic AMP-dependent transcription factor ATF-6 alpha (cAMP-dependent transcription factor ATF-6 alpha) (Activating transcription factor 6 alpha) (ATF6-alpha) [Cleaved into: Processed cyclic AMP-dependent transcription factor ATF-6 alpha]	ATF6		3	15.3765	15.225	15.4555	15.7609	17.1023	17.2533	16.9048	1.63229		6.04267e+06	6.70975e+06	5.26974e+06	1.82693e+06	1.64484e+06	1.92984e+06	2.38482e+06		4.53421e-07	2.99952e-06
Q15070	Mitochondrial inner membrane protein OXA1L (Hsa) (OXA1Hs) (Oxidase assembly 1-like protein) (OXA1-like protein)	OXA1L		10	20.9966	20.6808	20.2657	20.9457	22.3419	22.4881	22.2319	1.6318		2.82498e+08	3.12632e+08	2.61755e+08	1.1118e+08	8.93221e+07	6.69907e+07	1.07327e+08		1.66697e-06	8.76875e-06
Q659C4	La-related protein 1B (La ribonucleoprotein domain family member 1B) (La ribonucleoprotein domain family member 2) (La-related protein 2)	LARP1B LARP2		2	12.3934	11.5592	10.4805	12.5649	13.4434	13.4192	13.2805	1.63153		2.65748e+06	2.61317e+06	2.37372e+06	1.28342e+06	719878	340839	1.4455e+06		0.0013057	0.00272685
O15127	Secretory carrier-associated membrane protein 2 (Secretory carrier membrane protein 2)	SCAMP2		5	17.4818	17.1913	17.4605	17.3163	18.9836	19.0921	18.9063	1.63148		1.05878e+08	1.14146e+08	1.00351e+08	3.7388e+07	3.05689e+07	3.68388e+07	3.33348e+07		9.25179e-08	8.0967e-07
P50613	Cyclin-dependent kinase 7 (EC 2.7.11.22) (EC 2.7.11.23) (39 kDa protein kinase) (p39 Mo15) (CDK-activating kinase 1) (Cell division protein kinase 7) (Serine/threonine-protein kinase 1) (TFIIH basal transcription factor complex kinase subunit)	CDK7 CAK CAK1 CDKN7 MO15 STK1		2	14.8673	14.5398	14.5376	14.6467	16.3961	16.3293	16.1125	1.63143		1.24892e+07	1.19243e+07	1.02604e+07	4.32844e+06	3.44941e+06	3.44423e+06	3.71454e+06		1.59669e-07	1.26552e-06
Q9Y6D6	Brefeldin A-inhibited guanine nucleotide-exchange protein 1 (Brefeldin A-inhibited GEP 1) (ADP-ribosylation factor guanine nucleotide-exchange factor 1) (p200 ARF guanine nucleotide exchange factor) (p200 ARF-GEP1)	ARFGEF1 ARFGEP1 BIG1		43	20.6702	20.1156	20.1029	20.3174	22.0755	21.9173	21.8012	1.62983		1.31922e+08	1.18228e+08	1.09083e+08	4.9807e+07	3.39107e+07	3.36129e+07	3.90023e+07		6.35053e-07	3.99438e-06
P17858	ATP-dependent 6-phosphofructokinase, liver type (ATP-PFK) (PFK-L) (EC 2.7.1.11) (6-phosphofructokinase type B) (Phosphofructo-1-kinase isozyme B) (PFK-B) (Phosphohexokinase)	PFKL		23	19.9256	19.4236	19.5338	19.4818	21.2371	21.4576	20.9583	1.62644		2.21622e+08	2.58209e+08	1.82675e+08	8.92888e+07	6.30522e+07	6.80565e+07	6.56475e+07		8.6089e-07	5.12439e-06
Q5C9Z4	Nucleolar MIF4G domain-containing protein 1 (SGD1 homolog)	NOM1 C7orf3		14	16.9491	16.3702	15.94	16.8951	18.4134	18.2322	17.8391	1.62296		1.49362e+07	1.31736e+07	1.00311e+07	5.41305e+06	3.62392e+06	2.6895e+06	5.21422e+06		2.39709e-05	8.317e-05
P14384	Carboxypeptidase M (CPM) (EC 3.4.17.12)	CPM		3	16.7939	16.3542	16.7914	16.8325	18.1474	17.9292	18.8666	1.62141		6.61281e+06	5.68471e+06	1.08864e+07	2.58781e+06	1.90802e+06	2.58343e+06	2.65796e+06		9.01589e-06	3.62919e-05
Q86VP1	Tax1-binding protein 1 (TRAF6-binding protein)	TAX1BP1 T6BP PRO0105		18	16.6657	16.5626	16.354	16.8493	18.2669	18.2666	18.1496	1.61978		4.57215e+08	4.57121e+08	4.21537e+08	1.50707e+08	1.40309e+08	1.21416e+08	1.71162e+08		2.21291e-07	1.64113e-06
Q8WUQ7	Cactin (Renal carcinoma antigen NY-REN-24)	CACTIN C19orf29		2	14.1169	14.2882	13.7224	14.6631	15.6474	15.9819	15.811	1.61579		3.39599e+06	4.28211e+06	3.80383e+06	1.17554e+06	1.32377e+06	894283	1.71656e+06		4.78265e-06	2.11003e-05
Q9NRS4	Transmembrane protease serine 4 (EC 3.4.21.-) (Channel-activating protease 2) (CAPH2) (Membrane-type serine protease 2) (MT-SP2)	TMPRSS4 TMPRSS3 UNQ776/PRO1570		2	11.8726	13.3815	13.3124	11.9061	14.1877	14.3902	14.1239	1.61574		2.6221e+06	3.01735e+06	2.50868e+06	526930	1.49963e+06	1.42945e+06	539305		0.000639107	0.00146534
Q9NX14	NADH dehydrogenase [ubiquinone] 1 beta subcomplex subunit 11, mitochondrial (Complex I-ESSS) (CI-ESSS) (NADH-ubiquinone oxidoreductase ESSS subunit) (Neuronal protein 17.3) (Np17.3) (p17.3)	NDUFB11 UNQ111/PRO1064		2	16.9423	16.6399	16.1304	16.9472	18.2711	18.595	17.9706	1.61391		1.4848e+07	1.85859e+07	1.20564e+07	5.91124e+06	4.79353e+06	3.36727e+06	5.93109e+06		9.56716e-06	3.81972e-05
Q92667	A-kinase anchor protein 1, mitochondrial (A-kinase anchor protein 149 kDa) (AKAP 149) (Dual specificity A-kinase-anchoring protein 1) (D-AKAP-1) (Protein kinase A-anchoring protein 1) (PRKA1) (Spermatid A-kinase anchor protein 84) (S-AKAP84)	AKAP1 AKAP149 PRKA1		19	18.0083	17.6175	17.8622	17.8973	19.4965	19.5529	19.3311	1.61384		4.02508e+07	4.1856e+07	3.5891e+07	1.43477e+07	1.09429e+07	1.29658e+07	1.32858e+07		1.63246e-07	1.29039e-06
Q6ZU65	Ubinuclein-2	UBN2 KIAA2030		2	15.2973	15.1467	15.0091	15.3816	16.9333	16.862	16.6655	1.6116		8.96384e+06	8.53151e+06	7.44492e+06	2.88398e+06	2.59809e+06	2.36187e+06	3.05763e+06		1.91036e-07	1.46477e-06
Q6P1M0	Long-chain fatty acid transport protein 4 (FATP-4) (Fatty acid transport protein 4) (EC 6.2.1.-) (Solute carrier family 27 member 4)	SLC27A4 ACSVL4 FATP4		17	17.8385	17.5552	17.5422	17.9048	19.3462	19.4331	19.1807	1.60983		5.82886e+07	6.19089e+07	5.19727e+07	2.04989e+07	1.68444e+07	1.66924e+07	2.14624e+07		2.42244e-07	1.7808e-06
Q8IX05	CD302 antigen (C-type lectin BIMLEC) (C-type lectin domain family 13 member A) (DEC205-associated C-type lectin 1) (Type I transmembrane C-type lectin receptor DCL-1) (CD antigen CD302)	CD302 CLEC13A DCL1 KIAA0022		2	15.2658	14.8733	15.075	15.1177	16.9614	16.7684	16.3447	1.60857		6.46538e+06	5.65577e+06	4.21638e+06	1.99602e+06	1.52055e+06	1.7487e+06	1.80128e+06		9.4549e-07	5.49993e-06
Q8NEM2	SHC SH2 domain-binding protein 1	SHCBP1		4	15.1822	14.904	15.0372	15.3292	17.247	16.5802	16.3264	1.60471		6.98396e+06	4.39925e+06	3.68951e+06	1.66931e+06	1.37653e+06	1.50967e+06	1.84842e+06		6.45086e-06	2.72736e-05
P62341	Thioredoxin reductase-like selenoprotein T (SelT) (EC 1.8.1.9)	SELENOT SELT UNQ150/PRO176		4	16.0003	15.7534	15.9841	15.9187	17.4124	17.731	17.4123	1.60444		1.14133e+07	1.42332e+07	1.1412e+07	4.28872e+06	3.61406e+06	4.24063e+06	4.05271e+06		1.6932e-07	1.32946e-06
O75695	Protein XRP2	RP2		7	17.5202	16.8873	16.8793	17.0701	18.6756	18.8985	18.5015	1.60262		4.11838e+07	4.80656e+07	3.65035e+07	1.84897e+07	1.19239e+07	1.18577e+07	1.35342e+07		1.75435e-06	9.14658e-06
Q99638	Cell cycle checkpoint control protein RAD9A (hRAD9) (EC 3.1.11.2) (DNA repair exonuclease rad9 homolog A)	RAD9A		4	12.5657	12.6673	13.4054	12.6061	14.3737	14.6832	14.1757	1.59975		1.8136e+06	2.24743e+06	1.58097e+06	517916	555725	926906	532626		8.8986e-06	3.58935e-05
P60228	Eukaryotic translation initiation factor 3 subunit E (eIF3e) (Eukaryotic translation initiation factor 3 subunit 6) (Viral integration site protein INT-6 homolog) (eIF-3 p48)	EIF3E EIF3S6 INT6		12	17.9915	17.7412	18.1385	17.9318	19.7073	19.6785	19.2537	1.59573		5.86556e+07	5.74937e+07	4.28292e+07	1.78568e+07	1.50117e+07	1.97721e+07	1.71328e+07		5.57527e-07	3.57559e-06
P15924	Desmoplakin (DP) (250/210 kDa paraneoplastic pemphigus antigen)	DSP		112	17.753	17.498	17.9836	18.2183	19.4919	19.5741	19.3064	1.59423		5.96114e+07	6.3109e+07	5.24194e+07	1.78604e+07	1.49663e+07	2.09552e+07	2.4657e+07		1.51197e-06	8.09827e-06
Q06830	Peroxiredoxin-1 (EC 1.11.1.15) (Natural killer cell-enhancing factor A) (NKEF-A) (Proliferation-associated gene protein) (PAG) (Thioredoxin peroxidase 2) (Thioredoxin-dependent peroxide reductase 2)	PRDX1 PAGA PAGB TDPX2		17	22.229	21.8679	22.0233	21.9642	23.4059	23.772	23.6562	1.59028		3.20043e+09	4.12511e+09	3.80679e+09	1.41558e+09	1.1021e+09	1.22746e+09	1.17819e+09		2.77936e-07	1.98366e-06
Q9Y4F3	Meiosis regulator and mRNA stability factor 1 (Limkain-b1) (Meiosis arrest female protein 1)	MARF1 KIAA0430 LKAP		2	12.2743	11.8454	12.256	12.2951	13.675	13.8068	13.7884	1.58902		1.99318e+06	2.18397e+06	2.15627e+06	754944	560773	745435	765916		3.11594e-07	2.17894e-06
Q08722	Leukocyte surface antigen CD47 (Antigenic surface determinant protein OA3) (Integrin-associated protein) (IAP) (Protein MER6) (CD antigen CD47)	CD47 MER6		8	20.8376	20.6848	20.3398	20.5207	22.2521	22.2442	22.0544	1.58784		1.55749e+09	1.54897e+09	1.3581e+09	5.84265e+08	5.25575e+08	4.13774e+08	4.69073e+08		3.61953e-07	2.47229e-06
P21802	Fibroblast growth factor receptor 2 (FGFR-2) (EC 2.7.10.1) (K-sam) (KGFR) (Keratinocyte growth factor receptor) (CD antigen CD332)	FGFR2 BEK KGFR KSAM		21	19.6758	19.5837	19.2184	19.747	21.3501	21.1428	20.9191	1.58106		4.86507e+08	4.21406e+08	3.60868e+08	1.52437e+08	1.43014e+08	1.11019e+08	1.60152e+08		9.59179e-07	5.56305e-06
O60476	Mannosyl-oligosaccharide 1,2-alpha-mannosidase IB (EC 3.2.1.113) (Mannosidase alpha class 1A member 2) (Processing alpha-1,2-mannosidase IB) (Alpha-1,2-mannosidase IB)	MAN1A2 MAN1B		7	16.3033	16.0181	16.8678	16.2205	17.9143	18.1016	17.7841	1.58093		1.74155e+07	1.98303e+07	1.59126e+07	5.7014e+06	4.67857e+06	8.43128e+06	5.3834e+06		3.98828e-06	1.8253e-05
Q9NX58	Cell growth-regulating nucleolar protein	LYAR PNAS-5		9	16.9332	16.711	17.4656	17.0191	18.3564	18.8405	18.6407	1.58033		2.15257e+07	3.01097e+07	2.62151e+07	8.02662e+06	6.88081e+06	1.16092e+07	8.51935e+06		3.31384e-06	1.5591e-05
Q8NB49	Phospholipid-transporting ATPase IG (EC 3.6.3.1) (ATPase IQ) (ATPase class VI type 11C) (P4-ATPase flippase complex alpha subunit ATP11C)	ATP11C ATPIG ATPIQ		48	20.5369	20.5743	20.5275	20.6231	22.2453	22.2211	21.9685	1.5795		6.71366e+08	6.60187e+08	5.54135e+08	2.05432e+08	2.10833e+08	2.041e+08	2.18086e+08		1.00214e-07	8.64563e-07
Q9BTW9	Tubulin-specific chaperone D (Beta-tubulin cofactor D) (tfcD) (SSD-1) (Tubulin-folding cofactor D)	TBCD KIAA0988 SSD1 TFCD PP1096		28	19.1125	18.5804	18.8867	18.6343	20.4111	20.452	20.2832	1.57865		1.14944e+08	1.1825e+08	1.05195e+08	4.67273e+07	3.23133e+07	3.99575e+07	3.3543e+07		5.45172e-07	3.51167e-06
O76082	Solute carrier family 22 member 5 (High-affinity sodium-dependent carnitine cotransporter) (Organic cation/carnitine transporter 2)	SLC22A5 OCTN2		9	16.8987	16.8441	16.4986	16.9154	18.2934	18.5509	18.2517	1.57617		1.23197e+08	1.47269e+08	1.19681e+08	4.68518e+07	4.51119e+07	3.55046e+07	4.73999e+07		4.14443e-07	2.77918e-06
Q9UNN8	Endothelial protein C receptor (Activated protein C receptor) (APC receptor) (Endothelial cell protein C receptor) (CD antigen CD201)	PROCR EPCR		7	21.6465	20.9282	20.5467	20.9297	22.4026	22.7843	22.5737	1.57408		8.76841e+08	1.14247e+09	9.87272e+08	5.19186e+08	3.15578e+08	2.42247e+08	3.15892e+08		1.6964e-05	6.20045e-05
Q14746	Conserved oligomeric Golgi complex subunit 2 (COG complex subunit 2) (Component of oligomeric Golgi complex 2) (Low density lipoprotein receptor defect C-complementing protein)	COG2 LDLC		19	17.6587	17.0958	16.8501	17.2885	18.9325	18.8794	18.5717	1.57127		4.31939e+07	4.16328e+07	3.36365e+07	1.78636e+07	1.20923e+07	1.01989e+07	1.38208e+07		3.65384e-06	1.69199e-05
O60832	H/ACA ribonucleoprotein complex subunit 4 (EC 5.4.99.-) (CBF5 homolog) (Dyskerin) (Nopp140-associated protein of 57 kDa) (Nucleolar protein NAP57) (Nucleolar protein family A member 4) (snoRNP protein DKC1)	DKC1 NOLA4		23	18.9538	19.2325	19.9161	19.3904	20.6422	21.1738	21.008	1.56816		1.60896e+08	2.32567e+08	2.0733e+08	4.99205e+07	6.05561e+07	9.72617e+07	6.75622e+07		1.27252e-05	4.8438e-05
P20674	Cytochrome c oxidase subunit 5A, mitochondrial (Cytochrome c oxidase polypeptide Va)	COX5A		6	18.1115	18.0463	18.8474	18.1813	19.7817	20.0899	19.7126	1.5648		9.27574e+07	1.1485e+08	8.84181e+07	2.91446e+07	2.78577e+07	4.85383e+07	3.05892e+07		5.89381e-06	2.52635e-05
Q9H3C7	Gametogenetin-binding protein 2 (Laryngeal carcinoma-related protein 1) (Protein ZNF403)	GGNBP2 LCRG1 LZK1 ZNF403		2	12.5561	12.5017	12.4133	12.8403	14.1905	14.2031	14.0342	1.56476		2.16924e+06	2.18823e+06	1.94644e+06	698711	672836	632848	850865		2.62678e-07	1.88852e-06
P53597	Succinate--CoA ligase [ADP/GDP-forming] subunit alpha, mitochondrial (EC 6.2.1.4) (EC 6.2.1.5) (Succinyl-CoA synthetase subunit alpha) (SCS-alpha)	SUCLG1		2	16.6662	16.5003	17.8994	16.9705	18.5616	18.8495	18.3078	1.56391		1.36155e+07	1.66226e+07	1.14188e+07	3.65981e+06	3.2622e+06	8.60325e+06	4.51894e+06		0.000150298	0.000412267
Q7LDG7	RAS guanyl-releasing protein 2 (Calcium and DAG-regulated guanine nucleotide exchange factor I) (CalDAG-GEFI) (Cdc25-like protein) (hCDC25L) (F25B3.3 kinase-like protein)	RASGRP2 CDC25L MCG7		9	17.086	16.4554	16.5379	16.4109	18.172	18.3299	18.0552	1.56314		1.18218e+07	1.31901e+07	1.09028e+07	5.56916e+06	3.59708e+06	3.80882e+06	3.48781e+06		1.98833e-06	1.00892e-05
O15269	Serine palmitoyltransferase 1 (EC 2.3.1.50) (Long chain base biosynthesis protein 1) (LCB 1) (Serine-palmitoyl-CoA transferase 1) (SPT 1) (SPT1)	SPTLC1 LCB1		17	18.7614	18.2847	18.528	18.6067	20.2347	20.2057	19.8813	1.56203		1.4263e+08	1.3979e+08	1.11645e+08	5.13691e+07	3.69144e+07	4.36962e+07	4.61483e+07		6.05759e-07	3.84248e-06
Q9H0V9	VIP36-like protein (Lectin mannose-binding 2-like) (LMAN2-like protein)	LMAN2L VIPL PSEC0028 UNQ368/PRO704		6	15.7885	15.5525	16.1468	15.65	17.5017	17.3745	17.1608	1.56124		1.33194e+07	1.21956e+07	1.05163e+07	4.06211e+06	3.44919e+06	5.20742e+06	3.69027e+06		1.134e-06	6.3826e-06
Q6P0Q8	Microtubule-associated serine/threonine-protein kinase 2 (EC 2.7.11.1)	MAST2 KIAA0807 MAST205		3	13.8256	13.3763	13.8944	14.118	15.3212	15.5124	15.2485	1.55712		1.09344e+06	1.24835e+06	1.03967e+06	387766	283992	406701	474881		1.9843e-06	1.00774e-05
P55199	RNA polymerase II elongation factor ELL (Eleven-nineteen lysine-rich leukemia protein)	ELL C19orf17		2	12.2445	12.3342	12.9215	13.2037	14.3549	14.2583	14.0823	1.55584		2.31218e+06	2.16243e+06	1.9141e+06	535482	569819	856097	1.04107e+06		1.67994e-05	6.14792e-05
Q06481	Amyloid-like protein 2 (APLP-2) (APPH) (Amyloid protein homolog) (CDEI box-binding protein) (CDEBP)	APLP2 APPL2		26	19.5989	19.4474	20.0263	20.3544	21.4975	21.4286	21.3063	1.55406		1.28767e+08	1.22765e+08	1.1279e+08	3.45371e+07	3.10942e+07	4.64444e+07	5.83029e+07		7.74383e-06	3.17362e-05
O94826	Mitochondrial import receptor subunit TOM70 (Mitochondrial precursor proteins import receptor) (Translocase of outer membrane 70 kDa subunit) (Translocase of outer mitochondrial membrane protein 70)	TOMM70 KIAA0719 TOM70 TOMM70A		20	19.318	18.947	19.3599	19.0701	20.6808	20.8997	20.5981	1.55241		1.72963e+08	2.01301e+08	1.63326e+08	6.72544e+07	5.20045e+07	6.92361e+07	5.66363e+07		4.78255e-07	3.13908e-06
Q12769	Nuclear pore complex protein Nup160 (160 kDa nucleoporin) (Nucleoporin Nup160)	NUP160 KIAA0197 NUP120		20	16.915	16.8065	16.6511	16.9912	18.5621	18.4281	18.1885	1.55195		4.88536e+07	4.45202e+07	3.77087e+07	1.55985e+07	1.44681e+07	1.29905e+07	1.64441e+07		3.4867e-07	2.39828e-06
P17405	Sphingomyelin phosphodiesterase (EC 3.1.4.12) (Acid sphingomyelinase) (aSMase)	SMPD1 ASM		2	11.3765	11.3042	12.0243	11.4676	13.2594	13.0338	12.9798	1.5479		1.76259e+06	1.5074e+06	1.45207e+06	477885	454530	748745	509039		2.8208e-06	1.35201e-05
Q92796	Disks large homolog 3 (Neuroendocrine-DLG) (Synapse-associated protein 102) (SAP-102) (SAP102) (XLMR)	DLG3 KIAA1232		15	18.4024	18.2586	18.0541	18.1511	19.572	19.9242	19.794	1.54686		7.10614e+07	9.07095e+07	8.28789e+07	3.15902e+07	2.85931e+07	2.4813e+07	2.65386e+07		3.35463e-07	2.32923e-06
Q9BVC4	Target of rapamycin complex subunit LST8 (TORC subunit LST8) (G protein beta subunit-like) (Gable) (Protein GbetaL) (Mammalian lethal with SEC13 protein 8) (mLST8)	MLST8 GBL LST8		2	17.0434	16.468	16.622	16.9264	18.3592	18.3865	18.1839	1.54493		2.91365e+07	2.9692e+07	2.58031e+07	1.17039e+07	7.8547e+06	8.73945e+06	1.0792e+07		1.00176e-06	5.76456e-06
P43121	Cell surface glycoprotein MUC18 (Cell surface glycoprotein P1H12) (Melanoma cell adhesion molecule) (Melanoma-associated antigen A32) (Melanoma-associated antigen MUC18) (S-endo 1 endothelial-associated antigen) (CD antigen CD146)	MCAM MUC18		32	23.1575	22.588	22.6618	22.6468	24.3924	24.3084	24.2224	1.54421		2.32775e+09	2.1961e+09	2.0689e+09	9.88978e+08	6.66421e+08	7.01399e+08	6.94152e+08		9.02062e-07	5.30503e-06
Q9Y5Y5	Peroxisomal membrane protein PEX16 (Peroxin-16) (Peroxisomal biogenesis factor 16)	PEX16		5	17.3584	16.9549	16.7571	17.1645	18.6994	18.676	18.4331	1.5441		4.94175e+07	4.86205e+07	4.10857e+07	1.95073e+07	1.47473e+07	1.28582e+07	1.70537e+07		1.10217e-06	6.24455e-06
P42345	Serine/threonine-protein kinase mTOR (EC 2.7.11.1) (FK506-binding protein 12-rapamycin complex-associated protein 1) (FKBP12-rapamycin complex-associated protein) (Mammalian target of rapamycin) (mTOR) (Mechanistic target of rapamycin) (Rapamycin and FKBP12 target 1) (Rapamycin target protein 1)	MTOR FRAP FRAP1 FRAP2 RAFT1 RAPT1		67	18.6151	18.1009	18.0164	18.4087	19.8555	19.9375	19.6933	1.54351		7.54719e+07	7.98841e+07	6.74457e+07	3.19428e+07	2.23667e+07	2.10942e+07	2.76841e+07		1.26167e-06	6.98014e-06
Q92959	Solute carrier organic anion transporter family member 2A1 (Prostaglandin transporter) (PGT) (Solute carrier family 21 member 2)	SLCO2A1 OATP2A1 SLC21A2		7	17.3585	17.0312	16.9672	17.0129	18.3525	19.0702	18.4762	1.5405		3.04772e+07	5.01191e+07	3.3205e+07	1.53021e+07	1.21963e+07	1.1667e+07	1.20419e+07		3.53444e-06	1.64577e-05
Q96LL9	DnaJ homolog subfamily C member 30 (Williams-Beuren syndrome chromosomal region 18 protein)	DNAJC30 WBSCR18		2	15.2544	14.5588	14.8284	15.6356	16.5993	16.7523	16.4765	1.54005		4.3282e+06	4.81233e+06	3.97508e+06	1.70401e+06	1.05209e+06	1.26828e+06	2.21923e+06		2.14927e-05	7.5824e-05
Q8NDA8	Maestro heat-like repeat-containing protein family member 1 (HEAT repeat-containing protein 7A)	MROH1 HEATR7A KIAA1833		3	12.1435	11.7694	11.9993	12.6731	13.8019	13.6968	13.5542	1.53801		778752	724040	655891	246704	190341	223223	356123		6.12242e-06	2.60913e-05
Q5T3I0	G patch domain-containing protein 4	GPATCH4 GPATC4		11	16.9493	17.0833	17.3168	17.1532	18.5295	18.8237	18.634	1.5368		5.38336e+07	6.60128e+07	5.7878e+07	1.80032e+07	1.97555e+07	2.32267e+07	2.07368e+07		2.99479e-07	2.11179e-06
Q9H936	Mitochondrial glutamate carrier 1 (GC-1) (Glutamate/H(+) symporter 1) (Solute carrier family 25 member 22)	SLC25A22 GC1		8	19.9331	19.3194	19.4333	19.6399	21.0798	21.2823	20.9846	1.53414		1.35249e+08	1.55624e+08	1.26609e+08	6.10859e+07	3.99198e+07	4.32006e+07	4.98495e+07		1.37712e-06	7.50443e-06
Q8TDF6	RAS guanyl-releasing protein 4	RASGRP4		3	13.0051	12.8521	12.8948	12.9815	14.4173	14.5768	14.4051	1.53302		2.60419e+06	2.90871e+06	2.58231e+06	978519	880045	906485	962645		1.06059e-07	8.98751e-07
Q9P2F8	Signal-induced proliferation-associated 1-like protein 2 (SIPA1-like protein 2)	SIPA1L2 KIAA1389		2	14.7175	14.156	14.3234	14.3741	16.0392	16.0135	15.7241	1.53283		2.29798e+06	2.25751e+06	1.84711e+06	919382	622951	699624	724606		1.00687e-06	5.78826e-06
O95983	Methyl-CpG-binding domain protein 3 (Methyl-CpG-binding protein MBD3)	MBD3		4	16.272	15.8437	16.1057	16.0281	17.74	17.6143	17.4293	1.53219		6.53065e+06	5.98557e+06	5.26528e+06	2.3606e+06	1.75427e+06	2.10364e+06	1.9935e+06		4.30978e-07	2.86393e-06
Q9Y5B6	PAX3- and PAX7-binding protein 1 (GC-rich sequence DNA-binding factor 1)	PAXBP1 C21orf66 GCFC GCFC1		7	16.2951	15.8246	15.9634	16.1569	17.5984	17.6635	17.5146	1.53218		7.43604e+06	7.77956e+06	7.01674e+06	3.01307e+06	2.17461e+06	2.39423e+06	2.73792e+06		4.16294e-07	2.78841e-06
Q9NPF0	CD320 antigen (8D6 antigen) (FDC-signaling molecule 8D6) (FDC-SM-8D6) (Transcobalamin receptor) (TCblR) (CD antigen CD320)	CD320 8D6A UNQ198/PRO224		3	18.4818	18.169	18.2324	18.1646	19.0509	20.2026	20.126	1.53121		4.27417e+08	9.49597e+08	9.00495e+08	2.88089e+08	2.31934e+08	2.42357e+08	2.31233e+08		4.8672e-05	0.00015307
Q9C0C7	Activating molecule in BECN1-regulated autophagy protein 1	AMBRA1 KIAA1736		6	14.8254	14.7149	14.8514	14.6417	16.2933	16.3306	16.2442	1.53101		4.45299e+06	4.56945e+06	4.30376e+06	1.60972e+06	1.4911e+06	1.63907e+06	1.41725e+06		1.05231e-07	8.93022e-07
Q674X7	Kazrin	KAZN KAZ KIAA1026 HRIHFB2003		4	14.0895	13.5889	13.7785	14.423	15.5055	15.5519	15.4447	1.5307		5.96469e+06	6.15998e+06	5.71854e+06	2.23537e+06	1.57993e+06	1.80189e+06	2.81671e+06		4.21809e-06	1.90051e-05
Q9H5Q4	Dimethyladenosine transferase 2, mitochondrial (EC 2.1.1.-) (Hepatitis C virus NS5A-transactivated protein 5) (HCV NS5A-transactivated protein 5) (Mitochondrial 12S rRNA dimethylase 2) (Mitochondrial transcription factor B2) (h-mtTFB) (h-mtTFB2) (hTFB2M) (mtTFB2) (S-adenosylmethionine-6-N', N'-adenosyl(rRNA) dimethyltransferase 2)	TFB2M NS5ATP5		17	19.3363	19.0781	18.8354	19.2849	20.5761	20.8847	20.5305	1.53008		8.39651e+07	1.03989e+08	8.13525e+07	3.55532e+07	2.97269e+07	2.51245e+07	3.43101e+07		1.04799e-06	5.97212e-06
Q9Y4D2	Sn1-specific diacylglycerol lipase alpha (DGL-alpha) (EC 3.1.1.-) (Neural stem cell-derived dendrite regulator)	DAGLA C11orf11 KIAA0659 NSDDR		4	15.6402	15.2902	15.7021	15.833	17.0682	17.229	17.1421	1.53003		5.39676e+06	6.03308e+06	5.68073e+06	2.00575e+06	1.57371e+06	2.09375e+06	2.29246e+06		6.0633e-07	3.84248e-06
Q969X6	U3 small nucleolar RNA-associated protein 4 homolog (Cirhin) (UTP4 small subunit processome component)	UTP4 CIRH1A cPERP-E KIAA1988		6	14.7924	15.0168	15.0289	15.1497	16.6368	16.669	16.2741	1.52964		6.18792e+06	6.32769e+06	4.81246e+06	1.72325e+06	2.01318e+06	2.03019e+06	2.20753e+06		5.39549e-07	3.48691e-06
Q99856	AT-rich interactive domain-containing protein 3A (ARID domain-containing protein 3A) (B-cell regulator of IgH transcription) (Bright) (Dead ringer-like protein 1) (E2F-binding protein 1)	ARID3A DRIL1 DRIL3 DRX E2FBP1		5	12.8179	12.2813	12.0115	12.0834	13.5344	14.1342	13.8051	1.52599		1.15936e+06	1.75699e+06	1.39861e+06	705561	486421	403452	424064		1.22146e-05	4.68892e-05
Q9NVU7	Protein SDA1 homolog (Nucleolar protein 130) (SDA1 domain-containing protein 1) (hSDA)	SDAD1 NUC130		20	18.5296	18.1664	18.0559	18.3342	19.824	19.9245	19.6321	1.52199		4.82052e+07	5.1683e+07	4.22025e+07	1.96542e+07	1.52797e+07	1.41531e+07	1.71645e+07		6.28312e-07	3.96045e-06
O95232	Luc7-like protein 3 (Cisplatin resistance-associated-overexpressed protein) (Luc7A) (Okadaic acid-inducible phosphoprotein OA48-18) (cAMP regulatory element-associated protein 1) (CRE-associated protein 1) (CREAP-1)	LUC7L3 CREAP1 CROP O48		18	19.5337	19.3111	19.7195	19.6598	20.947	21.24	21.0331	1.51736		2.18052e+08	2.67154e+08	2.31449e+08	8.18657e+07	7.01585e+07	9.31181e+07	8.93442e+07		4.76377e-07	3.13025e-06
P18583	Protein SON (Bax antagonist selected in saccharomyces 1) (BASS1) (Negative regulatory element-binding protein) (NRE-binding protein) (Protein DBP-5) (SON3)	SON C21orf50 DBP5 KIAA1019 NREBP HSPC310 HSPC312		23	17.203	16.8502	17.8401	17.5165	18.7641	18.9705	18.8736	1.51691		3.22085e+07	3.71616e+07	3.47472e+07	1.0915e+07	8.54756e+06	1.69758e+07	1.35646e+07		1.17199e-05	4.53454e-05
P07858	Cathepsin B (EC 3.4.22.1) (APP secretase) (APPS) (Cathepsin B1) [Cleaved into: Cathepsin B light chain; Cathepsin B heavy chain]	CTSB CPSB		5	17.1804	16.7507	16.7134	16.6414	18.3718	18.4078	18.2315	1.51557		2.90041e+07	2.97373e+07	2.63167e+07	1.27004e+07	9.42875e+06	9.18836e+06	8.7408e+06		8.29919e-07	4.98036e-06
P48029	Sodium- and chloride-dependent creatine transporter 1 (CT1) (Creatine transporter 1) (Solute carrier family 6 member 8)	SLC6A8		14	21.2228	20.7055	20.7452	20.6023	22.403	22.3864	22.2094	1.51399		1.52541e+09	1.50801e+09	1.33383e+09	6.73149e+08	4.70319e+08	4.83442e+08	4.37835e+08		1.41607e-06	7.6826e-06
Q9NVC3	Putative sodium-coupled neutral amino acid transporter 7 (Solute carrier family 38 member 7)	SLC38A7 SNAT7		2	15.5176	15.001	15.7154	15.3008	16.9723	17.006	16.7128	1.51333		2.00991e+07	2.05735e+07	1.67899e+07	7.33248e+06	5.12577e+06	8.41018e+06	6.30955e+06		2.77199e-06	1.33187e-05
Q86U38	Nucleolar protein 9	NOP9 C14orf21 KIAA2021		17	16.7085	16.3405	16.1269	16.8016	18.0614	18.085	17.8738	1.51234		3.11256e+07	3.16391e+07	2.73307e+07	1.21863e+07	9.44217e+06	8.14305e+06	1.29983e+07		2.64489e-06	1.28021e-05
Q9Y487	V-type proton ATPase 116 kDa subunit a isoform 2 (V-ATPase 116 kDa isoform a2) (Lysosomal H(+)-transporting ATPase V0 subunit a2) (TJ6) (Vacuolar proton translocating ATPase 116 kDa subunit a isoform 2)	ATP6V0A2		18	16.9032	16.7198	17.3296	16.8284	18.4695	18.4821	18.4114	1.50907		4.18296e+07	4.21951e+07	4.01775e+07	1.41248e+07	1.24387e+07	1.8981e+07	1.34108e+07		1.06794e-06	6.06816e-06
Q9NWD8	Transmembrane protein 248	TMEM248 C7orf42		6	20.1081	19.5571	19.662	19.3872	21.3555	21.1431	21.0626	1.50849		9.56101e+07	8.25216e+07	7.80439e+07	4.02708e+07	2.74871e+07	2.95596e+07	2.4434e+07		2.80863e-06	1.34837e-05
P51790	H(+)/Cl(-) exchange transporter 3 (Chloride channel protein 3) (ClC-3) (Chloride transporter ClC-3)	CLCN3		11	19.104	18.6898	19.1766	18.7702	20.4512	20.4771	20.3867	1.50318		1.01754e+08	1.03596e+08	9.73022e+07	3.99943e+07	3.00127e+07	4.20584e+07	3.17342e+07		7.64645e-07	4.63596e-06
Q9BUI4	DNA-directed RNA polymerase III subunit RPC3 (RNA polymerase III subunit C3) (DNA-directed RNA polymerase III subunit C) (RNA polymerase III 62 kDa subunit) (RPC62)	POLR3C		2	13.9221	13.8747	14.3014	14.1303	15.6823	15.638	15.3592	1.50269		3.95315e+06	3.83355e+06	3.16e+06	1.16704e+06	1.12928e+06	1.51794e+06	1.34818e+06		7.62058e-07	4.62504e-06
P49790	Nuclear pore complex protein Nup153 (153 kDa nucleoporin) (Nucleoporin Nup153)	NUP153		7	15.5145	15.1986	15.4158	15.5828	17.0094	16.972	16.8069	1.50151		9.39187e+06	9.15205e+06	8.16243e+06	3.33243e+06	2.67703e+06	3.112e+06	3.49405e+06		3.52154e-07	2.41659e-06
Q13443	Disintegrin and metalloproteinase domain-containing protein 9 (ADAM 9) (EC 3.4.24.-) (Cellular disintegrin-related protein) (Meltrin-gamma) (Metalloprotease/disintegrin/cysteine-rich protein 9) (Myeloma cell metalloproteinase)	ADAM9 KIAA0021 MCMP MDC9 MLTNG		8	19.4146	18.9176	19.2371	18.9371	20.6817	20.7253	20.4755	1.50092		1.16765e+08	1.20354e+08	1.01217e+08	4.85164e+07	3.43773e+07	4.28986e+07	3.48457e+07		1.06339e-06	6.04817e-06
Q92973	Transportin-1 (Importin beta-2) (Karyopherin beta-2) (M9 region interaction protein) (MIP)	TNPO1 KPNB2 MIP1 TRN		14	19.2921	18.6463	18.3413	18.9476	20.4646	20.3236	20.1199	1.49589		3.3485e+08	3.03681e+08	2.63692e+08	1.48557e+08	9.49527e+07	7.68555e+07	1.17e+08		1.32262e-05	5.0111e-05
Q16254	Transcription factor E2F4 (E2F-4)	E2F4		2	15.0751	14.6801	14.8906	15.0689	16.4594	16.5263	16.2877	1.49579		4.12528e+06	4.3212e+06	3.66233e+06	1.58031e+06	1.20178e+06	1.39059e+06	1.57351e+06		5.03299e-07	3.28149e-06
Q8IWA5	Choline transporter-like protein 2 (Solute carrier family 44 member 2)	SLC44A2 CTL2 PSEC0210		21	22.8009	22.3925	22.352	22.2226	23.8175	24.1082	23.8713	1.49035		3.44537e+09	4.21467e+09	3.57647e+09	1.703e+09	1.28316e+09	1.2476e+09	1.14061e+09		1.44443e-06	7.82198e-06
Q9HAS3	Solute carrier family 28 member 3 (Concentrative Na(+)-nucleoside cotransporter 3) (CNT 3) (hCNT3)	SLC28A3 CNT3		4	15.7704	15.4308	15.2793	15.5071	16.6393	17.4316	16.8781	1.4861		7.22114e+06	1.25057e+07	8.52074e+06	3.95408e+06	3.12463e+06	2.81319e+06	3.29439e+06		7.84205e-06	3.20717e-05
Q9H8H0	Nucleolar protein 11	NOL11 L14		8	16.77	16.3353	16.2698	16.7127	18.023	18.0699	17.9217	1.48289		2.09648e+07	2.16578e+07	1.9544e+07	8.79639e+06	6.50809e+06	6.21943e+06	8.45409e+06		1.17703e-06	6.57368e-06
Q6NYC1	Bifunctional arginine demethylase and lysyl-hydroxylase JMJD6 (EC 1.14.11.-) (Histone arginine demethylase JMJD6) (JmjC domain-containing protein 6) (Jumonji domain-containing protein 6) (Lysyl-hydroxylase JMJD6) (Peptide-lysine 5-dioxygenase JMJD6) (Phosphatidylserine receptor) (Protein PTDSR)	JMJD6 KIAA0585 PTDSR		3	14.541	14.2135	14.5628	14.6478	16.0861	16.0898	15.7456	1.48255		4.83508e+06	4.84756e+06	3.8186e+06	1.65687e+06	1.32041e+06	1.68209e+06	1.78414e+06		9.66464e-07	5.58877e-06
Q96JB2	Conserved oligomeric Golgi complex subunit 3 (COG complex subunit 3) (Component of oligomeric Golgi complex 3) (Vesicle-docking protein SEC34 homolog) (p94)	COG3 SEC34		26	18.0703	17.4112	17.2284	17.6559	19.1175	19.1773	18.9247	1.48172		4.18321e+07	4.36006e+07	3.65986e+07	2.02429e+07	1.28187e+07	1.12932e+07	1.51885e+07		6.91661e-06	2.90133e-05
P51809	Vesicle-associated membrane protein 7 (VAMP-7) (Synaptobrevin-like protein 1) (Tetanus-insensitive VAMP) (Ti-VAMP)	VAMP7 SYBL1		3	15.9904	15.4367	16.0604	15.6057	17.2336	17.4399	17.0889	1.48078		1.70952e+07	1.97233e+07	1.54638e+07	7.22187e+06	4.92016e+06	7.58069e+06	5.53163e+06		3.46958e-06	1.6207e-05
Q9NRB3	Carbohydrate sulfotransferase 12 (EC 2.8.2.5) (Chondroitin 4-O-sulfotransferase 2) (Chondroitin 4-sulfotransferase 2) (C4ST-2) (C4ST2) (Sulfotransferase Hlo)	CHST12 UNQ500/PRO1017		5	15.1492	14.8992	15.6043	15.2334	16.6017	16.8313	16.6698	1.4794		7.46602e+06	8.75408e+06	7.82667e+06	2.728e+06	2.29404e+06	3.73963e+06	2.89192e+06		2.36579e-06	1.1682e-05
Q6YHU6	Thyroid adenoma-associated protein (Gene inducing thyroid adenomas protein)	THADA GITA KIAA1767		23	16.352	15.9554	15.7934	16.3262	17.5623	17.706	17.4822	1.47674		1.33511e+07	1.47491e+07	1.26296e+07	5.77005e+06	4.38323e+06	3.91759e+06	5.66759e+06		1.89344e-06	9.71877e-06
Q13144	Translation initiation factor eIF-2B subunit epsilon (eIF-2B GDP-GTP exchange factor subunit epsilon)	EIF2B5 EIF2BE		21	18.9117	18.4818	18.2826	18.6944	20.1753	20.1409	19.8915	1.47658		6.94625e+07	6.78268e+07	5.70613e+07	2.89322e+07	2.14771e+07	1.87073e+07	2.48875e+07		2.12709e-06	1.06645e-05
Q15293	Reticulocalbin-1	RCN1 RCN		6	17.423	17.2303	18.1827	17.6047	19.1843	19.2539	18.8165	1.47471		2.26395e+07	2.37585e+07	1.75442e+07	6.67809e+06	5.84305e+06	1.13076e+07	7.57475e+06		2.07631e-05	7.36475e-05
Q9UHY8	Fasciculation and elongation protein zeta-2 (Zygin II) (Zygin-2)	FEZ2		4	15.3191	14.8878	14.8445	15.1154	16.5032	16.6376	16.4082	1.47461		6.23666e+06	6.84592e+06	5.8395e+06	2.74489e+06	2.03559e+06	1.97542e+06	2.38341e+06		8.70482e-07	5.16059e-06
Q8TCT8	Signal peptide peptidase-like 2A (SPP-like 2A) (SPPL2a) (EC 3.4.23.-) (Intramembrane protease 3) (IMP-3) (Presenilin-like protein 2)	SPPL2A IMP3 PSL2 PSEC0147		5	17.0599	16.9724	17.0311	16.8522	18.2422	18.8032	18.3146	1.47448		2.03795e+07	3.00656e+07	2.14288e+07	8.97986e+06	8.45153e+06	8.80252e+06	7.77591e+06		1.29531e-06	7.1327e-06
Q9H9E3	Conserved oligomeric Golgi complex subunit 4 (COG complex subunit 4) (Component of oligomeric Golgi complex 4)	COG4		19	17.6769	17.0521	16.8454	17.25	18.8685	18.7335	18.4337	1.47245		5.82113e+07	5.30107e+07	4.30651e+07	2.54861e+07	1.65285e+07	1.43217e+07	1.89578e+07		9.67886e-06	3.85124e-05
Q05519	Serine/arginine-rich splicing factor 11 (Arginine-rich 54 kDa nuclear protein) (p54) (Splicing factor, arginine/serine-rich 11)	SRSF11 SFRS11		10	19.7247	19.6855	20.2331	20.0483	21.1377	21.594	21.4464	1.46979		1.77754e+08	2.43871e+08	2.20169e+08	6.67533e+07	6.49628e+07	9.49497e+07	8.35378e+07		3.28018e-06	1.54573e-05
Q9BSR8	Protein YIPF4 (YIP1 family member 4)	YIPF4 Nbla11189		2	18.9536	18.3921	18.1176	18.4649	19.9617	20.0914	19.7965	1.46781		9.96469e+07	1.09022e+08	8.88667e+07	4.95446e+07	3.35716e+07	2.77561e+07	3.53089e+07		6.42666e-06	2.72103e-05
Q12866	Tyrosine-protein kinase Mer (EC 2.7.10.1) (Proto-oncogene c-Mer) (Receptor tyrosine kinase MerTK)	MERTK MER		32	20.8922	20.618	20.3234	20.7032	22.1258	22.1495	22.0283	1.46702		4.61733e+08	4.69403e+08	4.3158e+08	1.96351e+08	1.62369e+08	1.32381e+08	1.72253e+08		9.66122e-07	5.58877e-06
Q6ZT12	E3 ubiquitin-protein ligase UBR3 (EC 2.3.2.27) (N-recognin-3) (RING-type E3 ubiquitin transferase UBR3) (Ubiquitin-protein ligase E3-alpha-3) (Ubiquitin-protein ligase E3-alpha-III) (Zinc finger protein 650)	UBR3 KIAA2024 ZNF650		11	19.5124	19.2392	18.9235	19.4275	20.9832	20.6582	20.5847	1.4664		2.12788e+07	1.69859e+07	1.61427e+07	7.67667e+06	6.35228e+06	5.10403e+06	7.23795e+06		2.82956e-06	1.354e-05
Q8IWX8	Calcium homeostasis endoplasmic reticulum protein (ERPROT 213-21) (SR-related CTD-associated factor 6)	CHERP DAN26 SCAF6		10	17.8162	17.658	17.9359	18.199	19.3855	19.4557	19.2603	1.46488		3.84143e+07	4.03315e+07	3.52222e+07	1.29454e+07	1.16002e+07	1.40649e+07	1.6878e+07		9.75299e-07	5.63431e-06
Q9BW27	Nuclear pore complex protein Nup85 (85 kDa nucleoporin) (FROUNT) (Nucleoporin Nup75) (Nucleoporin Nup85) (Pericentrin-1)	NUP85 NUP75 PCNT1		7	16.8653	16.5017	16.4904	16.7342	18.2228	18.2314	17.8818	1.46409		2.51765e+07	2.53267e+07	1.98763e+07	9.82532e+06	7.63647e+06	7.57699e+06	8.97165e+06		1.02755e-06	5.88417e-06
Q8WVQ1	Soluble calcium-activated nucleotidase 1 (SCAN-1) (EC 3.6.1.6) (Apyrase homolog) (Putative MAPK-activating protein PM09) (Putative NF-kappa-B-activating protein 107)	CANT1 SHAPY		5	16.34	16.1192	16.4184	16.3362	17.757	17.8804	17.6615	1.46285		2.01672e+07	2.19678e+07	1.88756e+07	7.55255e+06	6.48042e+06	7.97438e+06	7.53236e+06		3.05001e-07	2.14047e-06
Q9Y383	Putative RNA-binding protein Luc7-like 2	LUC7L2 CGI-59 CGI-74		13	19.5177	19.4743	19.809	19.8709	21.0812	21.286	21.0216	1.46165		4.08902e+08	4.71266e+08	3.92354e+08	1.38344e+08	1.34235e+08	1.69296e+08	1.76717e+08		8.4364e-07	5.04212e-06
Q9HC62	Sentrin-specific protease 2 (EC 3.4.22.-) (Axam2) (SMT3-specific isopeptidase 2) (Smt3ip2) (Sentrin/SUMO-specific protease SENP2)	SENP2 KIAA1331		2	15.9743	16.7446	16.7757	16.8011	18.0021	18.0545	18.0478	1.46088		6.06601e+06	6.29055e+06	6.26121e+06	1.48755e+06	2.53723e+06	2.59246e+06	2.63863e+06		1.08574e-05	4.24552e-05
Q9Y5E6	Protocadherin beta-3 (PCDH-beta-3)	PCDHB3		2	13.6717	13.1087	13.8358	13.8042	15.0845	15.2376	14.8742	1.46038		2.72188e+06	3.02661e+06	2.35267e+06	1.02224e+06	691965	1.14542e+06	1.12057e+06		6.89931e-06	2.89613e-05
O95249	Golgi SNAP receptor complex member 1 (28 kDa Golgi SNARE protein) (28 kDa cis-Golgi SNARE p28) (GOS-28)	GOSR1 GS28		10	17.7235	17.4887	17.3584	17.7099	19.1388	19.094	18.8574	1.45995		5.38116e+07	5.21675e+07	4.42781e+07	2.01758e+07	1.71462e+07	1.56648e+07	1.99867e+07		6.92152e-07	4.29537e-06
P10398	Serine/threonine-protein kinase A-Raf (EC 2.7.11.1) (Proto-oncogene A-Raf) (Proto-oncogene A-Raf-1) (Proto-oncogene Pks)	ARAF ARAF1 PKS PKS2		8	16.4046	16.1988	16.3782	16.289	17.6678	17.8751	17.7871	1.45902		3.15441e+07	3.64198e+07	3.42644e+07	1.31425e+07	1.13951e+07	1.29036e+07	1.21299e+07		2.21285e-07	1.64113e-06
O43167	Zinc finger and BTB domain-containing protein 24 (Zinc finger protein 450)	ZBTB24 KIAA0441 ZNF450		2	10.913	10.8036	10.7063	10.1444	11.8034	12.1863	12.31	1.45807		618598	806585	878814	333705	309343	289158	195877		1.16158e-05	4.50015e-05
Q9H999	Pantothenate kinase 3 (hPanK3) (EC 2.7.1.33) (Pantothenic acid kinase 3)	PANK3		3	15.1893	14.8626	13.481	15.2269	16.2444	16.2349	15.942	1.45053		5.97873e+06	5.93953e+06	4.84827e+06	2.87722e+06	2.29419e+06	880544	2.9532e+06		0.00128918	0.00269905
Q13286	Battenin (Batten disease protein) (Protein CLN3)	CLN3 BTS		4	15.1125	14.898	15.7857	14.4	16.4436	16.8372	16.2141	1.44925		1.20027e+07	1.57667e+07	1.02369e+07	4.77057e+06	4.11136e+06	7.60712e+06	2.9112e+06		0.000204833	0.0005373
Q9H0V1	Transmembrane protein 168	TMEM168		3	15.3049	14.8539	14.8887	14.9808	16.5105	16.6233	16.2309	1.44783		5.28168e+06	5.71126e+06	4.35134e+06	2.29016e+06	1.67528e+06	1.71616e+06	1.82934e+06		1.52017e-06	8.13477e-06
Q7KYR7	Butyrophilin subfamily 2 member A1	BTN2A1 BT2.1 BTF1		25	20.3176	19.8959	19.7607	19.9215	21.5344	21.4571	21.2726	1.44748		5.15426e+08	4.88539e+08	4.29889e+08	2.21746e+08	1.65545e+08	1.50741e+08	1.68506e+08		1.52502e-06	8.1533e-06
Q9BST9	Rhotekin	RTKN RTKN1		18	19.3143	19.0931	19.1187	19.2484	20.5426	20.7739	20.6068	1.44748		9.88968e+07	1.16093e+08	1.034e+08	4.22111e+07	3.6211e+07	3.68589e+07	4.03274e+07		2.91855e-07	2.06727e-06
P12821	Angiotensin-converting enzyme (ACE) (EC 3.2.1.-) (EC 3.4.15.1) (Dipeptidyl carboxypeptidase I) (Kininase II) (CD antigen CD143) [Cleaved into: Angiotensin-converting enzyme, soluble form]	ACE DCP DCP1		32	19.8459	19.516	19.2765	19.5442	21.1261	20.8487	20.9995	1.44578		1.36827e+08	1.12893e+08	1.25329e+08	5.6335e+07	4.48221e+07	3.7966e+07	4.57043e+07		1.44967e-06	7.82876e-06
P49961	Ectonucleoside triphosphate diphosphohydrolase 1 (NTPDase 1) (EC 3.6.1.5) (Ecto-ATP diphosphohydrolase 1) (Ecto-ATPDase 1) (Ecto-ATPase 1) (Ecto-apyrase) (Lymphoid cell activation antigen) (CD antigen CD39)	ENTPD1 CD39		7	18.4552	18.162	18.0919	18.3961	19.9481	19.7286	19.481	1.44289		8.57574e+07	7.36517e+07	6.20376e+07	3.04699e+07	2.48666e+07	2.36865e+07	2.92465e+07		1.48947e-06	8.00691e-06
Q5SW96	Low density lipoprotein receptor adapter protein 1 (Autosomal recessive hypercholesterolemia protein)	LDLRAP1 ARH		6	16.1334	15.8852	16.0263	16.0367	17.236	17.6752	17.4773	1.44247		1.18383e+07	1.60502e+07	1.39934e+07	5.51265e+06	4.64125e+06	5.11821e+06	5.1551e+06		6.86174e-07	4.26574e-06
Q9NX62	Inositol monophosphatase 3 (IMP 3) (IMPase 3) (EC 3.1.3.25) (EC 3.1.3.7) (Golgi 3-prime phosphoadenosine 5-prime phosphate 3-prime phosphatase) (Golgi-resident PAP phosphatase) (gPAPP) (Inositol monophosphatase domain-containing protein 1) (Inositol-1(or 4)-monophosphatase 3) (Myo-inositol monophosphatase A3)	IMPAD1 IMPA3		9	18.6032	18.425	19.4443	18.476	20.2916	20.2527	19.993	1.44196		7.17139e+07	6.98091e+07	5.83064e+07	2.22509e+07	1.96656e+07	3.98618e+07	2.03735e+07		4.45675e-05	0.000142137
P04181	Ornithine aminotransferase, mitochondrial (EC 2.6.1.13) (Ornithine delta-aminotransferase) (Ornithine--oxo-acid aminotransferase) [Cleaved into: Ornithine aminotransferase, hepatic form; Ornithine aminotransferase, renal form]	OAT		15	17.723	17.4785	18.3026	17.8705	19.0505	19.5763	19.2287	1.44151		6.78719e+07	9.77145e+07	7.67969e+07	2.70436e+07	2.28282e+07	4.0416e+07	2.99557e+07		1.38823e-05	5.22587e-05
O75843	AP-1 complex subunit gamma-like 2 (Gamma2-adaptin) (G2ad)	AP1G2		7	15.2064	15.3567	15.0322	15.747	16.4989	17.0519	16.7764	1.44016		7.04054e+06	1.03297e+07	8.53411e+06	2.87437e+06	3.18983e+06	2.5474e+06	4.1809e+06		9.09309e-06	3.65776e-05
Q96H55	Unconventional myosin-XIX (Myosin head domain-containing protein 1)	MYO19 MYOHD1		7	15.4742	14.9809	14.991	15.2557	16.7356	16.6129	16.4907	1.4376		1.88523e+07	1.73151e+07	1.59096e+07	7.86418e+06	5.58669e+06	5.62602e+06	6.7589e+06		1.47259e-06	7.9307e-06
Q96ET8	Golgi apparatus membrane protein TVP23 homolog C	TVP23C FAM18B2 Nbla10383		5	18.5105	17.9585	17.8845	18.1422	19.6048	19.7132	19.3653	1.43719		5.00793e+07	5.3987e+07	4.24176e+07	2.34553e+07	1.59975e+07	1.5198e+07	1.81704e+07		3.57271e-06	1.65982e-05
Q15233	Non-POU domain-containing octamer-binding protein (NonO protein) (54 kDa nuclear RNA- and DNA-binding protein) (55 kDa nuclear protein) (DNA-binding p52/p100 complex, 52 kDa subunit) (NMT55) (p54(nrb)) (p54nrb)	NONO NRB54		22	19.0994	19.1625	19.2231	19.3901	20.6765	20.7887	20.5025	1.43713		1.18831e+08	1.28447e+08	1.05329e+08	3.98275e+07	4.16089e+07	4.33917e+07	4.8718e+07		4.44839e-07	2.94808e-06
Q03701	CCAAT/enhancer-binding protein zeta (CCAAT-box-binding transcription factor) (CBF) (CCAAT-binding factor)	CEBPZ CBF2		17	17.1798	16.9197	16.9339	17.2498	18.4486	18.5747	18.4994	1.43679		2.18957e+07	2.38954e+07	2.26803e+07	9.08661e+06	7.58759e+06	7.66262e+06	9.53856e+06		4.75512e-07	3.12806e-06
Q8NI35	InaD-like protein (Inadl protein) (hINADL) (Pals1-associated tight junction protein) (Protein associated to tight junctions)	PATJ INADL		24	16.9177	16.6814	16.6035	16.9657	18.1892	18.3527	18.1427	1.43619		3.96274e+07	4.43829e+07	3.83706e+07	1.64139e+07	1.39342e+07	1.32016e+07	1.69699e+07		6.40613e-07	4.02075e-06
Q96HN2	Adenosylhomocysteinase 3 (AdoHcyase 3) (EC 3.3.1.1) (IP(3)Rs binding protein released with IP(3) 2) (IRBIT2) (Long-IRBIT) (S-adenosyl-L-homocysteine hydrolase 3) (S-adenosylhomocysteine hydrolase-like protein 2)	AHCYL2 KIAA0828		5	16.7239	16.4077	17.283	16.2425	17.81	18.3221	18.1675	1.43561		1.86136e+07	2.65464e+07	2.38478e+07	8.76761e+06	7.04195e+06	1.29177e+07	6.28024e+06		5.30978e-05	0.000165309
Q5JSL3	Dedicator of cytokinesis protein 11 (Activated Cdc42-associated guanine nucleotide exchange factor) (ACG) (Zizimin-2)	DOCK11 ZIZ2		50	19.5521	19.2985	19.144	19.4513	20.6383	20.9625	20.786	1.43414		7.46145e+07	9.34168e+07	8.2658e+07	3.51429e+07	2.9478e+07	2.64848e+07	3.27722e+07		9.12787e-07	5.35204e-06
Q5UCC4	ER membrane protein complex subunit 10 (Hematopoietic signal peptide-containing membrane domain-containing protein 1)	EMC10 C19orf63 HSM1 INM02 UNQ764/PRO1556		4	16.5611	16.6819	17.1474	16.8831	18.2464	18.397	18.1099	1.43272		2.57256e+07	2.85567e+07	2.34043e+07	7.9992e+06	8.6977e+06	1.20103e+07	9.99967e+06		2.23398e-06	1.11057e-05
P31949	Protein S100-A11 (Calgizzarin) (Metastatic lymph node gene 70 protein) (MLN 70) (Protein S100-C) (S100 calcium-binding protein A11) [Cleaved into: Protein S100-A11, N-terminally processed]	S100A11 MLN70 S100C		5	18.2413	17.8652	17.286	17.9241	19.1655	19.5253	19.093	1.43211		1.85185e+08	2.3763e+08	1.76111e+08	9.75871e+07	7.51933e+07	5.03303e+07	7.83228e+07		2.29306e-05	8.00801e-05
O95436	Sodium-dependent phosphate transport protein 2B (Sodium-phosphate transport protein 2B) (Na(+)-dependent phosphate cotransporter 2B) (NaPi3b) (Sodium/phosphate cotransporter 2B) (Na(+)/Pi cotransporter 2B) (NaPi-2b) (Solute carrier family 34 member 2)	SLC34A2		13	18.6655	18.4821	18.1282	18.5463	20.0361	20.0697	19.5554	1.43153		5.66158e+07	5.7949e+07	4.05714e+07	2.18944e+07	1.92811e+07	1.50868e+07	2.01593e+07		4.61999e-06	2.05058e-05
O95453	Poly(A)-specific ribonuclease PARN (EC 3.1.13.4) (Deadenylating nuclease) (Deadenylation nuclease) (Polyadenylate-specific ribonuclease)	PARN DAN		6	16.5595	16.3442	16.5074	16.3576	17.8216	17.9437	17.8543	1.43101		1.26711e+07	1.37908e+07	1.29614e+07	5.28313e+06	4.5506e+06	5.09584e+06	4.59329e+06		2.53865e-07	1.83865e-06
Q7Z4Q2	HEAT repeat-containing protein 3	HEATR3		9	17.5552	17.3691	17.1799	17.4537	18.9009	18.9198	18.6401	1.43076		2.66641e+07	2.70158e+07	2.22552e+07	1.0492e+07	9.22201e+06	8.08856e+06	9.77867e+06		7.202e-07	4.43579e-06
Q6UXM1	Leucine-rich repeats and immunoglobulin-like domains protein 3 (LIG-3)	LRIG3 LIG3 UNQ287/PRO326/PRO335		17	17.4814	17.3617	16.9577	17.677	18.9613	18.7653	18.6668	1.42834		3.79005e+07	3.30843e+07	3.09015e+07	1.3588e+07	1.25053e+07	9.45149e+06	1.55604e+07		4.57962e-06	2.03727e-05
Q9Y4L1	Hypoxia up-regulated protein 1 (150 kDa oxygen-regulated protein) (ORP-150) (170 kDa glucose-regulated protein) (GRP-170)	HYOU1 GRP170 ORP150		70	20.668	20.7641	21.9966	21.1207	22.2428	22.8073	22.6405	1.42622		7.59792e+08	1.12363e+09	1.00095e+09	2.55046e+08	2.72608e+08	6.40573e+08	3.49068e+08		0.000288705	0.000725587
Q15125	3-beta-hydroxysteroid-Delta(8),Delta(7)-isomerase (EC 5.3.3.5) (Cholestenol Delta-isomerase) (Delta(8)-Delta(7) sterol isomerase) (D8-D7 sterol isomerase) (Emopamil-binding protein)	EBP		2	17.0738	16.2933	16.5189	16.5714	17.8571	18.2474	18.017	1.42618		4.3802e+07	5.741e+07	4.89362e+07	2.545e+07	1.48159e+07	1.73243e+07	1.7966e+07		8.26726e-06	3.36236e-05
Q5T447	E3 ubiquitin-protein ligase HECTD3 (EC 2.3.2.26) (HECT domain-containing protein 3) (HECT-type E3 ubiquitin transferase HECTD3)	HECTD3		11	15.7134	15.5161	15.7584	15.9059	17.0956	17.2792	17.0694	1.42463		1.18603e+07	1.34705e+07	1.16468e+07	4.55005e+06	3.96837e+06	4.69436e+06	5.19944e+06		5.89252e-07	3.75856e-06
Q5SRE5	Nucleoporin NUP188 homolog (hNup188)	NUP188 KIAA0169		33	17.6872	17.3278	17.1362	17.6397	19.0571	18.9466	18.5961	1.41888		4.29115e+07	3.97459e+07	3.11736e+07	1.66024e+07	1.29418e+07	1.13325e+07	1.60648e+07		4.88824e-06	2.14856e-05
Q99956	Dual specificity protein phosphatase 9 (EC 3.1.3.16) (EC 3.1.3.48) (Mitogen-activated protein kinase phosphatase 4) (MAP kinase phosphatase 4) (MKP-4)	DUSP9 MKP4		3	12.1337	11.986	11.4315	12.3235	13.3844	13.372	13.3978	1.41608		831353	824247	839109	349371	315378	214736	398476		1.15031e-05	4.46237e-05
Q9Y2Z2	Protein MTO1 homolog, mitochondrial	MTO1 CGI-02		6	16.0481	16.3109	16.2043	16.2133	17.4961	17.7073	17.6271	1.41602		1.12391e+07	1.30109e+07	1.23073e+07	4.11935e+06	4.94269e+06	4.59038e+06	4.6192e+06		3.5169e-07	2.41623e-06
Q9Y4W6	AFG3-like protein 2 (EC 3.4.24.-) (Paraplegin-like protein)	AFG3L2		44	20.7712	20.2189	20.2328	20.3909	21.8717	21.9547	21.6248	1.41361		2.15273e+08	2.28013e+08	1.81402e+08	1.0039e+08	6.84595e+07	6.91225e+07	7.71292e+07		3.02522e-06	1.4371e-05
Q5JTZ9	Alanine--tRNA ligase, mitochondrial (EC 6.1.1.7) (Alanyl-tRNA synthetase) (AlaRS)	AARS2 AARSL KIAA1270		32	17.6325	17.3955	17.9816	17.3837	18.814	19.2703	18.95	1.41312		3.82992e+07	5.25461e+07	4.2087e+07	1.68859e+07	1.43276e+07	2.15089e+07	1.42111e+07		6.07439e-06	2.59241e-05
Q96C19	EF-hand domain-containing protein D2 (Swiprosin-1)	EFHD2 SWS1		4	15.835	15.6004	15.6739	15.7975	17.0505	17.2928	17.074	1.41241		1.46303e+07	1.73054e+07	1.48697e+07	6.3e+06	5.35437e+06	5.6344e+06	6.13813e+06		4.29542e-07	2.85762e-06
P61619	Protein transport protein Sec61 subunit alpha isoform 1 (Sec61 alpha-1)	SEC61A1 SEC61A		8	19.8743	19.2914	19.2789	19.4642	20.9807	20.9955	20.6882	1.41091		3.79789e+08	3.83699e+08	3.10091e+08	1.76394e+08	1.17766e+08	1.16747e+08	1.32751e+08		4.10034e-06	1.85922e-05
O43149	Zinc finger ZZ-type and EF-hand domain-containing protein 1	ZZEF1 KIAA0399		14	18.598	18.362	18.4607	18.5316	19.8543	19.9617	19.8749	1.40892		9.10274e+06	9.80626e+06	9.23362e+06	3.81043e+06	3.23548e+06	3.46447e+06	3.63918e+06		2.76801e-07	1.97796e-06
Q5W0U4	B box and SPRY domain-containing protein	BSPRY		3	14.0415	13.452	14.1139	13.8234	15.2174	15.5122	15.0689	1.40849		2.63158e+06	3.22812e+06	2.3742e+06	1.16473e+06	774070	1.22465e+06	1.0013e+06		7.34707e-06	3.0579e-05
P49755	Transmembrane emp24 domain-containing protein 10 (21 kDa transmembrane-trafficking protein) (S31III125) (S31I125) (Tmp-21-I) (Transmembrane protein Tmp21) (p23) (p24 family protein delta-1) (p24delta1) (p24delta)	TMED10 TMP21		11	21.6296	21.4747	21.4806	21.6332	22.9702	23.0903	22.826	1.40765		3.34846e+08	3.63922e+08	3.03005e+08	1.3222e+08	1.18759e+08	1.19243e+08	1.32543e+08		3.7717e-07	2.5584e-06
O15031	Plexin-B2 (MM1)	PLXNB2 KIAA0315		86	22.8137	22.4325	22.1298	22.4152	23.8834	23.8845	23.7972	1.40722		2.18697e+09	2.18863e+09	2.06009e+09	1.04189e+09	7.99998e+08	6.48588e+08	7.90417e+08		2.75179e-06	1.32541e-05
Q5T6F2	Ubiquitin-associated protein 2 (UBAP-2)	UBAP2 KIAA1491		17	18.3419	18.0629	17.8554	18.3698	19.4932	19.688	19.5078	1.40549		4.56301e+07	5.223e+07	4.60952e+07	2.05442e+07	1.69323e+07	1.46631e+07	2.09454e+07		1.9583e-06	9.98852e-06
O14734	Acyl-coenzyme A thioesterase 8 (Acyl-CoA thioesterase 8) (EC 3.1.2.27) (Choloyl-coenzyme A thioesterase) (HIV-Nef-associated acyl-CoA thioesterase) (PTE-2) (Peroxisomal acyl-coenzyme A thioester hydrolase 1) (PTE-1) (Peroxisomal long-chain acyl-CoA thioesterase 1) (Thioesterase II) (hACTE-III) (hACTEIII) (hTE)	ACOT8 ACTEIII PTE1 PTE2		7	15.6784	15.3115	15.4747	15.3987	16.7101	17.1377	16.7642	1.4048		1.48863e+07	2.00222e+07	1.54551e+07	7.28179e+06	5.64644e+06	6.32259e+06	5.99847e+06		1.60627e-06	8.51032e-06
Q9UPY5	Cystine/glutamate transporter (Amino acid transport system xc-) (Calcium channel blocker resistance protein CCBR1) (Solute carrier family 7 member 11) (xCT)	SLC7A11		12	21.2757	20.8087	20.7777	20.7731	22.4945	22.2187	22.2185	1.40181		5.34735e+09	4.41685e+09	4.41623e+09	2.29732e+09	1.66205e+09	1.6267e+09	1.62161e+09		2.61057e-06	1.26777e-05
Q9UBB9	Tuftelin-interacting protein 11 (Septin and tuftelin-interacting protein 1) (STIP-1)	TFIP11 STIP HSPC006		18	16.8109	16.2683	16.0467	16.6698	17.9623	17.9144	17.6707	1.40023		2.92372e+07	2.82826e+07	2.38869e+07	1.31619e+07	9.0364e+06	7.74952e+06	1.1936e+07		1.13694e-05	4.42219e-05
Q12809	Potassium voltage-gated channel subfamily H member 2 (Eag homolog) (Ether-a-go-go-related gene potassium channel 1) (ERG-1) (Eag-related protein 1) (Ether-a-go-go-related protein 1) (H-ERG) (hERG-1) (hERG1) (Voltage-gated potassium channel subunit Kv11.1)	KCNH2 ERG ERG1 HERG		8	16.4048	15.9361	15.9192	16.1924	17.4224	17.5949	17.522	1.39999		1.13218e+07	1.27597e+07	1.21304e+07	5.59212e+06	4.04097e+06	3.99384e+06	4.8265e+06		1.55536e-06	8.2988e-06
Q53R41	FAST kinase domain-containing protein 1, mitochondrial	FASTKD1 KIAA1800		12	17.9619	17.4748	17.4316	17.6725	19.0125	19.2043	18.8888	1.39999		3.22456e+07	3.68309e+07	2.9595e+07	1.55673e+07	1.1106e+07	1.0779e+07	1.27379e+07		2.52695e-06	1.23055e-05
Q9C0C4	Semaphorin-4C	SEMA4C KIAA1739 SEMAI UNQ5855/PRO34487		26	18.1163	18.4942	19.5477	20.199	21.0576	20.3149	20.093	1.3992		2.55466e+08	1.5268e+08	1.30907e+08	3.32606e+07	4.32196e+07	8.97043e+07	1.4089e+08		0.00618369	0.0108686
O60318	Germinal-center associated nuclear protein (GANP) (80 kDa MCM3-associated protein) (MCM3 acetylating protein) (MCM3AP) (EC 2.3.1.-) (MCM3 acetyltransferase)	MCM3AP GANP KIAA0572 MAP80		3	15.4349	15.2307	15.0099	15.5703	16.8671	16.7436	16.5207	1.39901		4.59285e+06	4.21599e+06	3.61257e+06	1.70202e+06	1.47734e+06	1.26765e+06	1.86943e+06		2.92326e-06	1.39543e-05
Q9GZM5	Protein YIPF3 (Killer lineage protein 1) (Natural killer cell-specific antigen KLIP1) (YIP1 family member 3) [Cleaved into: Protein YIPF3, 36 kDa form III]	YIPF3 C6orf109 KLIP1		9	18.101	17.6743	17.8854	17.7346	19.3235	19.3363	19.0796	1.39764		4.00674e+07	4.04267e+07	3.38367e+07	1.71712e+07	1.27747e+07	1.47871e+07	1.332e+07		1.22005e-06	6.77536e-06
Q92797	Symplekin	SYMPK SPK		38	17.9761	17.3644	17.4364	17.7189	19.0783	19.0773	18.9082	1.39729		4.81375e+07	4.81039e+07	4.27848e+07	2.24228e+07	1.46744e+07	1.54256e+07	1.87618e+07		3.32463e-06	1.56292e-05
Q93096	Protein tyrosine phosphatase type IVA 1 (EC 3.1.3.48) (PTP(CAAXI)) (Protein-tyrosine phosphatase 4a1) (Protein-tyrosine phosphatase of regenerating liver 1) (PRL-1)	PTP4A1 PRL1 PTPCAAX1		6	17.7472	17.6617	17.7044	17.7308	19.3539	19.0517	18.9188	1.39707		2.97753e+07	2.41488e+07	2.20234e+07	9.77718e+06	9.21461e+06	9.49112e+06	9.6664e+06		7.22767e-07	4.44117e-06
Q9NUQ8	ATP-binding cassette sub-family F member 3	ABCF3		21	17.7032	17.3898	17.161	17.7317	18.9126	19.0435	18.7199	1.39557		4.40485e+07	4.82332e+07	3.85421e+07	1.90486e+07	1.53293e+07	1.3082e+07	1.94292e+07		3.99242e-06	1.82577e-05
O75369	Filamin-B (FLN-B) (ABP-278) (ABP-280 homolog) (Actin-binding-like protein) (Beta-filamin) (Filamin homolog 1) (Fh1) (Filamin-3) (Thyroid autoantigen) (Truncated actin-binding protein) (Truncated ABP)	FLNB FLN1L FLN3 TABP TAP		78	19.7867	19.5215	19.7885	19.6518	20.965	21.2525	21.0303	1.39544		9.45243e+07	1.15371e+08	9.89058e+07	4.17696e+07	3.47555e+07	4.18225e+07	3.80398e+07		6.53979e-07	4.09154e-06
Q06210	Glutamine--fructose-6-phosphate aminotransferase [isomerizing] 1 (EC 2.6.1.16) (D-fructose-6-phosphate amidotransferase 1) (Glutamine:fructose-6-phosphate amidotransferase 1) (GFAT 1) (GFAT1) (Hexosephosphate aminotransferase 1)	GFPT1 GFAT GFPT		33	20.3857	19.7828	19.7818	19.8873	21.4483	21.4247	21.1896	1.39476		3.54704e+08	3.48951e+08	2.96474e+08	1.69829e+08	1.11819e+08	1.11737e+08	1.20218e+08		4.56339e-06	2.03228e-05
Q7L8L6	FAST kinase domain-containing protein 5, mitochondrial	FASTKD5 KIAA1792		19	18.4358	18.1584	18.171	18.3146	19.6072	19.8307	19.5532	1.39376		5.81281e+07	6.78691e+07	5.59926e+07	2.5808e+07	2.12936e+07	2.14804e+07	2.37291e+07		6.68222e-07	4.15853e-06
Q16611	Bcl-2 homologous antagonist/killer (Apoptosis regulator BAK) (Bcl-2-like protein 7) (Bcl2-L-7)	BAK1 BAK BCL2L7 CDN1		4	16.8756	16.6892	16.9158	17.2929	18.4124	18.3721	18.2243	1.39286		1.65426e+07	1.60867e+07	1.45201e+07	5.70153e+06	5.01026e+06	5.86251e+06	7.61411e+06		2.33825e-06	1.15654e-05
Q13769	THO complex subunit 5 homolog (Functional spliceosome-associated protein 79) (fSAP79) (NF2/meningioma region protein pK1.3) (Placental protein 39.2) (PP39.2) (hTREX90)	THOC5 C22orf19 KIAA0983		7	14.6865	14.4759	15.6348	15.2073	16.2944	16.5296	16.3526	1.39103		5.22269e+06	6.14741e+06	5.43775e+06	1.71353e+06	1.48073e+06	3.30624e+06	2.45847e+06		9.72906e-05	0.000280887
Q96PV0	Ras/Rap GTPase-activating protein SynGAP (Neuronal RasGAP) (Synaptic Ras GTPase-activating protein 1) (Synaptic Ras-GAP 1)	SYNGAP1 KIAA1938		2	14.7962	14.7178	14.9273	14.85	16.1817	16.3943	16.0643	1.39061		1.9927e+06	2.30912e+06	1.83695e+06	762740	722382	835284	791676		5.62938e-07	3.60636e-06
P38606	V-type proton ATPase catalytic subunit A (V-ATPase subunit A) (EC 3.6.3.14) (V-ATPase 69 kDa subunit) (Vacuolar ATPase isoform VA68) (Vacuolar proton pump subunit alpha)	ATP6V1A ATP6A1 ATP6V1A1 VPP2		23	17.8685	17.5493	17.5042	17.7258	19.2427	19.0939	18.8111	1.38728		5.92117e+07	5.34082e+07	4.39028e+07	2.28411e+07	1.83082e+07	1.77449e+07	2.06912e+07		1.79928e-06	9.30655e-06
Q9BVI4	Nucleolar complex protein 4 homolog (NOC4 protein homolog) (NOC4-like protein) (Nucleolar complex-associated protein 4-like protein)	NOC4L		9	17.3642	17.3506	17.7455	17.5401	18.8014	19.072	18.7739	1.38228		2.55856e+07	3.0864e+07	2.51028e+07	9.44882e+06	9.35992e+06	1.23073e+07	1.06736e+07		1.46863e-06	7.91659e-06
Q00403	Transcription initiation factor IIB (General transcription factor TFIIB) (S300-II)	GTF2B TF2B TFIIB		8	17.7239	17.3108	16.8718	17.5037	18.7999	18.8257	18.5724	1.38016		2.81344e+07	2.86425e+07	2.40304e+07	1.33453e+07	1.00222e+07	7.39298e+06	1.14558e+07		1.38938e-05	5.22587e-05
O15258	Protein RER1	RER1		10	21.663	21.212	20.8273	21.3332	22.724	22.7406	22.451	1.37963		4.84576e+08	4.90189e+08	4.01047e+08	2.3227e+08	1.69913e+08	1.30137e+08	1.84799e+08		1.20882e-05	4.65557e-05
Q7Z333	Probable helicase senataxin (EC 3.6.4.-) (Amyotrophic lateral sclerosis 4 protein) (SEN1 homolog) (Senataxin)	SETX ALS4 KIAA0625 SCAR1		14	15.0606	14.6905	14.4184	14.9916	16.3453	16.2187	15.9388	1.37731		7.30532e+06	6.69179e+06	5.51154e+06	2.99853e+06	2.32004e+06	1.92138e+06	2.85852e+06		8.0323e-06	3.27359e-05
Q8IUW5	RELT-like protein 1	RELL1 PSEC0162		10	18.5618	18.1658	18.1004	18.1521	19.574	19.7684	19.521	1.37613		3.07113e+08	3.51413e+08	2.96027e+08	1.5226e+08	1.15715e+08	1.10581e+08	1.14618e+08		1.7632e-06	9.17646e-06
Q14137	Ribosome biogenesis protein BOP1 (Block of proliferation 1 protein)	BOP1 KIAA0124		6	15.8517	15.616	15.7614	15.8264	17.1261	17.2356	17.0561	1.37541		7.52803e+06	8.12176e+06	7.17186e+06	3.11214e+06	2.64302e+06	2.92326e+06	3.05797e+06		4.28212e-07	2.852e-06
Q9H2V7	Protein spinster homolog 1 (HSpin1) (Spinster-like protein 1)	SPNS1 SPIN1 PP20300		5	15.889	15.4065	15.4835	15.5806	17.0328	17.0789	16.7791	1.37368		1.96591e+07	2.02974e+07	1.64882e+07	8.89712e+06	6.36793e+06	6.71709e+06	7.18451e+06		2.11887e-06	1.06337e-05
P51811	Membrane transport protein XK (Kell complex 37 kDa component) (Kx antigen) (XK-related protein 1)	XK XKR1 XRG1		4	17.6891	17.2745	17.245	17.2296	18.8601	18.7166	18.6204	1.3728		4.42887e+07	4.00963e+07	3.75088e+07	1.96696e+07	1.47563e+07	1.44581e+07	1.43045e+07		1.89849e-06	9.73411e-06
Q8NC56	LEM domain-containing protein 2 (hLEM2)	LEMD2		7	16.6694	16.355	16.538	16.7164	18.0156	18.0722	17.7386	1.37244		3.27925e+07	3.41047e+07	2.70636e+07	1.28985e+07	1.03723e+07	1.1775e+07	1.33252e+07		1.35359e-06	7.412e-06
Q14151	Scaffold attachment factor B2 (SAF-B2)	SAFB2 KIAA0138		3	15.0874	14.9146	15.2569	15.7521	16.7445	16.7643	16.365	1.37183		3.04489e+06	3.08696e+06	2.34058e+06	965467	856492	1.08582e+06	1.53051e+06		2.11466e-05	7.49175e-05
Q96BR5	Cytochrome c oxidase assembly factor 7 (Beta-lactamase hcp-like protein) (Respiratory chain assembly factor 1) (Sel1 repeat-containing protein 1)	COA7 C1orf163 RESA1 SELRC1		4	17.5452	17.119	17.3046	17.4274	18.599	18.977	18.5799	1.36959		2.48795e+07	3.23311e+07	2.45521e+07	1.1984e+07	8.91898e+06	1.01434e+07	1.10444e+07		2.48095e-06	1.21587e-05
Q5VWQ0	Round spermatid basic protein 1	RSBN1		4	14.8815	14.5895	15.2529	15.259	16.4001	16.4404	16.2551	1.36949		5.98054e+06	6.15001e+06	5.40889e+06	2.08744e+06	1.70488e+06	2.70022e+06	2.71165e+06		7.56849e-06	3.12134e-05
Q14562	ATP-dependent RNA helicase DHX8 (EC 3.6.4.13) (DEAH box protein 8) (RNA helicase HRH1)	DHX8 DDX8		17	15.8758	15.7893	16.4298	16.0054	17.1275	17.6244	17.4228	1.36654		1.2366e+07	1.74507e+07	1.51748e+07	5.19289e+06	4.89066e+06	7.62425e+06	5.68114e+06		9.91279e-06	3.92309e-05
Q9BTX3	Transmembrane protein 208	TMEM208 HSPC171		2	17.3092	16.5708	16.5695	16.7573	18.2804	18.1963	18.0229	1.36487		3.13102e+07	2.95378e+07	2.61927e+07	1.59709e+07	9.57311e+06	9.56401e+06	1.08936e+07		1.26596e-05	4.82527e-05
Q15418	Ribosomal protein S6 kinase alpha-1 (S6K-alpha-1) (EC 2.7.11.1) (90 kDa ribosomal protein S6 kinase 1) (p90-RSK 1) (p90RSK1) (p90S6K) (MAP kinase-activated protein kinase 1a) (MAPK-activated protein kinase 1a) (MAPKAP kinase 1a) (MAPKAPK-1a) (Ribosomal S6 kinase 1) (RSK-1)	RPS6KA1 MAPKAPK1A RSK1		13	18.1312	17.8973	17.8096	18.1124	19.3906	19.414	19.2528	1.36482		4.67625e+07	4.75262e+07	4.25039e+07	1.95339e+07	1.66099e+07	1.56309e+07	1.92812e+07		7.9537e-07	4.79751e-06
O43155	Leucine-rich repeat transmembrane protein FLRT2 (Fibronectin-like domain-containing leucine-rich transmembrane protein 2)	FLRT2 KIAA0405 UNQ232/PRO265		6	16.7249	16.5701	16.236	17.0535	18.099	18.0233	17.9031	1.36236		2.21869e+07	2.10526e+07	1.93692e+07	8.55953e+06	7.68854e+06	6.09913e+06	1.07485e+07		1.01171e-05	3.9932e-05
O75884	Putative hydrolase RBBP9 (EC 3.-.-.-) (B5T-overexpressed gene protein) (Protein BOG) (Retinoblastoma-binding protein 10) (RBBP-10) (Retinoblastoma-binding protein 9) (RBBP-9)	RBBP9 BOG RBBP10		4	16.9948	16.7725	16.6812	16.758	18.0695	18.3694	18.0448	1.35958		2.7134e+07	3.34026e+07	2.6673e+07	1.28822e+07	1.10429e+07	1.03657e+07	1.09325e+07		1.1626e-06	6.50546e-06
Q5T160	Probable arginine--tRNA ligase, mitochondrial (EC 6.1.1.19) (Arginyl-tRNA synthetase) (ArgRS)	RARS2 RARSL		28	19.4909	18.8892	18.7175	18.9982	20.4154	20.5167	20.2129	1.35771		1.10552e+08	1.18593e+08	9.60765e+07	5.82474e+07	3.83832e+07	3.40754e+07	4.13953e+07		1.14483e-05	4.44699e-05
O75787	Renin receptor (ATPase H(+)-transporting lysosomal accessory protein 2) (ATPase H(+)-transporting lysosomal-interacting protein 2) (ER-localized type I transmembrane adaptor) (Embryonic liver differentiation factor 10) (N14F) (Renin/prorenin receptor) (Vacuolar ATP synthase membrane sector-associated protein M8-9) (ATP6M8-9) (V-ATPase M8.9 subunit)	ATP6AP2 ATP6IP2 CAPER ELDF10 HT028 MSTP009 PSEC0072		3	14.5382	14.4075	14.7892	14.4725	15.9114	16.1712	15.6455	1.35752		8.81252e+06	1.05516e+07	7.32898e+06	3.40187e+06	3.10717e+06	4.0485e+06	3.25052e+06		3.33721e-06	1.56694e-05
Q9C0F1	Centrosomal protein of 44 kDa (Cep44) (HBV PreS1-transactivated protein 3) (PS1TP3)	CEP44 KIAA1712		3	17.5369	16.8448	16.8798	17.1616	18.5372	18.419	18.4273	1.35542		1.57525e+07	1.45127e+07	1.4597e+07	7.87418e+06	4.87398e+06	4.99357e+06	6.07052e+06		7.45487e-06	3.09183e-05
Q9Y5M8	Signal recognition particle receptor subunit beta (SR-beta) (Protein APMCF1)	SRPRB PSEC0230		7	18.7197	18.5011	18.6172	18.5902	20.0135	20.0794	19.7921	1.35462		8.01675e+07	8.39129e+07	6.87603e+07	3.26987e+07	2.81e+07	3.04556e+07	2.98897e+07		6.55502e-07	4.09671e-06
P52597	Heterogeneous nuclear ribonucleoprotein F (hnRNP F) (Nucleolin-like protein mcs94-1) [Cleaved into: Heterogeneous nuclear ribonucleoprotein F, N-terminally processed]	HNRNPF HNRPF		13	19.6878	19.4342	19.3871	19.5964	20.9589	20.9926	20.6883	1.35355		2.78553e+08	2.85125e+08	2.30912e+08	1.15413e+08	9.68104e+07	9.37038e+07	1.08331e+08		1.14491e-06	6.42481e-06
Q13362	Serine/threonine-protein phosphatase 2A 56 kDa regulatory subunit gamma isoform (PP2A B subunit isoform B'-gamma) (PP2A B subunit isoform B56-gamma) (PP2A B subunit isoform PR61-gamma) (PP2A B subunit isoform R5-gamma) (Renal carcinoma antigen NY-REN-29)	PPP2R5C KIAA0044		11	16.2375	16.0085	15.8095	16.3014	17.4173	17.5772	17.3309	1.3526		2.84717e+07	3.18102e+07	2.68171e+07	1.25679e+07	1.0723e+07	9.34154e+06	1.3137e+07		2.39628e-06	1.18016e-05
P02787	Serotransferrin (Transferrin) (Beta-1 metal-binding globulin) (Siderophilin)	TF PRO1400		16	17.3558	16.957	17.6247	17.2722	18.6472	18.7712	18.5431	1.35137		4.8762e+07	5.31398e+07	4.53677e+07	1.99224e+07	1.51114e+07	2.40044e+07	1.88012e+07		4.59566e-06	2.04286e-05
P45877	Peptidyl-prolyl cis-trans isomerase C (PPIase C) (EC 5.2.1.8) (Cyclophilin C) (Rotamase C)	PPIC CYPC		2	14.3176	13.9191	14.4642	14.2716	15.607	15.7266	15.4493	1.35117		1.73537e+06	1.88536e+06	1.55571e+06	709976	538642	785940	687682		2.82531e-06	1.35307e-05
Q14146	Unhealthy ribosome biogenesis protein 2 homolog	URB2 KIAA0133		7	14.6497	14.4253	14.3393	14.8339	16.0523	15.8868	15.7997	1.35087		2.75612e+07	2.4574e+07	2.31353e+07	1.04251e+07	8.92342e+06	8.40718e+06	1.18449e+07		2.42292e-06	1.18941e-05
Q5T0W9	Protein FAM83B	FAM83B C6orf143		10	16.1589	16.0275	16.2783	16.3926	17.5387	17.6961	17.4564	1.34943		9.49243e+06	1.05864e+07	8.96582e+06	3.64755e+06	3.33001e+06	3.96242e+06	4.28884e+06		1.03946e-06	5.94145e-06
Q96GC9	Vacuole membrane protein 1 (Transmembrane protein 49)	VMP1 TDC1 TMEM49 HSPC292		4	17.5908	17.013	17.0755	17.1735	18.5747	18.6566	18.4509	1.34754		9.33186e+07	9.87709e+07	8.56497e+07	4.71837e+07	3.16123e+07	3.30118e+07	3.53329e+07		3.68672e-06	1.70495e-05
Q96HV5	Transmembrane protein 41A	TMEM41A UNQ168/PRO194		2	17.4873	16.9999	16.7573	17.0288	18.486	18.5222	18.2331	1.34541		4.38395e+07	4.4952e+07	3.67893e+07	2.19393e+07	1.56497e+07	1.32276e+07	1.59662e+07		8.7336e-06	3.53873e-05
Q9H813	Transmembrane protein 206	TMEM206 C1orf75		6	18.2696	18.1844	18.2258	18.217	19.6461	19.5795	19.4813	1.34474		1.73291e+08	1.65473e+08	1.54592e+08	6.67463e+07	6.29155e+07	6.47505e+07	6.43571e+07		3.41473e-07	2.35705e-06
Q96Q15	Serine/threonine-protein kinase SMG1 (SMG-1) (hSMG-1) (EC 2.7.11.1) (61E3.4) (Lambda/iota protein kinase C-interacting protein) (Lambda-interacting protein)	SMG1 ATX KIAA0421 LIP		42	17.3178	16.8451	16.8474	17.0591	18.386	18.4693	18.2294	1.3442		3.55448e+07	3.76576e+07	3.18886e+07	1.69519e+07	1.2216e+07	1.22354e+07	1.41692e+07		2.4849e-06	1.21679e-05
P49821	NADH dehydrogenase [ubiquinone] flavoprotein 1, mitochondrial (EC 1.6.5.3) (EC 1.6.99.3) (Complex I-51kD) (CI-51kD) (NADH dehydrogenase flavoprotein 1) (NADH-ubiquinone oxidoreductase 51 kDa subunit)	NDUFV1 UQOR1		7	16.4431	16.2314	17.0161	16.3552	17.6239	18.1066	17.8308	1.3423		1.70518e+07	2.38278e+07	1.96812e+07	7.52162e+06	6.49529e+06	1.11893e+07	7.07738e+06		2.41504e-05	8.35632e-05
Q8TEY7	Ubiquitin carboxyl-terminal hydrolase 33 (EC 3.4.19.12) (Deubiquitinating enzyme 33) (Ubiquitin thioesterase 33) (Ubiquitin-specific-processing protease 33) (VHL-interacting deubiquitinating enzyme 1) (hVDU1)	USP33 KIAA1097 VDU1		14	16.3427	16.1351	16.1949	16.478	17.5958	17.8072	17.4868	1.34228		1.24525e+07	1.44183e+07	1.15465e+07	5.22436e+06	4.52428e+06	4.71575e+06	5.73802e+06		1.39585e-06	7.57986e-06
P01130	Low-density lipoprotein receptor (LDL receptor)	LDLR		15	20.3623	19.6606	20.4836	20.4958	21.636	21.6154	21.5271	1.34228		3.46856e+08	3.41935e+08	3.21632e+08	1.43452e+08	8.82029e+07	1.5604e+08	1.57364e+08		2.44711e-05	8.4556e-05
O00400	Acetyl-coenzyme A transporter 1 (AT-1) (Acetyl-CoA transporter 1) (Solute carrier family 33 member 1)	SLC33A1 ACATN AT1		8	17.5545	17.0143	17.124	17.3094	18.6662	18.7366	18.3709	1.34073		2.61754e+07	2.74843e+07	2.13308e+07	1.21121e+07	8.32915e+06	8.9873e+06	1.02203e+07		4.56494e-06	2.03228e-05
P27105	Erythrocyte band 7 integral membrane protein (Protein 7.2b) (Stomatin)	STOM BND7 EPB72		11	18.9484	18.6803	18.7098	18.4432	20.0686	20.0788	19.956	1.33903		9.20946e+07	9.27486e+07	8.51825e+07	4.23682e+07	3.51827e+07	3.59081e+07	2.985e+07		1.65589e-06	8.71827e-06
Q5VTL8	Pre-mRNA-splicing factor 38B (Sarcoma antigen NY-SAR-27)	PRPF38B		15	18.1774	17.8114	18.3452	18.3252	19.4679	19.4368	19.6037	1.33801		5.25357e+07	5.1414e+07	5.77227e+07	2.14777e+07	1.66643e+07	2.41256e+07	2.37938e+07		3.12811e-06	1.48238e-05
Q13277	Syntaxin-3	STX3 STX3A		5	15.7156	15.343	16.4034	15.3669	17.0355	17.1731	16.9263	1.33775		4.7202e+06	5.19248e+06	4.37592e+06	1.8907e+06	1.46037e+06	3.04547e+06	1.48477e+06		9.8867e-05	0.000284739
Q13523	Serine/threonine-protein kinase PRP4 homolog (EC 2.7.11.1) (PRP4 kinase) (PRP4 pre-mRNA-processing factor 4 homolog)	PRPF4B KIAA0536 PRP4 PRP4H PRP4K		39	18.871	18.7988	19.801	19.3881	20.4186	20.7178	20.5206	1.33762		9.86223e+07	1.2135e+08	1.05848e+08	3.37362e+07	3.20887e+07	6.42783e+07	4.82799e+07		7.95014e-05	0.000235422
Q8WTW3	Conserved oligomeric Golgi complex subunit 1 (COG complex subunit 1) (Component of oligomeric Golgi complex 1)	COG1 KIAA1381 LDLB		19	18.2098	17.6118	17.4304	17.8262	19.201	19.2107	18.9097	1.33757		3.97688e+07	4.00356e+07	3.24977e+07	2.00063e+07	1.32176e+07	1.16554e+07	1.53349e+07		1.483e-05	5.50476e-05
O75376	Nuclear receptor corepressor 1 (N-CoR) (N-CoR1)	NCOR1 KIAA1047		3	15.3229	14.6996	14.8187	15.0789	16.3474	16.4177	16.1854	1.33684		3.20317e+06	3.36312e+06	2.86292e+06	1.57454e+06	1.02221e+06	1.1102e+06	1.32954e+06		5.45107e-06	2.35892e-05
Q9HDB9	Endogenous retrovirus group K member 5 Gag polyprotein (HERV-K(II) Gag protein) (HERV-K_3q12.3 provirus ancestral Gag polyprotein) (Gag polyprotein)	ERVK-5 ERVK5		7	14.8434	14.7463	15.059	14.9901	16.2374	16.3461	16.1533	1.33586		3.61967e+07	3.903e+07	3.4147e+07	1.37739e+07	1.28771e+07	1.59932e+07	1.52481e+07		8.50954e-07	5.07516e-06
Q9Y6D0	Selenoprotein K (SelK)	SELENOK SELK HSPC030 HSPC297		2	15.0979	14.9486	14.7578	14.975	16.433	16.3424	16.0655	1.33546		6.52529e+06	6.12797e+06	5.05768e+06	2.58637e+06	2.33211e+06	2.04316e+06	2.37517e+06		1.61724e-06	8.54824e-06
Q29RF7	Sister chromatid cohesion protein PDS5 homolog A (Cell proliferation-inducing gene 54 protein) (Sister chromatid cohesion protein 112) (SCC-112)	PDS5A KIAA0648 PDS5 PIG54		35	18.2907	17.8741	17.8528	18.3382	19.6475	19.3888	19.234	1.33446		6.43283e+07	5.37672e+07	4.82975e+07	2.51169e+07	1.88176e+07	1.85413e+07	2.59577e+07		7.18392e-06	2.99848e-05
Q9Y6K0	Choline/ethanolaminephosphotransferase 1 (hCEPT1) (EC 2.7.8.1) (EC 2.7.8.2)	CEPT1 PRO1101		4	18.1448	17.4845	17.7503	17.774	19.2344	19.1957	18.9337	1.33286		4.04773e+07	3.94066e+07	3.28625e+07	1.9021e+07	1.20348e+07	1.44694e+07	1.47094e+07		6.32024e-06	2.6837e-05
Q9UHX1	Poly(U)-binding-splicing factor PUF60 (60 kDa poly(U)-binding-splicing factor) (FUSE-binding protein-interacting repressor) (FBP-interacting repressor) (Ro-binding protein 1) (RoBP1) (Siah-binding protein 1) (Siah-BP1)	PUF60 FIR ROBPI SIAHBP1		10	16.9235	16.9363	17.8363	17.367	18.3916	18.7719	18.6177	1.32796		2.09249e+07	2.7235e+07	2.44752e+07	7.5635e+06	7.63064e+06	1.42395e+07	1.02855e+07		6.01476e-05	0.000184715
Q9HCU5	Prolactin regulatory element-binding protein (Mammalian guanine nucleotide exchange factor mSec12)	PREB SEC12		10	18.1982	17.5903	17.7924	17.8553	19.2823	19.2782	18.9916	1.32498		4.17768e+07	4.16589e+07	3.41529e+07	1.97057e+07	1.29304e+07	1.48738e+07	1.55368e+07		5.33357e-06	2.31318e-05
Q9Y5Q0	Fatty acid desaturase 3 (EC 1.14.19.-) (Cytochrome b5-related protein)	FADS3 CYB5RP		7	17.4359	16.3579	16.8106	16.6385	18.185	18.2246	17.9766	1.31798		3.4007e+07	3.49531e+07	2.94324e+07	2.02341e+07	9.58407e+06	1.3117e+07	1.16421e+07		7.2825e-05	0.000218401
Q86TW2	Uncharacterized aarF domain-containing protein kinase 1 (EC 2.7.11.-)	ADCK1		3	15.4178	15.2413	15.0104	15.3522	16.6336	16.6912	16.394	1.31752		6.28832e+06	6.54479e+06	5.32638e+06	2.70738e+06	2.39565e+06	2.04134e+06	2.58711e+06		2.13992e-06	1.07096e-05
Q8N961	Ankyrin repeat and BTB/POZ domain-containing protein 2	ABTB2		9	15.4442	15.0355	14.8525	15.133	16.494	16.4776	16.3182	1.31364		4.27087e+06	4.22254e+06	3.78073e+06	2.06299e+06	1.554e+06	1.36887e+06	1.66264e+06		3.90496e-06	1.79135e-05
Q7L2J0	7SK snRNA methylphosphate capping enzyme (MePCE) (EC 2.1.1.-) (Bicoid-interacting protein 3 homolog) (Bin3 homolog)	MEPCE BCDIN3		3	14.7685	14.9388	14.9032	15.2941	16.5112	16.0514	16.3039	1.31271		8.64992e+06	6.28915e+06	7.49207e+06	2.58455e+06	2.90842e+06	2.83754e+06	3.72072e+06		6.36121e-06	2.69721e-05
Q9UJ70	N-acetyl-D-glucosamine kinase (N-acetylglucosamine kinase) (EC 2.7.1.59) (GlcNAc kinase)	NAGK		6	15.9812	15.8108	15.6731	16.061	17.1756	17.3638	17.0325	1.3091		1.29358e+07	1.47385e+07	1.17144e+07	5.65257e+06	5.02304e+06	4.56561e+06	5.97394e+06		2.28932e-06	1.13425e-05
Q5T2R2	Decaprenyl-diphosphate synthase subunit 1 (EC 2.5.1.91) (All-trans-decaprenyl-diphosphate synthase subunit 1) (Decaprenyl pyrophosphate synthase subunit 1) (Trans-prenyltransferase 1) (TPT 1)	PDSS1 DPS1 TPRT		3	14.4172	13.3044	14.4451	13.7592	15.2899	15.5776	15.0033	1.30884		1.26689e+06	1.54649e+06	1.03863e+06	691839	319913	705353	438477		0.000349953	0.000864375
Q8N5V2	Ephexin-1 (Eph-interacting exchange protein) (Neuronal guanine nucleotide exchange factor)	NGEF		2	12.1105	11.7832	12.2616	11.7941	12.8049	13.9282	13.1547	1.30859		253754	552782	323363	156811	124977	174120	125928		0.000155409	0.000424309
P05787	Keratin, type II cytoskeletal 8 (Cytokeratin-8) (CK-8) (Keratin-8) (K8) (Type-II keratin Kb8)	KRT8 CYK8		17	17.53	17.4406	18.0441	17.5453	18.8603	19.2025	18.7808	1.30788		2.74019e+07	3.47381e+07	2.59343e+07	1.08977e+07	1.02426e+07	1.55627e+07	1.10137e+07		1.12331e-05	4.37785e-05
O15042	U2 snRNP-associated SURP motif-containing protein (140 kDa Ser/Arg-rich domain protein) (U2-associated protein SR140)	U2SURP KIAA0332 SR140		28	17.8578	17.8766	18.1118	18.3917	19.3075	19.4569	19.3338	1.3066		9.04881e+07	1.00361e+08	9.21578e+07	3.31293e+07	3.35618e+07	3.95048e+07	4.79631e+07		4.01191e-06	1.83184e-05
Q9NZC3	Glycerophosphodiester phosphodiesterase 1 (EC 3.1.4.-) (EC 3.1.4.44) (Membrane-interacting protein of RGS16) (RGS16-interacting membrane protein)	GDE1 MIR16		4	16.6969	16.7729	17.1406	16.7389	18.2937	18.1233	18.0135	1.30616		2.52552e+07	2.24408e+07	2.07959e+07	8.3492e+06	8.80112e+06	1.13562e+07	8.59606e+06		2.87385e-06	1.37296e-05
Q96IZ7	Serine/Arginine-related protein 53 (SRrp53) (Arginine/serine-rich coiled-coil protein 1)	RSRC1 SRRP53 BM-011		7	16.4728	16.3	16.8128	16.7762	17.8611	17.9742	17.8521	1.30535		2.40252e+07	2.59841e+07	2.38754e+07	9.17787e+06	8.14168e+06	1.16169e+07	1.13263e+07		3.73731e-06	1.72124e-05
Q96TC7	Regulator of microtubule dynamics protein 3 (RMD-3) (hRMD-3) (Cerebral protein 10) (Protein FAM82A2) (Protein FAM82C) (Protein tyrosine phosphatase-interacting protein 51) (TCPTP-interacting protein 51)	RMDN3 FAM82A2 FAM82C PTPIP51 hucep-10 UNQ3122/PRO10274		10	16.6109	16.2963	16.4078	16.6286	17.888	17.8593	17.62	1.30322		2.08182e+07	2.04081e+07	1.72882e+07	8.58996e+06	6.90676e+06	7.46164e+06	8.69615e+06		1.83609e-06	9.48863e-06
Q86X95	Corepressor interacting with RBPJ 1 (CBF1-interacting corepressor) (Recepin)	CIR1 CIR		5	15.702	15.5334	15.6308	15.652	17.0314	16.9224	16.8418	1.30232		1.59402e+07	1.47802e+07	1.39773e+07	6.3431e+06	5.64365e+06	6.03758e+06	6.12713e+06		6.04332e-07	3.84225e-06
P69849	Nodal modulator 3 (pM5 protein 3)	NOMO3		3	17.4681	17.6528	18.6437	17.5348	19.0715	19.2786	19.0285	1.30135		1.84644e+07	2.13142e+07	1.79213e+07	6.07653e+06	6.90635e+06	1.37258e+07	6.36417e+06		0.000245358	0.000628463
P32929	Cystathionine gamma-lyase (EC 4.4.1.1) (Cysteine-protein sulfhydrase) (Gamma-cystathionase)	CTH		2	15.4645	15.0625	15.1629	15.2832	16.5085	16.723	16.3998	1.30045		4.12491e+06	4.7863e+06	3.82554e+06	2.00052e+06	1.5141e+06	1.62312e+06	1.76437e+06		2.39804e-06	1.18016e-05
P16144	Integrin beta-4 (GP150) (CD antigen CD104)	ITGB4		59	19.9701	19.6126	19.2915	19.6621	20.5274	21.4199	20.8545	1.29983		1.29287e+08	2.40005e+08	1.62192e+08	8.78601e+07	6.8579e+07	5.48954e+07	7.09698e+07		7.46585e-05	0.000223444
P22455	Fibroblast growth factor receptor 4 (FGFR-4) (EC 2.7.10.1) (CD antigen CD334)	FGFR4 JTK2 TKF		15	18.4688	18.3092	18.0719	18.6141	19.6543	19.7157	19.6212	1.29775		1.44706e+08	1.51e+08	1.41423e+08	6.36232e+07	5.69586e+07	4.83208e+07	7.0365e+07		3.10086e-06	1.47071e-05
Q9Y5L0	Transportin-3 (Importin-12) (Imp12) (Transportin-SR) (TRN-SR)	TNPO3 IPO12		23	20.3535	19.7358	19.5418	20.0044	21.4093	21.2029	21.0056	1.29708		1.78547e+08	1.54746e+08	1.34967e+08	8.58884e+07	5.59705e+07	4.89299e+07	6.74263e+07		2.86081e-05	9.67654e-05
Q13620	Cullin-4B (CUL-4B)	CUL4B KIAA0695		24	18.4815	18.1394	18.3039	18.4347	19.7038	19.7524	19.453	1.29654		4.72342e+07	4.8855e+07	3.96976e+07	2.02447e+07	1.59714e+07	1.78996e+07	1.95982e+07		1.95276e-06	9.96892e-06
O75477	Erlin-1 (Endoplasmic reticulum lipid raft-associated protein 1) (Protein KE04) (Stomatin-prohibitin-flotillin-HflC/K domain-containing protein 1) (SPFH domain-containing protein 1)	ERLIN1 C10orf69 KE04 KEO4 SPFH1		7	17.9417	17.629	18.1653	17.7893	19.1042	19.3438	19.0818	1.29529		2.15612e+07	2.54575e+07	2.12292e+07	9.63222e+06	7.75527e+06	1.12471e+07	8.66659e+06		4.32762e-06	1.94425e-05
O60353	Frizzled-6 (Fz-6) (hFz6)	FZD6		10	17.9298	17.5845	18.1521	18.2563	19.4432	19.3064	19.0715	1.29302		7.21652e+07	6.56376e+07	5.57761e+07	2.52794e+07	1.98975e+07	2.94907e+07	3.16982e+07		1.36185e-05	5.15052e-05
Q16563	Synaptophysin-like protein 1 (Pantophysin)	SYPL1 SYPL		3	18.0006	17.8277	18.002	17.7532	19.1996	19.2473	19.1196	1.29297		9.5409e+08	9.86195e+08	9.02676e+08	4.15588e+08	3.68656e+08	4.15997e+08	3.50094e+08		8.89392e-07	5.24625e-06
Q96S97	Myeloid-associated differentiation marker (Protein SB135)	MYADM UNQ553/PRO1110		4	17.0548	16.901	17.7297	16.8976	18.2427	18.6609	18.4109	1.29239		6.12315e+07	8.18228e+07	6.88058e+07	2.68779e+07	2.416e+07	4.2909e+07	2.41026e+07		5.32913e-05	0.000165648
Q8NC54	Keratinocyte-associated transmembrane protein 2	KCT2 C5orf15 HTGN29		5	18.8325	18.4788	19.2797	18.5742	20.0423	20.0493	20.1547	1.2908		3.61181e+07	3.62933e+07	3.90432e+07	1.56143e+07	1.22201e+07	2.12888e+07	1.30547e+07		2.05517e-05	7.30299e-05
Q9H6S3	Epidermal growth factor receptor kinase substrate 8-like protein 2 (EPS8-like protein 2) (Epidermal growth factor receptor pathway substrate 8-related protein 2) (EPS8-related protein 2)	EPS8L2 EPS8R2 PP13181		3	13.2178	12.7708	13.4784	12.88	14.2027	14.8223	14.106	1.29025		3.56804e+06	5.48229e+06	3.33673e+06	1.80281e+06	1.32252e+06	2.15978e+06	1.42642e+06		7.13621e-05	0.000214451
P05023	Sodium/potassium-transporting ATPase subunit alpha-1 (Na(+)/K(+) ATPase alpha-1 subunit) (EC 3.6.3.9) (Sodium pump subunit alpha-1)	ATP1A1		53	22.8374	22.6773	22.4569	22.596	24.0603	23.9417	23.792	1.28941		1.04885e+10	9.66133e+09	8.70867e+09	4.49368e+09	4.02175e+09	3.45192e+09	3.80118e+09		1.84098e-06	9.49719e-06
Q9Y388	RNA-binding motif protein, X-linked 2	RBMX2 CGI-79		6	18.0789	17.9039	18.2796	18.0358	19.2025	19.3374	19.5508	1.28903		2.22466e+07	2.44278e+07	2.83215e+07	1.02102e+07	9.04387e+06	1.17338e+07	9.90935e+06		2.37243e-06	1.17049e-05
Q8NBW4	Sodium-coupled neutral amino acid transporter 9 (Solute carrier family 38 member 9) (Up-regulated in lung cancer 11)	SLC38A9 URLC11		8	18.9588	18.9957	19.0933	19.2377	20.4075	20.4445	20.225	1.28764		1.27026e+08	1.30327e+08	1.11932e+08	4.65349e+07	4.77422e+07	5.10842e+07	5.64591e+07		1.18315e-06	6.59608e-06
O43657	Tetraspanin-6 (Tspan-6) (A15 homolog) (Putative NF-kappa-B-activating protein 321) (T245 protein) (Tetraspanin TM4-D) (Transmembrane 4 superfamily member 6)	TSPAN6 TM4SF6 UNQ767/PRO1560		2	19.6404	19.2926	19.7425	19.4487	20.9098	20.9043	20.6403	1.28708		1.86174e+08	1.85464e+08	1.54458e+08	7.72351e+07	6.06865e+07	8.28962e+07	6.76214e+07		3.41753e-06	1.60275e-05
P05026	Sodium/potassium-transporting ATPase subunit beta-1 (Sodium/potassium-dependent ATPase subunit beta-1)	ATP1B1 ATP1B		24	20.8812	20.7176	20.4368	20.7226	22.19	21.9506	21.7882	1.28671		1.18719e+10	1.00569e+10	8.98579e+09	4.79229e+09	4.27852e+09	3.52169e+09	4.29322e+09		4.03322e-06	1.83871e-05
P35270	Sepiapterin reductase (SPR) (EC 1.1.1.153)	SPR		4	15.3633	14.9735	14.7946	15.2001	16.2855	16.5765	16.2398	1.2844		6.05384e+06	7.40689e+06	5.86519e+06	3.19465e+06	2.43827e+06	2.15393e+06	2.85292e+06		7.71383e-06	3.16353e-05
Q9Y277	Voltage-dependent anion-selective channel protein 3 (VDAC-3) (hVDAC3) (Outer mitochondrial membrane protein porin 3)	VDAC3		13	20.0176	19.3815	19.6227	19.6941	20.9166	21.1233	20.8501	1.28435		2.38557e+08	2.75296e+08	2.27807e+08	1.27927e+08	8.23127e+07	9.7295e+07	1.0223e+08		7.27437e-06	3.03193e-05
Q01959	Sodium-dependent dopamine transporter (DA transporter) (DAT) (Solute carrier family 6 member 3)	SLC6A3 DAT1		3	14.6659	14.3866	14.5637	14.7517	15.9518	16.0043	15.6725	1.28424		5.20532e+06	5.39853e+06	4.28938e+06	2.13478e+06	1.75909e+06	1.9889e+06	2.26566e+06		2.55149e-06	1.24113e-05
Q86VW0	SEC14 domain and spectrin repeat-containing protein 1 (Huntingtin-interacting protein-like protein) (Protein Solo)	SESTD1 SOLO		7	16.8049	16.7952	16.3187	16.8208	18.1362	17.9247	17.8425	1.2829		1.52977e+07	1.32114e+07	1.24801e+07	6.07948e+06	6.03876e+06	4.33996e+06	6.14692e+06		6.07304e-06	2.59241e-05
Q6P6B1	Glutamate-rich protein 5	ERICH5 C8orf47		4	15.6516	15.8284	15.6932	15.8798	17.0034	17.1543	16.9801	1.28274		9.43372e+06	1.04737e+07	9.28268e+06	3.69597e+06	4.17789e+06	3.80409e+06	4.32949e+06		9.35229e-07	5.45102e-06
O75907	Diacylglycerol O-acyltransferase 1 (EC 2.3.1.20) (ACAT-related gene product 1) (Acyl-CoA retinol O-fatty-acyltransferase) (ARAT) (Retinol O-fatty-acyltransferase) (EC 2.3.1.76) (Diglyceride acyltransferase)	DGAT1 AGRP1 DGAT		3	16.0113	15.7344	15.328	15.9244	17.1987	17.1011	16.7963	1.2825		1.09499e+07	1.0234e+07	8.28508e+06	4.80819e+06	3.96846e+06	2.99424e+06	4.52718e+06		1.81461e-05	6.55912e-05
B5ME19	Eukaryotic translation initiation factor 3 subunit C-like protein	EIF3CL		22	19.102	19.0957	19.4837	19.1657	20.5005	20.567	20.4144	1.28219		9.45406e+07	9.89981e+07	8.90667e+07	3.58618e+07	3.57041e+07	4.67247e+07	3.74801e+07		1.98135e-06	1.00744e-05
Q9Y605	MORF4 family-associated protein 1 (Protein PGR1) (Protein associated with MRG of 14 kDa)	MRFAP1 PAM14 PGR1		2	15.1313	14.9066	14.1903	15.199	16.2615	16.2155	15.9361	1.28088		2.16295e+07	2.09507e+07	1.72618e+07	9.88153e+06	8.45627e+06	5.14717e+06	1.03562e+07		0.000112126	0.000318402
Q96D31	Calcium release-activated calcium channel protein 1 (Protein orai-1) (Transmembrane protein 142A)	ORAI1 CRACM1 TMEM142A		6	20.2317	19.8933	19.8784	19.7837	21.2843	21.28	21.1179	1.2806		4.77421e+08	4.75984e+08	4.25393e+08	2.30163e+08	1.82043e+08	1.80162e+08	1.68724e+08		2.50867e-06	1.22435e-05
Q12788	Transducin beta-like protein 3 (WD repeat-containing protein SAZD)	TBL3 SAZD		6	15.3119	14.9995	14.8425	15.1744	16.2708	16.5348	16.279	1.27946		3.79787e+06	4.5606e+06	3.81945e+06	1.95383e+06	1.57342e+06	1.41117e+06	1.77615e+06		3.73553e-06	1.72124e-05
Q6P1X5	Transcription initiation factor TFIID subunit 2 (150 kDa cofactor of initiator function) (RNA polymerase II TBP-associated factor subunit B) (TBP-associated factor 150 kDa) (Transcription initiation factor TFIID 150 kDa subunit) (TAF(II)150) (TAFII-150) (TAFII150)	TAF2 CIF150 TAF2B		11	16.4174	16.0577	16.745	16.6888	17.7027	17.8952	17.6698	1.27866		1.39418e+07	1.59322e+07	1.36276e+07	5.7202e+06	4.45788e+06	7.17839e+06	6.90435e+06		1.41275e-05	5.29203e-05
Q8NEZ5	F-box only protein 22 (F-box protein FBX22p44)	FBXO22 FBX22		7	16.6552	16.4084	16.7357	16.4492	17.6999	18.0346	17.7869	1.27839		1.78907e+07	2.25627e+07	1.9003e+07	8.67215e+06	7.30866e+06	9.17007e+06	7.51829e+06		2.61503e-06	1.26889e-05
O60749	Sorting nexin-2 (Transformation-related gene 9 protein) (TRG-9)	SNX2 TRG9		13	18.9253	18.3048	18.3004	18.4558	19.8101	19.9452	19.568	1.27781		5.38266e+07	5.91079e+07	4.55089e+07	2.91508e+07	1.89604e+07	1.8903e+07	2.10531e+07		1.50815e-05	5.57827e-05
Q6IBW4	Condensin-2 complex subunit H2 (Chromosome-associated protein H2) (hCAP-H2) (Kleisin-beta) (Non-SMC condensin II complex subunit H2)	NCAPH2 CAPH2		5	16.4619	16.0561	16.0249	16.597	17.8122	17.5828	17.2922	1.27739		1.79904e+07	1.53461e+07	1.25465e+07	7.05648e+06	5.32636e+06	5.21225e+06	7.74902e+06		2.14836e-05	7.5824e-05
P38646	Stress-70 protein, mitochondrial (75 kDa glucose-regulated protein) (GRP-75) (Heat shock 70 kDa protein 9) (Mortalin) (MOT) (Peptide-binding protein 74) (PBP74)	HSPA9 GRP75 HSPA9B mt-HSP70		56	21.3646	21.3816	21.77	21.4367	22.734	22.8527	22.7099	1.27735		9.79461e+08	1.06344e+09	9.63238e+08	3.79101e+08	3.83589e+08	5.02085e+08	3.98507e+08		2.23154e-06	1.1103e-05
Q9P0T7	Transmembrane protein 9 (Dermal papilla-derived protein 4)	TMEM9 DERP4 TMEM9A HSPC186 PSEC0012 UNQ631/PRO1248		4	18.4562	18.1518	18.429	18.2659	19.659	19.6108	19.539	1.27719		2.18301e+08	2.11134e+08	2.00874e+08	9.484e+07	7.67973e+07	9.30658e+07	8.31198e+07		1.20324e-06	6.69465e-06
Q92766	Ras-responsive element-binding protein 1 (RREB-1) (Finger protein in nuclear bodies) (Raf-responsive zinc finger protein LZ321) (Zinc finger motif enhancer-binding protein 1) (Zep-1)	RREB1 FINB		3	13.2493	12.9375	13.6907	13.2673	14.5421	14.5578	14.5882	1.27654		826595	835622	853416	337371	271791	458126	341603		1.07916e-05	4.2226e-05
P09958	Furin (EC 3.4.21.75) (Dibasic-processing enzyme) (Paired basic amino acid residue-cleaving enzyme) (PACE)	FURIN FUR PACE PCSK3		2	12.8534	12.6031	12.951	12.7452	14.1952	14.0905	13.9001	1.27375		1.94203e+06	1.80611e+06	1.58284e+06	766193	644156	819836	710851		2.08004e-06	1.05002e-05
Q96IR7	4-hydroxyphenylpyruvate dioxygenase-like protein (EC 1.13.-.-) (Glyoxalase domain-containing protein 1)	HPDL GLOXD1		7	13.7932	13.539	13.5532	13.7873	14.8481	15.1606	14.8097	1.27131		5.46456e+06	6.78631e+06	5.32133e+06	2.63026e+06	2.20534e+06	2.2272e+06	2.61961e+06		2.71733e-06	1.31096e-05
Q8IYS2	Uncharacterized protein KIAA2013	KIAA2013		12	21.0198	20.4218	20.9902	20.738	21.9961	22.2696	21.9252	1.27121		6.6627e+07	8.05355e+07	6.34311e+07	3.38658e+07	2.23731e+07	3.31771e+07	2.78553e+07		1.20835e-05	4.65557e-05
Q96HP0	Dedicator of cytokinesis protein 6	DOCK6 KIAA1395		23	18.7894	18.127	18.6476	18.4942	19.5681	19.9942	19.7948	1.27113		1.41776e+07	1.90494e+07	1.65898e+07	8.26423e+06	5.22153e+06	7.49034e+06	6.73497e+06		1.5976e-05	5.87217e-05
Q8TCT9	Minor histocompatibility antigen H13 (EC 3.4.23.-) (Intramembrane protease 1) (IMP-1) (IMPAS-1) (hIMP1) (Presenilin-like protein 3) (Signal peptide peptidase)	HM13 H13 IMP1 PSL3 SPP MSTP086		9	17.2107	16.9303	17.7503	17.0583	18.5514	18.6272	18.3468	1.27106		1.65185e+08	1.74105e+08	1.43344e+08	6.52198e+07	5.37006e+07	9.48049e+07	5.86833e+07		3.05423e-05	0.000102505
Q96JJ7	Protein disulfide-isomerase TMX3 (EC 5.3.4.1) (Thioredoxin domain-containing protein 10) (Thioredoxin-related transmembrane protein 3)	TMX3 KIAA1830 TXNDC10		11	19.6067	19.1623	18.9266	19.2764	20.5494	20.6307	20.3561	1.26907		8.02532e+08	8.49083e+08	7.01885e+08	4.17514e+08	3.0684e+08	2.60592e+08	3.32087e+08		1.07069e-05	4.19781e-05
Q9NX00	Transmembrane protein 160	TMEM160		3	18.7642	18.0141	17.8185	18.3399	19.5164	19.6395	19.3531	1.26883		3.46772e+07	3.77646e+07	3.09653e+07	2.0587e+07	1.22406e+07	1.06883e+07	1.53419e+07		6.15792e-05	0.000188128
Q9BZL1	Ubiquitin-like protein 5	UBL5		3	17.2851	17.3884	16.6298	17.5342	18.3638	18.59	18.4774	1.2677		5.11067e+07	5.97807e+07	5.52912e+07	2.41959e+07	2.59929e+07	1.53632e+07	2.87553e+07		4.76646e-05	0.000150303
Q12913	Receptor-type tyrosine-protein phosphatase eta (Protein-tyrosine phosphatase eta) (R-PTP-eta) (EC 3.1.3.48) (Density-enhanced phosphatase 1) (DEP-1) (HPTP eta) (Protein-tyrosine phosphatase receptor type J) (R-PTP-J) (CD antigen CD148)	PTPRJ DEP1		38	22.2576	22.1063	21.9147	22.2273	23.3843	23.4004	23.397	1.26743		9.46074e+08	9.56669e+08	9.54441e+08	4.33256e+08	3.90125e+08	3.4161e+08	4.24264e+08		1.3704e-06	7.47621e-06
Q9Y2V7	Conserved oligomeric Golgi complex subunit 6 (COG complex subunit 6) (Component of oligomeric Golgi complex 6)	COG6 KIAA1134		13	18.3567	17.6099	17.2422	17.7828	19.202	19.0887	18.7553	1.26739		4.36395e+07	4.0344e+07	3.20187e+07	2.42905e+07	1.44753e+07	1.12183e+07	1.63179e+07		0.000153336	0.000419623
Q99523	Sortilin (100 kDa NT receptor) (Glycoprotein 95) (Gp95) (Neurotensin receptor 3) (NT3) (NTR3)	SORT1		14	20.3105	19.8823	19.8646	20.0999	21.2069	21.4582	21.2475	1.26487		1.85911e+08	2.21294e+08	1.91215e+08	9.98775e+07	7.42246e+07	7.33243e+07	8.63125e+07		4.11982e-06	1.86661e-05
Q2M389	WASH complex subunit 4 (Strumpellin and WASH-interacting protein) (SWIP) (WASH complex subunit SWIP)	WASHC4 KIAA1033		7	16.3755	16.0671	16.4574	16.3654	17.6899	17.7743	17.2756	1.26356		1.20736e+07	1.28011e+07	9.05949e+06	4.85476e+06	3.92041e+06	5.13819e+06	4.82094e+06		7.40597e-06	3.07491e-05
O95573	Long-chain-fatty-acid--CoA ligase 3 (EC 6.2.1.3) (Long-chain acyl-CoA synthetase 3) (LACS 3)	ACSL3 ACS3 FACL3 LACS3		35	19.9013	19.4597	19.4094	19.7001	20.7555	21.1033	20.7808	1.26227		3.69161e+08	4.69775e+08	3.75692e+08	2.04208e+08	1.50355e+08	1.45202e+08	1.77622e+08		7.5041e-06	3.10131e-05
Q13530	Serine incorporator 3 (Tumor differentially expressed protein 1)	SERINC3 DIFF33 TDE1 SBBI99		10	18.5513	18.4222	18.3808	18.4782	19.751	19.8087	19.5981	1.26114		1.19225e+08	1.24095e+08	1.07237e+08	5.19069e+07	4.74639e+07	4.61226e+07	4.93433e+07		9.3491e-07	5.45102e-06
Q6ZWT7	Lysophospholipid acyltransferase 2 (LPLAT 2) (EC 2.3.1.-) (1-acylglycerophosphate O-acyltransferase) (EC 2.3.1.51) (1-acylglycerophosphoethanolamine O-acyltransferase) (EC 2.3.1.n7) (Lysophosphatidic acid acyltransferase) (LPAAT) (Lyso-PA acyltransferase) (Lysophosphatidylethanolamine acyltransferase) (LPEAT) (Lyso-PE acyltransferase) (Membrane-bound O-acyltransferase domain-containing protein 2)…	MBOAT2 OACT2		3	16.2237	15.6121	16.014	16.0491	17.1099	17.4118	17.1856	1.26104		6.85731e+06	8.45359e+06	7.22686e+06	3.71025e+06	2.42818e+06	3.20811e+06	3.28714e+06		8.92784e-06	3.59867e-05
P83436	Conserved oligomeric Golgi complex subunit 7 (COG complex subunit 7) (Component of oligomeric Golgi complex 7)	COG7 UNQ3082/PRO10013		12	18.3181	17.5943	17.3076	17.8026	19.1845	19.1333	18.731	1.26064		3.62728e+07	3.50076e+07	2.64879e+07	1.98953e+07	1.20469e+07	9.87554e+06	1.3918e+07		0.000112208	0.000318483
Q9UP95	Solute carrier family 12 member 4 (Electroneutral potassium-chloride cotransporter 1) (Erythroid K-Cl cotransporter 1) (hKCC1)	SLC12A4 KCC1		26	20.437	19.9732	20.3135	20.0507	21.4519	21.5546	21.3556	1.26045		3.52682e+08	3.78701e+08	3.29906e+08	1.74523e+08	1.26545e+08	1.6021e+08	1.33528e+08		4.00208e-06	1.82877e-05
P17707	S-adenosylmethionine decarboxylase proenzyme (AdoMetDC) (SAMDC) (EC 4.1.1.50) [Cleaved into: S-adenosylmethionine decarboxylase alpha chain; S-adenosylmethionine decarboxylase beta chain]	AMD1 AMD		3	14.5454	14.5271	15.0501	14.8654	16.2033	15.9402	15.8784	1.2603		9.12254e+06	7.60176e+06	7.28317e+06	2.89099e+06	2.85456e+06	4.10172e+06	3.60884e+06		9.32168e-06	3.73693e-05
Q9Y320	Thioredoxin-related transmembrane protein 2 (Cell proliferation-inducing gene 26 protein) (Thioredoxin domain-containing protein 14)	TMX2 TXNDC14 CGI-31 My009 PIG26 PSEC0045 UNQ237/PRO270		8	18.289	17.9846	18.2459	18.2086	19.4731	19.5747	19.276	1.25925		4.9347e+07	5.29471e+07	4.30472e+07	2.17185e+07	1.75861e+07	2.10782e+07	2.05405e+07		2.07691e-06	1.04934e-05
Q70EL4	Ubiquitin carboxyl-terminal hydrolase 43 (EC 3.4.19.12) (Deubiquitinating enzyme 43) (Ubiquitin thioesterase 43) (Ubiquitin-specific-processing protease 43)	USP43		2	14.4682	14.0336	14.0265	14.1947	15.3556	15.51	15.4537	1.25904		8.05717e+06	8.9675e+06	8.62415e+06	4.35557e+06	3.22263e+06	3.20695e+06	3.60343e+06		3.22312e-06	1.52128e-05
Q8N7C3	Probable E3 ubiquitin-protein ligase TRIML2 (EC 2.3.2.27) (RING-type E3 ubiquitin transferase TRIML2) (SPRY domain-containing protein 6) (Tripartite motif family-like protein 2)	TRIML2 SPRYD6		3	14.1558	13.5088	13.187	14.1501	15.0183	15.0517	14.9534	1.25738		1.87088e+06	1.9147e+06	1.78866e+06	1.02896e+06	657111	525760	1.02495e+06		0.000134096	0.000372868
Q8WUA2	Peptidyl-prolyl cis-trans isomerase-like 4 (PPIase) (EC 5.2.1.8) (Cyclophilin-like protein PPIL4) (Rotamase PPIL4)	PPIL4		12	17.6804	17.5983	17.8352	17.8225	18.9596	19.1448	18.8684	1.25683		3.6785e+07	4.18216e+07	3.45314e+07	1.5156e+07	1.43173e+07	1.68729e+07	1.6725e+07		1.61779e-06	8.54824e-06
Q8IWR0	Zinc finger CCCH domain-containing protein 7A	ZC3H7A ZC3H7 ZC3HDC7 HSPC055		2	15.0941	15.3247	14.794	15.4491	16.6065	16.211	16.4456	1.25554		2.76927e+06	2.10531e+06	2.47704e+06	970747	1.13896e+06	788426	1.24153e+06		1.71352e-05	6.24749e-05
Q68CQ7	Glycosyltransferase 8 domain-containing protein 1 (EC 2.4.1.-)	GLT8D1 GALA4A AD-017 MSTP137 UNQ572/PRO1134		8	16.8034	16.4772	16.6714	16.5799	17.961	17.9996	17.7047	1.25548		1.66832e+07	1.71351e+07	1.39671e+07	7.47812e+06	5.96468e+06	6.82442e+06	6.40476e+06		2.34184e-06	1.15734e-05
P33897	ATP-binding cassette sub-family D member 1 (Adrenoleukodystrophy protein) (ALDP)	ABCD1 ALD		6	14.9406	14.1597	14.1599	14.7706	15.5658	15.9873	15.7313	1.25372		9.48815e+06	1.27071e+07	1.06411e+07	6.15141e+06	3.58019e+06	3.58073e+06	5.46775e+06		8.14063e-05	0.000240062
Q9Y3A5	Ribosome maturation protein SBDS (Shwachman-Bodian-Diamond syndrome protein)	SBDS CGI-97		4	16.9543	16.6802	16.918	16.7287	18.0138	18.3142	17.8937	1.25361		1.87907e+07	2.31398e+07	1.72893e+07	9.01543e+06	7.45554e+06	8.79145e+06	7.71057e+06		3.69705e-06	1.70796e-05
Q8NHL6	Leukocyte immunoglobulin-like receptor subfamily B member 1 (LIR-1) (Leukocyte immunoglobulin-like receptor 1) (CD85 antigen-like family member J) (Immunoglobulin-like transcript 2) (ILT-2) (Monocyte/macrophage immunoglobulin-like receptor 7) (MIR-7) (CD antigen CD85j)	LILRB1 ILT2 LIR1 MIR7		2	10.4791	9.76462	10.5986	10.3307	11.5788	11.3193	11.7423	1.25358		906171	756989	1.01492e+06	422823	257681	459326	381495		5.13825e-05	0.000160393
P13489	Ribonuclease inhibitor (Placental ribonuclease inhibitor) (Placental RNase inhibitor) (Ribonuclease/angiogenin inhibitor 1) (RAI)	RNH1 PRI RNH		6	18.5326	18.0492	18.1143	18.1866	19.4622	19.5776	19.382	1.25327		1.16484e+08	1.26182e+08	1.10183e+08	6.11524e+07	4.3743e+07	4.57627e+07	4.81119e+07		4.07436e-06	1.85316e-05
P43004	Excitatory amino acid transporter 2 (Glutamate/aspartate transporter II) (Sodium-dependent glutamate/aspartate transporter 2) (Solute carrier family 1 member 2)	SLC1A2 EAAT2 GLT1		2	16.1941	15.9173	15.8499	15.6452	17.2362	17.1024	17.1258	1.25313		9.79432e+06	8.92667e+06	9.07284e+06	4.75638e+06	3.926e+06	3.74691e+06	3.25128e+06		4.33085e-06	1.94425e-05
Q9HC21	Mitochondrial thiamine pyrophosphate carrier (Mitochondrial uncoupling protein 1) (Solute carrier family 25 member 19)	SLC25A19 DNC MUP1		6	17.887	17.4914	17.3159	17.673	18.8054	19.0522	18.6769	1.253		2.90668e+07	3.44899e+07	2.659e+07	1.53792e+07	1.16906e+07	1.03519e+07	1.32593e+07		9.73241e-06	3.86471e-05
P49411	Elongation factor Tu, mitochondrial (EF-Tu) (P43)	TUFM		27	20.9257	20.5917	21.2312	20.7349	22.1365	22.2555	21.9751	1.25151		8.45059e+08	9.17715e+08	7.55591e+08	3.6509e+08	2.89626e+08	4.51197e+08	3.19847e+08		1.12536e-05	4.38293e-05
Q9NXE8	Pre-mRNA-splicing factor CWC25 homolog (Coiled-coil domain-containing protein 49) (Spliceosome-associated protein homolog CWC25)	CWC25 CCDC49		8	16.4372	16.4004	16.7293	16.6338	17.8226	18.0316	17.5472	1.25033		1.88111e+07	2.17423e+07	1.5542e+07	7.20045e+06	7.01891e+06	8.81597e+06	8.25138e+06		5.81366e-06	2.50111e-05
Q9BYC5	Alpha-(1,6)-fucosyltransferase (Alpha1-6FucT) (EC 2.4.1.68) (Fucosyltransferase 8) (GDP-L-Fuc:N-acetyl-beta-D-glucosaminide alpha1,6-fucosyltransferase) (GDP-fucose--glycoprotein fucosyltransferase) (Glycoprotein 6-alpha-L-fucosyltransferase)	FUT8		7	16.5472	16.4834	16.455	16.4331	17.666	17.983	17.5397	1.24991		1.3833e+07	1.72323e+07	1.26737e+07	6.36999e+06	6.09413e+06	5.97531e+06	5.88524e+06		2.52682e-06	1.23055e-05
Q9P0B6	Coiled-coil domain-containing protein 167	CCDC167 C6orf129 HSPC265		3	15.6226	15.4335	15.8017	15.4603	16.824	16.8979	16.7622	1.2485		9.17768e+06	9.6597e+06	8.79284e+06	3.99078e+06	3.50069e+06	4.51851e+06	3.56625e+06		2.12941e-06	1.0667e-05
Q6PJG6	BRCA1-associated ATM activator 1 (BRCA1-associated protein required for ATM activation protein 1)	BRAT1 BAAT1 C7orf27		9	16.8854	16.7817	16.2954	17.0189	18.1675	18.0254	17.7749	1.24392		2.68291e+07	2.43118e+07	2.04366e+07	1.10317e+07	1.02664e+07	7.32918e+06	1.21015e+07		2.63648e-05	9.02511e-05
Q9BS91	Probable UDP-sugar transporter protein SLC35A5 (Solute carrier family 35 member A5)	SLC35A5 UNQ164/PRO190		5	17.5505	17.0122	17.4885	17.0613	18.6554	18.5251	18.3847	1.24362		3.35228e+07	3.06283e+07	2.77875e+07	1.55856e+07	1.07318e+07	1.49304e+07	1.11039e+07		1.23507e-05	4.73188e-05
Q9NVH1	DnaJ homolog subfamily C member 11	DNAJC11		19	18.9975	18.461	18.3867	18.7013	19.9082	20.0074	19.7192	1.24167		8.76542e+07	9.389e+07	7.68915e+07	4.66235e+07	3.21454e+07	3.0531e+07	3.79707e+07		1.23153e-05	4.72448e-05
Q9H4A6	Golgi phosphoprotein 3 (Coat protein GPP34) (Mitochondrial DNA absence factor) (MIDAS)	GOLPH3 GPP34		15	19.2144	18.6996	18.4414	18.8756	20.1011	20.1515	19.8947	1.24135		3.95402e+08	4.09438e+08	3.42678e+08	2.1384e+08	1.49671e+08	1.25145e+08	1.69088e+08		2.27961e-05	7.97524e-05
Q6DT37	Serine/threonine-protein kinase MRCK gamma (EC 2.7.11.1) (CDC42-binding protein kinase gamma) (DMPK-like gamma) (Myotonic dystrophy kinase-related CDC42-binding kinase gamma) (MRCK gamma) (MRCKG) (Myotonic dystrophy protein kinase-like gamma) (Myotonic dystrophy protein kinase-like alpha)	CDC42BPG DMPK2		7	16.4466	15.9745	15.8377	16.1992	17.3483	17.4482	17.2697	1.24088		5.36571e+06	5.75078e+06	5.08128e+06	2.87222e+06	2.07058e+06	1.88326e+06	2.41947e+06		8.80567e-06	3.56163e-05
Q8IWA0	WD repeat-containing protein 75 (U3 small nucleolar RNA-associated protein 17 homolog)	WDR75 UTP17		16	16.9459	16.7887	16.5599	17.1147	17.9669	18.2781	18.033	1.24038		2.54286e+07	3.15498e+07	2.66209e+07	1.25306e+07	1.12364e+07	9.58893e+06	1.40861e+07		8.18385e-06	3.33074e-05
Q8N2M8	CLK4-associating serine/arginine rich protein (Splicing factor, arginine/serine-rich 16) (Suppressor of white-apricot homolog 2)	CLASRP SFRS16 SWAP2 UNQ2428/PRO4988		3	15.1977	15.6472	14.1074	14.4477	15.8026	16.375	16.0898	1.23912		1.96928e+06	2.92816e+06	2.40297e+06	1.29477e+06	1.76818e+06	608120	769920		0.00190314	0.00381081
Q9UMD9	Collagen alpha-1(XVII) chain (180 kDa bullous pemphigoid antigen 2) (Bullous pemphigoid antigen 2) [Cleaved into: 120 kDa linear IgA disease antigen (120 kDa linear IgA dermatosis antigen) (Linear IgA disease antigen 1) (LAD-1); 97 kDa linear IgA disease antigen (97 kDa linear IgA bullous dermatosis antigen) (97 kDa LAD antigen) (97-LAD) (Linear IgA bullous disease antigen of 97 kDa) (LABD97)]	COL17A1 BP180 BPAG2		6	15.0671	14.996	14.804	15.1518	16.3871	16.3543	15.989	1.23875		5.12891e+06	5.01367e+06	3.8919e+06	2.05433e+06	1.95547e+06	1.71177e+06	2.17846e+06		4.8266e-06	2.12624e-05
Q96RT1	Erbin (Densin-180-like protein) (Erbb2-interacting protein) (Protein LAP2)	ERBIN ERBB2IP KIAA1225 LAP2		39	19.0152	18.8139	18.4071	18.7789	19.8837	20.1383	19.9545	1.23835		6.58889e+07	7.86061e+07	6.92041e+07	3.60893e+07	3.13896e+07	2.36771e+07	3.06375e+07		8.79715e-06	3.56063e-05
O60826	Coiled-coil domain-containing protein 22	CCDC22 CXorf37 JM1		3	14.5536	14.8618	14.6786	14.6289	15.8366	16.418	15.5025	1.23834		1.7326e+06	2.59252e+06	1.37448e+06	712002	881565	776422	750123		5.18135e-05	0.000161481
Q9NRF9	DNA polymerase epsilon subunit 3 (EC 2.7.7.7) (Arsenic-transactivated protein) (AsTP) (Chromatin accessibility complex 17 kDa protein) (CHRAC-17) (HuCHRAC17) (DNA polymerase II subunit 3) (DNA polymerase epsilon subunit p17)	POLE3 CHRAC17		3	16.0836	15.546	13.9889	15.7258	16.6681	16.7114	16.3437	1.23832		1.04512e+07	1.07698e+07	8.34682e+06	6.96969e+06	4.80154e+06	1.63176e+06	5.4391e+06		0.0074215	0.0127806
P11047	Laminin subunit gamma-1 (Laminin B2 chain) (Laminin-1 subunit gamma) (Laminin-10 subunit gamma) (Laminin-11 subunit gamma) (Laminin-2 subunit gamma) (Laminin-3 subunit gamma) (Laminin-4 subunit gamma) (Laminin-6 subunit gamma) (Laminin-7 subunit gamma) (Laminin-8 subunit gamma) (Laminin-9 subunit gamma) (S-laminin subunit gamma) (S-LAM gamma)	LAMC1 LAMB2		46	19.4268	19.5123	20.7314	20.3358	21.1285	21.4054	21.1815	1.23693		1.61444e+08	1.9561e+08	1.67489e+08	4.96316e+07	5.26617e+07	1.22596e+08	9.31946e+07		0.000882525	0.00193806
P22570	NADPH:adrenodoxin oxidoreductase, mitochondrial (AR) (Adrenodoxin reductase) (EC 1.18.1.6) (Ferredoxin--NADP(+) reductase) (Ferredoxin reductase)	FDXR ADXR		12	18.2628	17.7967	18.635	17.8307	19.2044	19.6329	19.2664	1.23664		2.94515e+07	3.96373e+07	3.07453e+07	1.53337e+07	1.11003e+07	1.98477e+07	1.1365e+07		8.85321e-05	0.000258262
Q5J8M3	ER membrane protein complex subunit 4 (Cell proliferation-inducing gene 17 protein) (Transmembrane protein 85)	EMC4 TMEM85 HSPC184 PIG17		3	16.7777	16.2397	16.3155	16.528	17.6872	17.9374	17.4735	1.23414		1.54107e+07	1.8329e+07	1.32886e+07	8.20396e+06	5.65024e+06	5.95532e+06	6.90035e+06		1.43878e-05	5.37236e-05
Q9BXL8	Cell division cycle-associated protein 4 (Hematopoietic progenitor protein)	CDCA4 HEPP		2	13.0473	13.9021	13.8136	13.2516	14.0573	15.1652	14.9893	1.2336		883187	1.90364e+06	1.68511e+06	438567	793149	745929	505281		0.000855055	0.00188619
Q15643	Thyroid receptor-interacting protein 11 (TR-interacting protein 11) (TRIP-11) (Clonal evolution-related gene on chromosome 14 protein) (Golgi-associated microtubule-binding protein 210) (GMAP-210) (Trip230)	TRIP11 CEV14		5	15.3449	14.9654	15.1537	15.048	16.4105	16.5708	16.089	1.22875		2.40008e+07	2.68205e+07	1.92058e+07	1.1467e+07	8.8147e+06	1.00437e+07	9.33367e+06		7.49902e-06	3.10131e-05
P42695	Condensin-2 complex subunit D3 (Non-SMC condensin II complex subunit D3) (hCAP-D3)	NCAPD3 CAPD3 KIAA0056		7	15.11	14.7264	14.6416	15.0097	16.0882	15.9928	16.2187	1.22797		6.32277e+06	5.91792e+06	6.9213e+06	3.20952e+06	2.46017e+06	2.31963e+06	2.99393e+06		5.93565e-06	2.54058e-05
Q96I36	Cytochrome c oxidase assembly protein COX14	COX14 C12orf62		2	18.6099	18.3866	17.6411	18.4478	19.5017	19.6709	19.3251	1.22789		5.1679e+07	5.81099e+07	4.5724e+07	2.78517e+07	2.38577e+07	1.42306e+07	2.4891e+07		0.000111607	0.000317237
O75648	Mitochondrial tRNA-specific 2-thiouridylase 1 (EC 2.8.1.14) (MTO2 homolog)	TRMU MTU1 TRMT1		3	14.4405	14.5334	14.965	14.9245	15.9828	16.084	15.7605	1.22658		3.13164e+06	3.35925e+06	2.68439e+06	1.07522e+06	1.14669e+06	1.54662e+06	1.50384e+06		1.3758e-05	5.19327e-05
Q9C0B5	Palmitoyltransferase ZDHHC5 (EC 2.3.1.225) (Zinc finger DHHC domain-containing protein 5) (DHHC-5) (Zinc finger protein 375)	ZDHHC5 KIAA1748 ZNF375		19	18.0374	17.6317	18.0081	17.7961	19.2388	19.0745	18.9712	1.2265		9.21553e+07	8.22384e+07	7.65549e+07	4.0075e+07	3.02516e+07	3.92687e+07	3.39027e+07		4.44207e-06	1.98359e-05
Q07021	Complement component 1 Q subcomponent-binding protein, mitochondrial (ASF/SF2-associated protein p32) (Glycoprotein gC1qBP) (C1qBP) (Hyaluronan-binding protein 1) (Mitochondrial matrix protein p32) (gC1q-R protein) (p33)	C1QBP GC1QBP HABP1 SF2P32		4	17.5236	17.416	17.8391	17.48	18.8421	18.9752	18.554	1.22576		3.21812e+07	3.52936e+07	2.63568e+07	1.29035e+07	1.19763e+07	1.60572e+07	1.25197e+07		7.54112e-06	3.11223e-05
Q8IVT2	Mitotic interactor and substrate of PLK1 (Mitotic spindle positioning protein)	MISP C19orf21		2			11.7359		12.7071	13.2799	12.8973	1.22549		358196	532758	408653	53.5667	53.5667	182709	53.5667		0.00174294	0.00353334
Q8WXA9	Splicing regulatory glutamine/lysine-rich protein 1 (Serine/arginine-rich-splicing regulatory protein 86) (SRrp86) (Splicing factor, arginine/serine-rich 12) (Splicing regulatory protein 508) (SRrp508)	SREK1 SFRS12 SRRP86		9	18.0647	18.0433	18.6419	18.3956	19.36	19.6481	19.5246	1.2245		3.80129e+07	4.64147e+07	4.26076e+07	1.54888e+07	1.52606e+07	2.3108e+07	1.9482e+07		1.62179e-05	5.94992e-05
P53701	Cytochrome c-type heme lyase (CCHL) (EC 4.4.1.17) (Holocytochrome c-type synthase)	HCCS CCHL		5	18.552	18.4351	18.7435	18.4202	19.8682	19.8443	19.574	1.22444		7.09457e+07	6.97815e+07	5.78582e+07	2.84916e+07	2.62749e+07	3.25357e+07	2.60046e+07		3.43413e-06	1.60797e-05
Q8N4M1	Choline transporter-like protein 3 (Solute carrier family 44 member 3)	SLC44A3 CTL3 UNQ558/PRO1115		2	13.5325	13.0097	13.2617	13.0651	14.471	14.5126	14.3372	1.22301		2.96169e+06	3.04835e+06	2.69935e+06	1.54538e+06	1.07559e+06	1.28088e+06	1.11766e+06		6.72676e-06	2.83382e-05
Q8NBZ7	UDP-glucuronic acid decarboxylase 1 (EC 4.1.1.35) (UDP-glucuronate decarboxylase 1) (UGD) (UXS-1)	UXS1 UNQ2538/PRO6079		3	14.2041	14.279	14.7519	14.4616	15.7754	15.6896	15.4762	1.22294		6.32224e+06	5.95711e+06	5.13816e+06	2.12742e+06	2.24077e+06	3.11003e+06	2.54313e+06		9.8229e-06	3.89538e-05
A0PJW6	Transmembrane protein 223	TMEM223		4	16.5272	16.2831	15.906	16.433	17.6809	17.4833	17.3644	1.22218		2.46173e+07	2.14665e+07	1.9768e+07	1.10651e+07	9.34288e+06	7.19358e+06	1.03653e+07		1.49203e-05	5.52212e-05
Q8N766	ER membrane protein complex subunit 1	EMC1 KIAA0090 PSEC0263		33	19.1946	19.1885	19.846	19.2759	20.5451	20.7453	20.4979	1.21983		9.4321e+07	1.08358e+08	9.1282e+07	3.69887e+07	3.68313e+07	5.80962e+07	3.91335e+07		2.3509e-05	8.18339e-05
P13284	Gamma-interferon-inducible lysosomal thiol reductase (EC 1.8.-.-) (Gamma-interferon-inducible protein IP-30) (Legumaturain)	IFI30 GILT IP30		2	14.1391	13.2444	13.2797	13.6475	14.68	15.0843	14.6268	1.21939		4.68752e+06	6.20332e+06	4.51781e+06	3.22185e+06	1.73289e+06	1.77576e+06	2.29146e+06		0.000135467	0.000375616
O15541	RING finger protein 113A (Zinc finger protein 183)	RNF113A RNF113 ZNF183		5	15.771	15.5403	15.5444	15.6805	16.8988	16.9107	16.7492	1.21885		1.17052e+07	1.18019e+07	1.05521e+07	5.35638e+06	4.56483e+06	4.57782e+06	5.03075e+06		1.61094e-06	8.52742e-06
O43826	Glucose-6-phosphate exchanger SLC37A4 (Glucose-5-phosphate transporter) (Glucose-6-phosphate translocase) (Solute carrier family 37 member 4) (Transformation-related gene 19 protein) (TRG-19)	SLC37A4 G6PT G6PT1 PRO0685 TRG19		5	17	16.4544	16.5013	16.4892	17.7471	17.9649	17.7779	1.21876		2.64253e+07	3.07308e+07	2.69942e+07	1.57435e+07	1.0786e+07	1.11427e+07	1.10494e+07		1.05821e-05	4.15441e-05
O15111	Inhibitor of nuclear factor kappa-B kinase subunit alpha (I-kappa-B kinase alpha) (IKK-A) (IKK-alpha) (IkBKA) (IkappaB kinase) (EC 2.7.11.10) (Conserved helix-loop-helix ubiquitous kinase) (I-kappa-B kinase 1) (IKK1) (Nuclear factor NF-kappa-B inhibitor kinase alpha) (NFKBIKA) (Transcription factor 16) (TCF-16)	CHUK IKKA TCF16		5	17.581	16.8962	16.9272	17.4321	18.5152	18.5029	18.2608	1.21716		1.12017e+07	1.1107e+07	9.39101e+06	5.86226e+06	3.64692e+06	3.72618e+06	5.28759e+06		3.90957e-05	0.000126331
P41250	Glycine--tRNA ligase (EC 3.6.1.17) (EC 6.1.1.14) (Diadenosine tetraphosphate synthetase) (AP-4-A synthetase) (Glycyl-tRNA synthetase) (GlyRS)	GARS		35	20.7054	20.1682	20.4737	20.3173	21.5701	21.8355	21.487	1.21473		3.03443e+08	3.64746e+08	2.86456e+08	1.66637e+08	1.1483e+08	1.41916e+08	1.27339e+08		1.03786e-05	4.08272e-05
O96000	NADH dehydrogenase [ubiquinone] 1 beta subcomplex subunit 10 (Complex I-PDSW) (CI-PDSW) (NADH-ubiquinone oxidoreductase PDSW subunit)	NDUFB10		8	18.0065	17.7404	17.3318	18.0393	19.0198	19.2653	18.6968	1.21443		4.55175e+07	5.39617e+07	3.63876e+07	2.25503e+07	1.87529e+07	1.4127e+07	2.3069e+07		6.28951e-05	0.000191254
Q7Z6E9	E3 ubiquitin-protein ligase RBBP6 (EC 2.3.2.27) (Proliferation potential-related protein) (Protein P2P-R) (RING-type E3 ubiquitin transferase RBBP6) (Retinoblastoma-binding Q protein 1) (RBQ-1) (Retinoblastoma-binding protein 6) (p53-associated cellular protein of testis)	RBBP6 P2PR PACT RBQ1 My038		38	16.9284	16.6961	17.3389	17.3783	18.139	18.4089	18.3493	1.21365		9.49064e+07	1.14429e+08	1.09802e+08	4.10083e+07	3.49084e+07	5.45065e+07	5.60138e+07		3.09809e-05	0.000103758
Q6ZRS2	Helicase SRCAP (EC 3.6.4.-) (Domino homolog 2) (Snf2-related CBP activator)	SRCAP KIAA0309		2	10.3605	9.88854	11.6403	10.9673	11.9985	11.7806	12.0042	1.21361		558689	480383	560911	179513	129422	435845	273377		0.00273505	0.00525602
Q9NWZ5	Uridine-cytidine kinase-like 1 (EC 2.7.1.48)	UCKL1 URKL1 F538		3	14.4425	14.0332	14.4556	14.9758	15.7122	15.827	15.5298	1.21285		3.72417e+06	4.03253e+06	3.28179e+06	1.54462e+06	1.16305e+06	1.55872e+06	2.23538e+06		6.68041e-05	0.000201992
Q9GZV8	PR domain zinc finger protein 14 (EC 2.1.1.-) (PR domain-containing protein 14)	PRDM14		3	13.7401	13.2239	13.2538	13.6928	14.7155	14.8547	14.5007	1.21269		4.33035e+06	4.76892e+06	3.73132e+06	2.20241e+06	1.53988e+06	1.57215e+06	2.13128e+06		1.85011e-05	6.67515e-05
Q96BY7	Autophagy-related protein 2 homolog B	ATG2B C14orf103		5	15.2748	14.7407	14.4493	15.0668	16.1186	16.1556	16.0122	1.21259		3.1553e+06	3.23715e+06	2.93096e+06	1.75805e+06	1.21403e+06	992053	1.52192e+06		4.05275e-05	0.000130456
Q9NV96	Cell cycle control protein 50A (P4-ATPase flippase complex beta subunit TMEM30A) (Transmembrane protein 30A)	TMEM30A C6orf67 CDC50A		18	21.8238	21.6968	21.605	21.7716	23.0009	22.9945	22.7978	1.20675		1.38113e+09	1.37498e+09	1.19973e+09	6.10798e+08	5.59319e+08	5.24827e+08	5.89075e+08		1.78269e-06	9.2408e-06
Q9NY64	Solute carrier family 2, facilitated glucose transporter member 8 (Glucose transporter type 8) (GLUT-8) (Glucose transporter type X1)	SLC2A8 GLUT8 GLUTX1		2	16.9621	16.5122	16.638	16.7056	18.014	17.9162	17.8012	1.20599		6.69448e+06	6.25565e+06	5.77608e+06	3.22895e+06	2.36384e+06	2.5792e+06	2.70301e+06		4.47886e-06	1.9985e-05
P07339	Cathepsin D (EC 3.4.23.5) [Cleaved into: Cathepsin D light chain; Cathepsin D heavy chain]	CTSD CPSD		10	17.6551	17.3363	18.2525	17.6884	19.04	19.0581	18.7186	1.20581		4.72898e+07	4.78859e+07	3.78444e+07	1.81083e+07	1.45179e+07	2.73966e+07	1.85303e+07		7.67573e-05	0.000228794
O96008	Mitochondrial import receptor subunit TOM40 homolog (Protein Haymaker) (Translocase of outer membrane 40 kDa subunit homolog) (p38.5)	TOMM40 C19orf1 PEREC1 TOM40		13	20.0921	19.7758	20.1063	19.8229	21.1533	21.3079	21.0036	1.20566		2.58954e+08	2.88246e+08	2.33426e+08	1.24103e+08	9.96696e+07	1.25322e+08	1.02972e+08		4.83727e-06	2.12934e-05
Q9NVA1	Ubiquinol-cytochrome-c reductase complex assembly factor 1 (Basic FGF-repressed Zic-binding protein) (bFGF-repressed Zic-binding protein) (bFZb) (Ubiquinol-cytochrome c reductase complex chaperone CBP3 homolog)	UQCC1 BZFB C20orf44 UQCC		2	16.1856	15.9643	16.7937	16.112	17.4195	17.7406	17.2445	1.20428		1.10344e+07	1.37845e+07	9.77385e+06	4.69142e+06	4.02427e+06	7.1511e+06	4.45811e+06		8.53891e-05	0.000250211
Q7Z3D4	LysM and putative peptidoglycan-binding domain-containing protein 3	LYSMD3		2	15.2314	14.6872	15.3178	15.1309	16.3255	16.3629	16.1968	1.20326		1.09601e+07	1.12484e+07	1.0025e+07	5.13397e+06	3.52082e+06	5.45085e+06	4.78878e+06		1.42559e-05	5.33327e-05
Q9H4G0	Band 4.1-like protein 1 (Neuronal protein 4.1) (4.1N)	EPB41L1 KIAA0338		8	17.2947	17.2234	17.1302	17.1111	18.1949	18.5164	18.4658	1.2025		1.73291e+07	2.16549e+07	2.09084e+07	9.2852e+06	8.83725e+06	8.28493e+06	8.17562e+06		2.63308e-06	1.2766e-05
O00458	Interferon-related developmental regulator 1 (Nerve growth factor-inducible protein PC4)	IFRD1		2	12.9119	12.5096	12.0268	12.4108	13.9202	13.6992	13.381	1.20204		1.38889e+06	1.19161e+06	955798	690465	522433	373849	487850		9.4898e-05	0.000274788
Q9Y676	28S ribosomal protein S18b, mitochondrial (MRP-S18-b) (Mrps18-b) (S18mt-b) (28S ribosomal protein S18-2, mitochondrial) (MRP-S18-2) (Mitochondrial small ribosomal subunit protein bS18b) (Mitochondrial small ribosomal subunit protein mS40)	MRPS18B C6orf14 HSPC183 PTD017		2	12.9047	13.2825	14.2348	13.7697	14.6306	14.9289	14.6872	1.20095		4.51891e+06	5.55676e+06	4.6997e+06	1.3661e+06	1.77514e+06	3.43466e+06	2.48821e+06		0.000656361	0.00149789
Q9Y3D8	Adenylate kinase isoenzyme 6 (AK6) (EC 2.7.4.3) (Adrenal gland protein AD-004) (Coilin-interacting nuclear ATPase protein) (hCINAP) (Dual activity adenylate kinase/ATPase) (AK/ATPase)	AK6 CINAP AD-004 CGI-137		5	18.3162	17.8303	17.4113	18.0081	19.1301	19.2658	18.8787	1.20007		4.06383e+07	4.46442e+07	3.4139e+07	2.31168e+07	1.65065e+07	1.23453e+07	1.86704e+07		7.89649e-05	0.000234423
Q86YC3	Negative regulator of reactive oxygen species (Leucine-rich repeat-containing protein 33)	NRROS LRRC33 UNQ3030/PRO9833		5	16.8476	16.2909	16.5845	16.4644	17.6408	17.8877	17.7061	1.198		8.28294e+06	9.82929e+06	8.66648e+06	4.77983e+06	3.24966e+06	3.98308e+06	3.66491e+06		9.28264e-06	3.72636e-05
Q9NR30	Nucleolar RNA helicase 2 (EC 3.6.4.13) (DEAD box protein 21) (Gu-alpha) (Nucleolar RNA helicase Gu) (Nucleolar RNA helicase II) (RH II/Gu)	DDX21		13	17.9584	17.9592	18.0962	18.1064	19.2585	19.2749	19.1491	1.19744		1.72508e+07	1.74485e+07	1.59908e+07	7.00573e+06	7.00927e+06	7.70776e+06	7.76242e+06		1.3894e-06	7.55182e-06
O75354	Ectonucleoside triphosphate diphosphohydrolase 6 (NTPDase 6) (EC 3.6.1.6) (CD39 antigen-like 2)	ENTPD6 CD39L2 IL6ST2		3	18.9586	18.5902	18.7744	19.0633	19.9929	20.1985	19.9355	1.19564		3.93552e+07	4.53816e+07	3.7819e+07	1.92153e+07	1.48851e+07	1.69123e+07	2.06616e+07		7.23436e-06	3.0174e-05
P00966	Argininosuccinate synthase (EC 6.3.4.5) (Citrulline--aspartate ligase)	ASS1 ASS		3	16.2132	15.5898	16.1895	15.77	17.2196	17.294	16.8948	1.19549		1.29876e+07	1.36751e+07	1.03692e+07	6.46516e+06	4.19673e+06	6.35982e+06	4.75501e+06		3.86601e-05	0.000125198
Q9BSF4	Mitochondrial import inner membrane translocase subunit Tim29 (TIM29)	TIMM29 c19orf52		6	17.5547	17.2207	16.9276	17.4586	18.5546	18.6115	18.2875	1.19414		7.25939e+07	7.55149e+07	6.03268e+07	3.63001e+07	2.87985e+07	2.35032e+07	3.39596e+07		2.16386e-05	7.62472e-05
O14950	Myosin regulatory light chain 12B (MLC-2A) (MLC-2) (Myosin regulatory light chain 2-B, smooth muscle isoform) (Myosin regulatory light chain 20 kDa) (MLC20) (Myosin regulatory light chain MRLC2) (SHUJUN-1)	MYL12B MRLC2 MYLC2B		5	17.1468	17.2812	16.8747	17.7088	18.2527	19.0222	18.0662	1.19414		1.58153e+07	2.69595e+07	1.38981e+07	7.34793e+06	8.06562e+06	6.08519e+06	1.08483e+07		0.000396065	0.000960123
Q9H5K3	Protein O-mannose kinase (POMK) (EC 2.7.1.183) (Protein kinase-like protein SgK196) (Sugen kinase 196)	POMK SGK196		6	17.6859	17.5013	17.5636	17.608	18.7449	18.924	18.6817	1.19381		2.57888e+07	2.91982e+07	2.46834e+07	1.23777e+07	1.08916e+07	1.13719e+07	1.17272e+07		1.8863e-06	9.70547e-06
Q9NZ45	CDGSH iron-sulfur domain-containing protein 1 (MitoNEET)	CISD1 C10orf70 ZCD1 MDS029		3	18.1545	17.5276	18.2043	17.7269	18.8044	19.3799	19.1068	1.19369		4.27832e+07	6.37529e+07	5.27577e+07	2.72657e+07	1.7657e+07	2.82239e+07	2.02727e+07		7.68836e-05	0.000229054
P23193	Transcription elongation factor A protein 1 (Transcription elongation factor S-II protein 1) (Transcription elongation factor TFIIS.o)	TCEA1 GTF2S TFIIS		15	19.3952	19.2069	18.9697	19.1906	20.3321	20.5176	20.2996	1.19253		1.41342e+08	1.6073e+08	1.38195e+08	7.38286e+07	6.47959e+07	5.4971e+07	6.40664e+07		4.40364e-06	1.97091e-05
Q06265	Exosome complex component RRP45 (Autoantigen PM/Scl 1) (Exosome component 9) (P75 polymyositis-scleroderma overlap syndrome-associated autoantigen) (Polymyositis/scleroderma autoantigen 1) (Polymyositis/scleroderma autoantigen 75 kDa) (PM/Scl-75)	EXOSC9 PMSCL1		3	16.7021	16.6975	17.1017	16.7506	17.9296	18.1776	17.9034	1.19058		3.41634e+07	4.05726e+07	3.35502e+07	1.45899e+07	1.45437e+07	1.92465e+07	1.50885e+07		6.83302e-06	2.87036e-05
Q6PCD5	E3 ubiquitin-protein ligase RFWD3 (EC 2.3.2.27) (RING finger and WD repeat domain-containing protein 3) (RING finger protein 201)	RFWD3 RNF201		3	15.6255	15.2275	14.7101	15.5539	16.4657	16.5195	16.4209	1.18944		1.02202e+07	1.06088e+07	9.90814e+06	5.70894e+06	4.33237e+06	3.02682e+06	5.43243e+06		9.56843e-05	0.000276521
Q9Y4W2	Ribosomal biogenesis protein LAS1L (Protein LAS1 homolog)	LAS1L MSTP060		5	15.8387	15.7081	15.6993	15.8173	17.0506	17.0062	16.8084	1.18921		9.50408e+06	9.21594e+06	8.03551e+06	4.10306e+06	3.74787e+06	3.72506e+06	4.04243e+06		1.94433e-06	9.93449e-06
O60303	Protein KIAA0556	KIAA0556		2	13.0787	13.3	13.0507	13.2975	14.0905	14.5143	14.5029	1.18752		922706	1.23777e+06	1.22801e+06	457578	533468	448806	532511		7.97795e-06	3.25596e-05
O95219	Sorting nexin-4	SNX4		7	16.4734	16.1162	16.0337	16.1422	17.4899	17.3934	17.2527	1.18726		1.91411e+07	1.79029e+07	1.62397e+07	9.46233e+06	7.3869e+06	6.97621e+06	7.52105e+06		5.85717e-06	2.51614e-05
P30622	CAP-Gly domain-containing linker protein 1 (Cytoplasmic linker protein 1) (Cytoplasmic linker protein 170 alpha-2) (CLIP-170) (Reed-Sternberg intermediate filament-associated protein) (Restin)	CLIP1 CYLN1 RSN		3	13.617	13.4293	13.5928	13.7334	14.6545	15.0943	14.5916	1.18704		3.13838e+06	4.25695e+06	3.00442e+06	1.5289e+06	1.34233e+06	1.50347e+06	1.65736e+06		1.01837e-05	4.0141e-05
P49902	Cytosolic purine 5'-nucleotidase (EC 3.1.3.5) (Cytosolic 5'-nucleotidase II)	NT5C2 NT5B NT5CP PNT5		11	17.8337	17.5845	17.7066	17.9102	18.9606	19.0316	18.8399	1.18529		2.74704e+07	2.88549e+07	2.52661e+07	1.25782e+07	1.05832e+07	1.15177e+07	1.32637e+07		3.00527e-06	1.42993e-05
O75140	GATOR complex protein DEPDC5 (DEP domain-containing protein 5)	DEPDC5 KIAA0645		2	11.625	11.5307	11.8477	11.5842	12.6612	13.1189	12.7111	1.18352		425391	584197	440365	207421	194298	242046	201635		9.30338e-06	3.73214e-05
Q96ER3	Protein SAAL1 (Synoviocyte proliferation-associated in collagen-induced arthritis protein 1) (SPACIA1)	SAAL1		12	18.9929	18.5041	18.122	18.7714	19.9213	19.8614	19.5603	1.1834		5.43644e+07	5.21536e+07	4.23293e+07	2.85664e+07	2.03556e+07	1.56193e+07	2.45001e+07		8.5276e-05	0.000250004
Q9BWT7	Caspase recruitment domain-containing protein 10 (CARD-containing MAGUK protein 3) (Carma 3)	CARD10 CARMA3		2	13.344	12.7353	12.8581	13.1892	14.2989	14.2786	14.0675	1.18334		1.15749e+06	1.14131e+06	985950	597119	391593	426367	536375		2.00304e-05	7.13525e-05
Q8N3Y3	LARGE xylosyl- and glucuronyltransferase 2 (EC 2.4.-.-) (Glycosyltransferase-like 1B) [Includes: Xylosyltransferase LARGE2 (EC 2.4.2.-); Beta-1,3-glucuronyltransferase LARGE2 (EC 2.4.1.-)]	LARGE2 GYLTL1B PP5656		11	16.995	16.9048	17.097	17.0091	18.1422	18.439	17.9703	1.18235		1.52569e+07	1.87422e+07	1.35429e+07	6.88862e+06	6.47117e+06	7.39314e+06	6.95612e+06		5.49715e-06	2.37537e-05
Q9BUQ8	Probable ATP-dependent RNA helicase DDX23 (EC 3.6.4.13) (100 kDa U5 snRNP-specific protein) (DEAD box protein 23) (PRP28 homolog) (U5-100kD)	DDX23		10	15.8199	15.5358	15.8623	16.0038	16.8908	17.1601	16.9111	1.18189		1.04479e+07	1.25914e+07	1.0596e+07	4.97332e+06	4.08432e+06	5.12162e+06	5.64953e+06		7.48017e-06	3.09795e-05
Q9NQH7	Probable Xaa-Pro aminopeptidase 3 (X-Pro aminopeptidase 3) (EC 3.4.11.9) (Aminopeptidase P3) (APP3)	XPNPEP3		3	16.3496	16.1872	17.1153	16.3534	17.6909	17.8391	17.5177	1.18117		1.66546e+08	1.84571e+08	1.4771e+08	6.57313e+07	5.87344e+07	1.11761e+08	6.59043e+07		0.0001278	0.000356544
Q9UK76	Jupiter microtubule associated homolog 1 (Androgen-regulated protein 2) (Hematological and neurological expressed 1 protein) [Cleaved into: Jupiter microtubule associated homolog 1, N-terminally processed]	JPT1 ARM2 HN1		3	14.1842	13.1918	14.002	13.5853	14.9686	15.1764	14.6196	1.18076		3.43654e+06	3.96884e+06	2.69807e+06	1.99512e+06	1.00287e+06	1.75839e+06	1.31729e+06		0.000274339	0.000693931
Q9GZV5	WW domain-containing transcription regulator protein 1 (Transcriptional coactivator with PDZ-binding motif)	WWTR1 TAZ		2	14.4174	13.7371	14.2459	14.5114	15.4473	15.5281	15.2467	1.17941		2.6454e+06	2.79777e+06	2.30204e+06	1.29556e+06	808466	1.15039e+06	1.38284e+06		5.01094e-05	0.000157024
Q9BUF5	Tubulin beta-6 chain (Tubulin beta class V)	TUBB6		12	19.6188	19.0064	18.6129	19.153	20.3384	20.4324	20.059	1.17884		1.40507e+08	1.49975e+08	1.15769e+08	8.53253e+07	5.58122e+07	4.24891e+07	6.17819e+07		0.000143735	0.000396114
Q9H9P8	L-2-hydroxyglutarate dehydrogenase, mitochondrial (EC 1.1.99.2) (Duranin)	L2HGDH C14orf160		12	18.928	18.2856	18.7179	18.4302	19.7948	19.9572	19.5531	1.17793		4.4557e+07	4.98636e+07	3.76832e+07	2.44335e+07	1.56527e+07	2.11218e+07	1.7303e+07		3.22859e-05	0.000107273
P54709	Sodium/potassium-transporting ATPase subunit beta-3 (Sodium/potassium-dependent ATPase subunit beta-3) (ATPB-3) (CD antigen CD298)	ATP1B3		19	22.4804	22.4149	22.0819	22.4267	23.5328	23.6246	23.4292	1.17784		1.72255e+10	1.83571e+10	1.60314e+10	8.30576e+09	7.93704e+09	6.30115e+09	8.00217e+09		4.96188e-06	2.1793e-05
Q9BVG9	Phosphatidylserine synthase 2 (PSS-2) (PtdSer synthase 2) (EC 2.7.8.29) (Serine-exchange enzyme II)	PTDSS2 PSS2		6	16.8694	16.3381	16.3755	16.626	17.8121	17.8616	17.5085	1.17518		7.37221e+07	7.62963e+07	5.97305e+07	3.83524e+07	2.6539e+07	2.72347e+07	3.23999e+07		1.86967e-05	6.72923e-05
Q8N423	Leukocyte immunoglobulin-like receptor subfamily B member 2 (LIR-2) (Leukocyte immunoglobulin-like receptor 2) (CD85 antigen-like family member D) (Immunoglobulin-like transcript 4) (ILT-4) (Monocyte/macrophage immunoglobulin-like receptor 10) (MIR-10) (CD antigen CD85d)	LILRB2 ILT4 LIR2 MIR10		5	17.2736	17.1976	17.2348	17.448	18.6912	18.4607	18.2374	1.17456		6.82666e+06	5.81843e+06	4.98402e+06	2.55546e+06	2.42432e+06	2.48759e+06	2.88384e+06		6.44518e-06	2.72691e-05
B1AHC4	PRR5-ARHGAP8 readthrough	PRR5-ARHGAP8		2	13.1394	12.8034	12.8124	13.426	14.0128	14.5554	14.0891	1.17382		895179	1.30389e+06	943761	488610	387106	389538	596017		6.65212e-05	0.000201344
Q04837	Single-stranded DNA-binding protein, mitochondrial (Mt-SSB) (MtSSB) (PWP1-interacting protein 17)	SSBP1 SSBP		4	16.1066	15.7753	16.6918	16.1464	17.3945	17.4947	17.1717	1.1736		1.96212e+07	2.10326e+07	1.68135e+07	8.03575e+06	6.3872e+06	1.20556e+07	8.26075e+06		8.72765e-05	0.00025536
P13073	Cytochrome c oxidase subunit 4 isoform 1, mitochondrial (Cytochrome c oxidase polypeptide IV) (Cytochrome c oxidase subunit IV isoform 1) (COX IV-1)	COX4I1 COX4		7	18.2588	18.0501	18.702	18.1524	19.2923	19.6955	19.3964	1.17053		2.43388e+07	3.21861e+07	2.61589e+07	1.18904e+07	1.02887e+07	1.61663e+07	1.10446e+07		3.50608e-05	0.000115191
Q9UER7	Death domain-associated protein 6 (Daxx) (hDaxx) (ETS1-associated protein 1) (EAP1) (Fas death domain-associated protein)	DAXX BING2 DAP6		6	15.8944	15.6429	15.6427	16.1006	17.1484	16.9929	16.8248	1.16854		7.32146e+06	6.57328e+06	5.85013e+06	3.06976e+06	2.57856e+06	2.5783e+06	3.54146e+06		1.21385e-05	4.67189e-05
O75110	Probable phospholipid-transporting ATPase IIA (EC 3.6.3.1) (ATPase class II type 9A)	ATP9A ATPIIA KIAA0611		8	16.3401	16.0286	16.0843	16.0904	17.2465	17.4822	17.1842	1.16845		8.55209e+06	1.00703e+07	8.19102e+06	4.56278e+06	3.67662e+06	3.82151e+06	3.83764e+06		4.77013e-06	2.10609e-05
Q5W0B1	RING finger protein 219	RNF219 C13orf7		6	15.0793	14.8285	14.7917	15.0798	16.2724	16.1195	15.9475	1.16832		5.28354e+06	4.75232e+06	4.21834e+06	2.31087e+06	1.9421e+06	1.89324e+06	2.31162e+06		5.87442e-06	2.51987e-05
O43572	A-kinase anchor protein 10, mitochondrial (AKAP-10) (Dual specificity A kinase-anchoring protein 2) (D-AKAP-2) (Protein kinase A-anchoring protein 10) (PRKA10)	AKAP10		6	16.0864	15.4981	15.6382	15.7511	16.9908	17.0404	16.6996	1.16681		1.14301e+07	1.18305e+07	9.34107e+06	6.1067e+06	4.06174e+06	4.47589e+06	4.8405e+06		2.01157e-05	7.16105e-05
O75164	Lysine-specific demethylase 4A (EC 1.14.11.-) (JmjC domain-containing histone demethylation protein 3A) (Jumonji domain-containing protein 2A)	KDM4A JHDM3A JMJD2 JMJD2A KIAA0677		5	14.927	14.3445	14.3399	14.4506	15.5149	15.8812	15.6508	1.16678		5.4305e+06	7.00055e+06	5.96716e+06	3.61317e+06	2.41285e+06	2.40519e+06	2.59701e+06		2.85941e-05	9.67654e-05
Q86T03	Type 1 phosphatidylinositol 4,5-bisphosphate 4-phosphatase (Type 1 PtdIns-4,5-P2 4-Ptase) (EC 3.1.3.78) (PtdIns-4,5-P2 4-Ptase I) (Transmembrane protein 55B)	PIP4P1 C14orf9 TMEM55B		4	17.7085	17.2449	17.9594	17.6855	18.6991	18.9925	18.7561	1.1663		3.86527e+07	4.73676e+07	4.02085e+07	1.94525e+07	1.41064e+07	2.3147e+07	1.9145e+07		3.10324e-05	0.000103871
P40121	Macrophage-capping protein (Actin regulatory protein CAP-G)	CAPG AFCP MCP		3	15.3643	15.0307	15.2428	14.9784	16.1665	16.4865	16.308	1.16627		5.87821e+06	7.338e+06	6.48405e+06	3.3711e+06	2.67511e+06	3.09881e+06	2.57977e+06		7.65139e-06	3.14465e-05
O95391	Pre-mRNA-splicing factor SLU7 (hSlu7)	SLU7		5	14.6127	14.397	15.0345	14.8276	15.8563	16.0741	15.7222	1.16623		6.62534e+06	7.70524e+06	6.03729e+06	2.79803e+06	2.40948e+06	3.74844e+06	3.24742e+06		2.60988e-05	8.94447e-05
Q96A46	Mitoferrin-2 (Mitochondrial RNA-splicing protein 3/4 homolog) (MRS3/4) (hMRS3/4) (Mitochondrial iron transporter 2) (Solute carrier family 25 member 28)	SLC25A28 MFRN2 NPD016		2	15.075	14.9018	14.4465	15.3262	15.9858	16.2889	16.0349	1.16583		5.21171e+06	6.43007e+06	5.39225e+06	2.77208e+06	2.45841e+06	1.79315e+06	3.29925e+06		8.2201e-05	0.000241954
Q02952	A-kinase anchor protein 12 (AKAP-12) (A-kinase anchor protein 250 kDa) (AKAP 250) (Gravin) (Myasthenia gravis autoantigen)	AKAP12 AKAP250		78	19.2062	19.0887	19.1562	18.9995	20.1095	20.4034	20.3109	1.16194		1.09062e+08	1.33698e+08	1.25397e+08	5.8311e+07	5.37487e+07	5.63247e+07	5.05261e+07		3.20339e-06	1.51562e-05
P04843	Dolichyl-diphosphooligosaccharide--protein glycosyltransferase subunit 1 (Dolichyl-diphosphooligosaccharide--protein glycosyltransferase 67 kDa subunit) (Ribophorin I) (RPN-I) (Ribophorin-1)	RPN1		33	21.6744	21.4768	22.1682	21.5686	22.8842	23.007	22.7576	1.16091		1.06353e+09	1.15805e+09	9.74173e+08	4.59795e+08	4.00956e+08	6.47454e+08	4.27302e+08		3.31673e-05	0.000109829
Q9H6K4	Optic atrophy 3 protein	OPA3		6	17.4435	16.9059	16.9158	17.1867	18.3922	18.3358	18.0909	1.15997		2.29249e+07	2.20453e+07	1.86042e+07	1.18771e+07	8.18261e+06	8.23887e+06	9.94102e+06		1.97729e-05	7.06465e-05
Q9UFG5	UPF0449 protein C19orf25	C19orf25		6	15.7736	15.2167	14.993	15.6526	16.6396	16.6616	16.4016	1.15859		1.66343e+07	1.68899e+07	1.41047e+07	9.12673e+06	6.20405e+06	5.31314e+06	8.39275e+06		7.69813e-05	0.000229113
Q16740	ATP-dependent Clp protease proteolytic subunit, mitochondrial (EC 3.4.21.92) (Endopeptidase Clp)	CLPP		7	17.349	16.8756	17.024	17.058	18.1413	18.5198	18.0435	1.15821		2.00925e+07	2.61208e+07	1.8776e+07	1.1602e+07	8.35664e+06	9.26185e+06	9.48289e+06		1.9503e-05	6.9852e-05
Q6PIW4	Fidgetin-like protein 1 (EC 3.6.4.-)	FIGNL1		3	15.6521	15.4977	15.0896	15.6417	16.6902	16.755	16.4381	1.15752		8.22643e+06	8.60449e+06	6.9076e+06	4.00602e+06	3.59945e+06	2.71256e+06	3.9771e+06		2.30403e-05	8.04088e-05
Q9NXK8	F-box/LRR-repeat protein 12 (F-box and leucine-rich repeat protein 12) (F-box protein FBL12)	FBXL12 FBL12		3	15.8987	15.4986	15.3825	15.6779	16.7649	17.011	16.5364	1.15634		5.5281e+06	6.55653e+06	4.71843e+06	3.03274e+06	2.29814e+06	2.12052e+06	2.60236e+06		2.33723e-05	8.14294e-05
Q9UBL3	Set1/Ash2 histone methyltransferase complex subunit ASH2 (ASH2-like protein)	ASH2L ASH2L1		9	17.4014	17.0292	17.2011	17.1958	18.3288	18.3882	18.3692	1.1552		1.10185e+07	1.14821e+07	1.13318e+07	5.79391e+06	4.47615e+06	5.04269e+06	5.02411e+06		3.49585e-06	1.63038e-05
O60512	Beta-1,4-galactosyltransferase 3 (Beta-1,4-GalTase 3) (Beta4Gal-T3) (b4Gal-T3) (EC 2.4.1.-) (UDP-Gal:beta-GlcNAc beta-1,4-galactosyltransferase 3) (UDP-galactose:beta-N-acetylglucosamine beta-1,4-galactosyltransferase 3) [Includes: N-acetyllactosamine synthase (EC 2.4.1.90) (Nal synthase); Beta-N-acetylglucosaminylglycopeptide beta-1,4-galactosyltransferase (EC 2.4.1.38); Beta-N-acetylglucosaminy…	B4GALT3		7	18.8469	18.6925	19.7056	18.9578	20.1859	20.3379	20.0905	1.15404		1.35359e+07	1.50392e+07	1.26693e+07	5.35068e+06	4.80756e+06	9.70255e+06	5.77819e+06		0.000211716	0.000553133
P83111	Serine beta-lactamase-like protein LACTB, mitochondrial (EC 3.4.-.-)	LACTB MRPL56 UNQ843/PRO1781		2	13.8078	13.4363	13.6527	13.7673	14.9221	14.9067	14.63	1.15356		1.28039e+06	1.2668e+06	1.04574e+06	591453	457163	531164	575070		7.51655e-06	3.10427e-05
Q7Z4F1	Low-density lipoprotein receptor-related protein 10 (LRP-10)	LRP10 MSTP087 SP220 UNQ389/PRO724		2	13.6575	13.5073	13.8544	13.8634	14.8261	14.975	14.8159	1.1517		2.3568e+06	2.61314e+06	2.34023e+06	1.04844e+06	944795	1.20174e+06	1.20927e+06		5.2861e-06	2.29938e-05
Q9GZP1	Neurensin-2	NRSN2 C20orf98		2	14.9106	15.1117	14.7806	15.1755	16.2506	16.2706	15.9108	1.14942		5.98435e+06	6.06778e+06	4.7287e+06	2.3639e+06	2.71749e+06	2.16024e+06	2.84037e+06		1.20168e-05	4.63416e-05
Q6DD88	Atlastin-3 (EC 3.6.5.-)	ATL3		14	19.1256	18.717	18.7026	18.7383	19.9508	20.1244	19.8326	1.14843		4.69861e+07	5.29966e+07	4.32914e+07	2.65187e+07	1.99785e+07	1.978e+07	2.02753e+07		1.06487e-05	4.17779e-05
Q9NRX5	Serine incorporator 1 (Tumor differentially expressed protein 1-like) (Tumor differentially expressed protein 2)	SERINC1 KIAA1253 TDE1L TDE2 UNQ396/PRO732		3	18.0547	18.104	18.1418	18.1554	19.2639	19.3407	19.1791	1.14721		5.4652e+07	5.76418e+07	5.15336e+07	2.36385e+07	2.44604e+07	2.51099e+07	2.53479e+07		1.862e-06	9.58882e-06
Q9H2K8	Serine/threonine-protein kinase TAO3 (EC 2.7.11.1) (Cutaneous T-cell lymphoma-associated antigen HD-CL-09) (CTCL-associated antigen HD-CL-09) (Dendritic cell-derived protein kinase) (JNK/SAPK-inhibitory kinase) (Jun kinase-inhibitory kinase) (Kinase from chicken homolog A) (hKFC-A) (Thousand and one amino acid protein 3)	TAOK3 DPK JIK KDS MAP3K18		14	16.7163	16.6626	16.3825	16.6127	17.5729	17.9357	17.7091	1.14572		1.39372e+07	1.79215e+07	1.53165e+07	7.6964e+06	7.41523e+06	6.1069e+06	7.16354e+06		7.59305e-06	3.12927e-05
Q8TEX9	Importin-4 (Imp4) (Importin-4b) (Imp4b) (Ran-binding protein 4) (RanBP4)	IPO4 IMP4B RANBP4		22	19.1668	18.7761	18.6861	19.036	20.0637	20.1335	19.9886	1.14566		1.53193e+08	1.60783e+08	1.45427e+08	8.22715e+07	6.2755e+07	5.8958e+07	7.51406e+07		1.01491e-05	4.00313e-05
P99999	Cytochrome c	CYCS CYC		3	16.8455	16.3036	16.5711	16.543	17.7233	17.9743	17.4356	1.14525		2.22758e+07	2.65076e+07	1.82478e+07	1.2122e+07	8.32612e+06	1.00228e+07	9.82944e+06		3.17878e-05	0.000105977
P47985	Cytochrome b-c1 complex subunit Rieske, mitochondrial (EC 1.10.2.2) (Complex III subunit 5) (Cytochrome b-c1 complex subunit 5) (Rieske iron-sulfur protein) (RISP) (Rieske protein UQCRFS1) (Ubiquinol-cytochrome c reductase iron-sulfur subunit) [Cleaved into: Cytochrome b-c1 complex subunit 9 (Su9) (Subunit 9) (8 kDa subunit 9) (Complex III subunit IX) (Cytochrome b-c1 complex subunit 11) (Ubiquin…	UQCRFS1		8	17.6417	17.4844	17.9978	17.6581	18.7994	19.0638	18.6557	1.14412		2.40973e+07	2.89449e+07	2.18131e+07	1.08014e+07	9.6857e+06	1.38249e+07	1.09249e+07		1.88018e-05	6.75878e-05
P49356	Protein farnesyltransferase subunit beta (FTase-beta) (EC 2.5.1.58) (CAAX farnesyltransferase subunit beta) (Ras proteins prenyltransferase subunit beta)	FNTB		2	15.8667	15.3994	15.6054	15.6124	16.7682	16.8555	16.6695	1.14343		7.89521e+06	8.38747e+06	7.37294e+06	4.22647e+06	3.05696e+06	3.52635e+06	3.5435e+06		7.36369e-06	3.06265e-05
Q99805	Transmembrane 9 superfamily member 2 (p76)	TM9SF2		10	19.9344	19.5053	19.664	19.653	20.8783	20.9783	20.6399	1.14298		1.50179e+08	1.60949e+08	1.273e+08	7.80654e+07	5.79801e+07	6.47248e+07	6.42296e+07		9.99459e-06	3.9503e-05
Q9Y678	Coatomer subunit gamma-1 (Gamma-1-coat protein) (Gamma-1-COP)	COPG1 COPG		23	18.412	18.171	18.3857	18.3521	19.4592	19.5754	19.384	1.14267		6.98481e+07	7.57059e+07	6.62978e+07	3.37981e+07	2.85997e+07	3.31889e+07	3.24252e+07		3.13624e-06	1.48504e-05
P16070	CD44 antigen (CDw44) (Epican) (Extracellular matrix receptor III) (ECMR-III) (GP90 lymphocyte homing/adhesion receptor) (HUTCH-I) (Heparan sulfate proteoglycan) (Hermes antigen) (Hyaluronate receptor) (Phagocytic glycoprotein 1) (PGP-1) (Phagocytic glycoprotein I) (PGP-I) (CD antigen CD44)	CD44 LHR MDU2 MDU3 MIC4		13	22.6974	22.6243	22.2354	22.645	23.7909	23.6495	23.6377	1.14217		8.76356e+08	7.9451e+08	7.88072e+08	4.10681e+08	3.90389e+08	2.98145e+08	3.96025e+08		9.4226e-06	3.77006e-05
P13797	Plastin-3 (T-plastin)	PLS3		17	18.9294	18.728	18.844	18.7431	19.9486	20.0522	19.8563	1.14128		7.24601e+07	7.78543e+07	6.79665e+07	3.57502e+07	3.10916e+07	3.36942e+07	3.14191e+07		2.84436e-06	1.35997e-05
P59998	Actin-related protein 2/3 complex subunit 4 (Arp2/3 complex 20 kDa subunit) (p20-ARC)	ARPC4 ARC20		4	17.9938	17.9473	18.7431	18.0183	19.1587	19.5185	19.27	1.14011		1.70606e+07	2.18936e+07	1.84294e+07	7.60921e+06	7.36748e+06	1.27909e+07	7.73937e+06		0.000121075	0.000340365
Q9NXE4	Sphingomyelin phosphodiesterase 4 (EC 3.1.4.12) (Neutral sphingomyelinase 3) (nSMase-3) (nSMase3) (Neutral sphingomyelinase III)	SMPD4 KIAA1418		20	19.1398	18.7427	18.5006	19.182	20.1403	20.1306	19.8226	1.13995		5.26515e+07	5.22999e+07	4.22445e+07	2.63161e+07	1.99838e+07	1.68965e+07	2.70967e+07		6.30138e-05	0.000191516
O60830	Mitochondrial import inner membrane translocase subunit Tim17-B	TIMM17B TIM17B JM3		4	18.2268	17.5669	17.4277	17.7513	18.7802	19.0807	18.7867	1.13936		1.26584e+08	1.55902e+08	1.27154e+08	8.62576e+07	5.45924e+07	4.9572e+07	6.20378e+07		7.9497e-05	0.000235422
Q3ZCQ8	Mitochondrial import inner membrane translocase subunit TIM50	TIMM50 TIM50 PRO1512		11	20.1773	19.6519	19.6737	19.7569	20.9627	21.1054	20.7907	1.13798		2.17969e+08	2.40627e+08	1.93463e+08	1.26464e+08	8.78596e+07	8.9202e+07	9.44914e+07		2.06539e-05	7.33488e-05
P26368	Splicing factor U2AF 65 kDa subunit (U2 auxiliary factor 65 kDa subunit) (hU2AF(65)) (hU2AF65) (U2 snRNP auxiliary factor large subunit)	U2AF2 U2AF65		20	18.8608	18.8076	18.8468	19.2389	20.0055	20.2054	20.0179	1.13774		8.7308e+07	1.00283e+08	8.80661e+07	3.94895e+07	3.8059e+07	3.91075e+07	5.13192e+07		9.50562e-06	3.80031e-05
P06737	Glycogen phosphorylase, liver form (EC 2.4.1.1)	PYGL		2	15.402	14.8862	15.4386	14.8986	16.2804	16.3972	16.1989	1.13581		3.81196e+06	4.13348e+06	3.60247e+06	2.07354e+06	1.45029e+06	2.12689e+06	1.46281e+06		3.60358e-05	0.000118065
Q9NV92	NEDD4 family-interacting protein 2 (NEDD4 WW domain-binding protein 5A) (Putative MAPK-activating protein PM04/PM05/PM06/PM07) (Putative NF-kappa-B-activating protein 413)	NDFIP2 KIAA1165 N4WBP5A		2	12.3091	12.5186	12.1085	12.1593	12.8551	13.6502	13.7186	1.13407		551579	957120	1.00358e+06	377799	436843	328745	340540		0.0001737	0.000466452
Q8IWV7	E3 ubiquitin-protein ligase UBR1 (EC 2.3.2.27) (N-recognin-1) (RING-type E3 ubiquitin transferase UBR1) (Ubiquitin-protein ligase E3-alpha-1) (Ubiquitin-protein ligase E3-alpha-I)	UBR1		13	17.4593	17.0373	16.795	17.3486	18.2453	18.4649	18.1654	1.13178		2.43972e+07	2.84086e+07	2.30838e+07	1.41496e+07	1.05613e+07	8.92844e+06	1.31048e+07		4.37174e-05	0.000139805
P07686	Beta-hexosaminidase subunit beta (EC 3.2.1.52) (Beta-N-acetylhexosaminidase subunit beta) (Hexosaminidase subunit B) (Cervical cancer proto-oncogene 7 protein) (HCC-7) (N-acetyl-beta-glucosaminidase subunit beta) [Cleaved into: Beta-hexosaminidase subunit beta chain B; Beta-hexosaminidase subunit beta chain A]	HEXB HCC7		9	17.689	17.3216	18.6326	17.6818	19.0987	19.017	18.7728	1.1316		3.65535e+07	3.45417e+07	2.91623e+07	1.37582e+07	1.06654e+07	2.64619e+07	1.36894e+07		0.000894404	0.00196122
Q96ER9	Coiled-coil domain-containing protein 51	CCDC51		7	15.9073	15.5788	16.4608	15.5825	17.082	17.0557	16.8937	1.12806		9.31302e+06	9.1445e+06	8.1734e+06	4.12556e+06	3.28544e+06	6.05487e+06	3.29382e+06		0.000161489	0.000438668
O76003	Glutaredoxin-3 (PKC-interacting cousin of thioredoxin) (PICOT) (PKC-theta-interacting protein) (PKCq-interacting protein) (Thioredoxin-like protein 2)	GLRX3 PICOT TXNL2 HUSSY-22		20	20.3622	20.082	20.0381	20.1084	21.5449	21.1773	21.0969	1.12539		2.30654e+08	1.78764e+08	1.69082e+08	1.01605e+08	8.36701e+07	8.11604e+07	8.52154e+07		1.4348e-05	5.36091e-05
Q86UW6	NEDD4-binding protein 2 (N4BP2) (EC 3.-.-.-) (BCL-3-binding protein)	N4BP2 B3BP KIAA1413		9	16.7259	16.3858	16.2968	16.6523	17.7628	17.6996	17.4553	1.12408		1.00362e+07	9.60551e+06	8.10967e+06	4.89107e+06	3.86392e+06	3.63281e+06	4.64789e+06		1.4836e-05	5.50476e-05
Q9H4L7	SWI/SNF-related matrix-associated actin-dependent regulator of chromatin subfamily A containing DEAD/H box 1 (EC 3.6.4.12) (ATP-dependent helicase 1) (hHEL1)	SMARCAD1 KIAA1122		11	17.6686	17.3762	17.2369	17.6327	18.5979	18.7897	18.4193	1.12371		2.4803e+07	2.83311e+07	2.19157e+07	1.30247e+07	1.06354e+07	9.65601e+06	1.27047e+07		1.74107e-05	6.33224e-05
Q92621	Nuclear pore complex protein Nup205 (205 kDa nucleoporin) (Nucleoporin Nup205)	NUP205 C7orf14 KIAA0225		45	18.6852	18.228	18.0659	18.5395	19.698	19.5575	19.2525	1.12299		6.03485e+07	5.47481e+07	4.43168e+07	2.99091e+07	2.17855e+07	1.94699e+07	2.70349e+07		5.48882e-05	0.000170269
Q8N6C5	Immunoglobulin superfamily member 1 (IgSF1) (Immunoglobulin-like domain-containing protein 1) (Inhibin-binding protein) (InhBP) (Pituitary gland-specific factor 2) (p120)	IGSF1 IGDC1 KIAA0364 PGSF2		22	22.3134	21.8728	21.8182	21.8696	23.2064	23.0566	23.0114	1.12297		3.45129e+09	3.11098e+09	3.01504e+09	1.85849e+09	1.36942e+09	1.31855e+09	1.36639e+09		1.51104e-05	5.58193e-05
Q5BKX6	Solute carrier family 45 member 4	SLC45A4 KIAA1126		19	19.6503	19.7379	19.1712	19.7631	20.7855	20.7886	20.5357	1.12267		2.95697e+08	2.9633e+08	2.4868e+08	1.34618e+08	1.43046e+08	9.65783e+07	1.45567e+08		3.28883e-05	0.000108967
Q9H3K2	Growth hormone-inducible transmembrane protein (Dermal papilla-derived protein 2) (Mitochondrial morphology and cristae structure 1) (MICS1) (Transmembrane BAX inhibitor motif-containing protein 5)	GHITM DERP2 MICS1 TMBIM5 My021 UNQ244/PRO281		6	17.4008	17.0131	17.2866	17.0108	18.3356	18.4354	18.1301	1.12257		2.61808e+07	2.80571e+07	2.27054e+07	1.36954e+07	1.04684e+07	1.2653e+07	1.04516e+07		1.2986e-05	4.93671e-05
O43683	Mitotic checkpoint serine/threonine-protein kinase BUB1 (hBUB1) (EC 2.7.11.1) (BUB1A)	BUB1 BUB1L		14	17.244	16.9534	16.6919	17.3051	18.3626	18.1489	17.9927	1.11946		2.40841e+07	2.07687e+07	1.86382e+07	1.1092e+07	9.06861e+06	7.56486e+06	1.1572e+07		4.43428e-05	0.000141574
Q9UHG3	Prenylcysteine oxidase 1 (EC 1.8.3.5) (Prenylcysteine lyase)	PCYOX1 KIAA0908 PCL1 UNQ597/PRO1183		18	19.307	19.1754	20.2517	19.2295	20.6094	20.7446	20.4715	1.11759		9.63611e+07	1.05824e+08	8.75727e+07	3.90679e+07	3.56631e+07	7.51987e+07	3.7026e+07		0.000553276	0.00129222
Q5JTV8	Torsin-1A-interacting protein 1 (Lamin-associated protein 1B) (LAP1B)	TOR1AIP1 LAP1		8	17.1469	17.1789	18.0313	17.0756	18.412	18.6477	18.3553	1.11348		2.05708e+07	2.42214e+07	1.97781e+07	8.55859e+06	8.75099e+06	1.58e+07	8.1463e+06		0.000310872	0.000775334
P21580	Tumor necrosis factor alpha-induced protein 3 (TNF alpha-induced protein 3) (EC 3.4.19.12) (EC 6.3.2.-) (OTU domain-containing protein 7C) (Putative DNA-binding protein A20) (Zinc finger protein A20) [Cleaved into: A20p50; A20p37]	TNFAIP3 OTUD7C		3	17.9477	17.8631	17.1353	17.9762	18.5967	19.0275	18.9007	1.1111		6.09902e+06	8.22144e+06	7.52968e+06	3.8894e+06	3.66792e+06	2.21475e+06	3.96697e+06		0.000222122	0.000577242
O00303	Eukaryotic translation initiation factor 3 subunit F (eIF3f) (Deubiquitinating enzyme eIF3f) (EC 3.4.19.12) (Eukaryotic translation initiation factor 3 subunit 5) (eIF-3-epsilon) (eIF3 p47)	EIF3F EIF3S5		4	15.4733	15.1371	15.2265	15.3733	16.4304	16.6215	16.1885	1.11095		1.71099e+07	1.95328e+07	1.44685e+07	8.81297e+06	6.98081e+06	7.42719e+06	8.22262e+06		1.38858e-05	5.22587e-05
O96006	Zinc finger BED domain-containing protein 1 (Putative Ac-like transposable element) (dREF homolog)	ZBED1 ALTE DREF KIAA0785 TRAMP		4	15.2315	14.8527	14.7265	15.0799	16.0956	16.1383	16.014	1.11001		1.33599e+07	1.37607e+07	1.26249e+07	7.33936e+06	5.64468e+06	5.17181e+06	6.60748e+06		1.39947e-05	5.25226e-05
P61964	WD repeat-containing protein 5 (BMP2-induced 3-kb gene protein)	WDR5 BIG3		2	16.2377	15.8904	16.3698	16.0079	17.2751	17.1617	17.2698	1.10909		1.35275e+07	1.2505e+07	1.34776e+07	6.5904e+06	5.1806e+06	7.22273e+06	5.6201e+06		1.25428e-05	4.78676e-05
Q9ULX6	A-kinase anchor protein 8-like (AKAP8-like protein) (Helicase A-binding protein 95) (HAP95) (Homologous to AKAP95 protein) (HA95) (Neighbor of A-kinase-anchoring protein 95) (Neighbor of AKAP95)	AKAP8L NAKAP NAKAP95 HRIHFB2018		8	17.2017	16.6605	16.7921	16.9821	18.2944	17.9597	17.8004	1.10906		2.14615e+07	1.70176e+07	1.52383e+07	1.0063e+07	6.91492e+06	7.57555e+06	8.6421e+06		4.31765e-05	0.000138301
Q02241	Kinesin-like protein KIF23 (Kinesin-like protein 5) (Mitotic kinesin-like protein 1)	KIF23 KNSL5 MKLP1		4	17.4928	17.3177	17.1771	17.4875	18.6731	18.4505	18.3086	1.10868		6.876e+06	5.89279e+06	5.34079e+06	3.03392e+06	2.68716e+06	2.43777e+06	3.02283e+06		1.09998e-05	4.29546e-05
P60468	Protein transport protein Sec61 subunit beta	SEC61B		4	20.1789	19.9214	19.8608	20.1491	21.2035	21.2415	20.961	1.1078		1.78084e+08	1.82837e+08	1.5053e+08	8.75352e+07	7.32251e+07	7.02169e+07	8.5745e+07		9.64022e-06	3.84367e-05
O00148	ATP-dependent RNA helicase DDX39A (EC 3.6.4.13) (DEAD box protein 39) (Nuclear RNA helicase URH49)	DDX39A DDX39		5	19.0022	18.565	18.8456	18.7829	19.764	20.1002	19.8555	1.10766		9.47318e+06	1.19594e+07	1.00935e+07	5.58684e+06	4.12629e+06	5.01218e+06	4.79899e+06		1.39342e-05	5.23288e-05
O95159	Zinc finger protein-like 1 (Zinc finger protein MCG4)	ZFPL1		2	16.9922	16.5995	16.505	17.0995	18.1106	17.9777	17.6312	1.10746		3.5304e+07	3.2199e+07	2.53233e+07	1.62614e+07	1.23864e+07	1.16011e+07	1.75172e+07		7.69462e-05	0.000229113
O00124	UBX domain-containing protein 8 (Reproduction 8 protein) (Rep-8 protein) (UBX domain-containing protein 6)	UBXN8 D8S2298E REP8 UBXD6		2	15.2618	14.762	14.9039	14.7681	16.2118	16.0777	15.799	1.1056		8.11761e+06	7.39714e+06	6.09776e+06	4.20176e+06	2.97157e+06	3.2787e+06	2.98414e+06		3.27482e-05	0.000108625
Q9UIA9	Exportin-7 (Exp7) (Ran-binding protein 16)	XPO7 KIAA0745 RANBP16		42	20.4716	19.8206	19.6662	19.9399	21.1765	21.1642	20.899	1.10534		1.31207e+08	1.30097e+08	1.08249e+08	8.04916e+07	5.12631e+07	4.60578e+07	5.56818e+07		9.9868e-05	0.000286986
Q5T5X7	BEN domain-containing protein 3	BEND3 KIAA1553		2	14.7982	14.373	14.1544	14.2858	15.7558	15.4569	15.3062	1.10349		4.23551e+06	3.44289e+06	3.10135e+06	2.1808e+06	1.62419e+06	1.39576e+06	1.5289e+06		6.15783e-05	0.000188128
P42892	Endothelin-converting enzyme 1 (ECE-1) (EC 3.4.24.71)	ECE1		51	22.3206	22.1617	22.4438	22.282	23.6267	23.334	23.2553	1.10326		8.04474e+08	6.56784e+08	6.21891e+08	3.25358e+08	2.91427e+08	3.54363e+08	3.16762e+08		9.41683e-06	3.77006e-05
Q9NPA0	ER membrane protein complex subunit 7	EMC7 C11orf3 C15orf24 HT022 UNQ905/PRO1926		5	17.8562	17.7275	18.7915	17.9948	19.0695	19.4463	19.0708	1.103		2.14289e+07	2.78261e+07	2.14484e+07	9.24216e+06	8.45337e+06	1.76741e+07	1.01744e+07		0.000541229	0.00126761
Q9NVC6	Mediator of RNA polymerase II transcription subunit 17 (Activator-recruited cofactor 77 kDa component) (ARC77) (Cofactor required for Sp1 transcriptional activation subunit 6) (CRSP complex subunit 6) (Mediator complex subunit 17) (Thyroid hormone receptor-associated protein complex 80 kDa component) (Trap80) (Transcriptional coactivator CRSP77) (Vitamin D3 receptor-interacting protein complex 80…	MED17 ARC77 CRSP6 DRIP77 DRIP80 TRAP80		2	14.2012	14.0684	14.2191	14.2519	15.273	15.447	15.1425	1.10233		4.49245e+06	5.06802e+06	4.10383e+06	2.13717e+06	1.94915e+06	2.16385e+06	2.21359e+06		5.25375e-06	2.28699e-05
Q9BRR6	ADP-dependent glucokinase (ADP-GK) (ADPGK) (EC 2.7.1.147) (RbBP-35)	ADPGK PSEC0260		9	17.8783	17.6617	17.2267	17.6971	18.7546	18.7247	18.6726	1.10136		3.38692e+07	3.3174e+07	3.19982e+07	1.84512e+07	1.58779e+07	1.17452e+07	1.62726e+07		2.8572e-05	9.67654e-05
P09234	U1 small nuclear ribonucleoprotein C (U1 snRNP C) (U1-C) (U1C)	SNRPC		4	19.1211	19.0447	19.6048	18.9558	20.2925	20.4206	20.1329	1.1004		5.46194e+07	5.969e+07	4.88977e+07	2.42502e+07	2.29999e+07	3.39091e+07	2.16242e+07		4.65611e-05	0.000147456
Q96K19	E3 ubiquitin-protein ligase RNF170 (EC 2.3.2.27) (Putative LAG1-interacting protein) (RING finger protein 170) (RING-type E3 ubiquitin transferase RNF170)	RNF170		2	14.6471	14.1295	14.4581	14.3271	15.5155	15.5821	15.3749	1.10036		5.73929e+06	6.0107e+06	5.20646e+06	3.14378e+06	2.19607e+06	2.7578e+06	2.51846e+06		1.57516e-05	5.79695e-05
Q96FQ6	Protein S100-A16 (Aging-associated gene 13 protein) (Protein S100-F) (S100 calcium-binding protein A16)	S100A16 S100F AAG13		3	15.9743	15.7355	15.9794	15.6043	16.8392	17.1543	16.776	1.09976		7.21979e+06	8.98243e+06	6.91059e+06	3.96452e+06	3.35964e+06	3.9785e+06	3.06762e+06		1.91306e-05	6.86436e-05
Q7Z3B3	KAT8 regulatory NSL complex subunit 1 (MLL1/MLL complex subunit KANSL1) (MSL1 homolog 1) (hMSL1v1) (NSL complex protein NSL1) (Non-specific lethal 1 homolog)	KANSL1 CENP-36 KIAA1267 MSL1V1 NSL1		2	12.2853	12.0144	12.2811	12.9315	13.3793	13.5809	13.4724	1.09946		1.01199e+06	1.16381e+06	1.07948e+06	474101	392926	472710	741951		0.000147297	0.000405359
Q8IY81	pre-rRNA processing protein FTSJ3 (EC 2.1.1.-) (2'-O-ribose RNA methyltransferase SPB1 homolog) (Protein ftsJ homolog 3) (Putative rRNA methyltransferase 3)	FTSJ3 SB92		7	14.8859	14.9192	14.8355	14.9666	16.089	16.0434	15.8701	1.09904		4.91811e+06	4.76503e+06	4.22554e+06	2.13611e+06	2.18591e+06	2.0628e+06	2.25895e+06		3.64915e-06	1.69186e-05
O60447	Ecotropic viral integration site 5 protein homolog (EVI-5) (Neuroblastoma stage 4S gene protein)	EVI5 NB4S		2	15.4501	14.8422	14.5828	15.2194	16.2174	16.2052	15.9448	1.09884		2.43829e+06	2.41782e+06	2.01852e+06	1.43257e+06	939965	785286	1.22085e+06		0.000162783	0.000441775
Q86SQ4	Adhesion G-protein coupled receptor G6 (Developmentally regulated G-protein-coupled receptor) (G-protein coupled receptor 126) (Vascular inducible G protein-coupled receptor) [Cleaved into: ADGRG6 N-terminal fragment (ADGRG6-NTF); ADGRG6 C-terminal fragment (ADGRG6-CTF)]	ADGRG6 DREG GPR126 VIGR		3	15.5194	15.0791	15.1959	15.4353	16.4058	16.4483	16.3577	1.09652		3.68958e+06	3.79985e+06	3.56879e+06	1.99591e+06	1.47097e+06	1.59505e+06	1.88288e+06		1.14651e-05	4.45056e-05
O94915	Protein furry homolog-like (ALL1-fused gene from chromosome 4p12 protein)	FRYL AF4P12 KIAA0826		19	16.1683	15.746	15.6482	16.1609	17.095	17.1319	16.8539	1.09611		5.2168e+08	5.35171e+08	4.41392e+08	2.74432e+08	2.04782e+08	1.91361e+08	2.7302e+08		3.99991e-05	0.000128966
Q99575	Ribonucleases P/MRP protein subunit POP1 (hPOP1) (EC 3.1.26.5)	POP1 KIAA0061		3	15.283	15.7297	15.4782	15.7504	16.7947	16.6914	16.4799	1.095		5.4409e+06	5.0647e+06	4.37407e+06	1.908e+06	2.6006e+06	2.1845e+06	2.63812e+06		2.28468e-05	7.98349e-05
Q92616	eIF-2-alpha kinase activator GCN1 (GCN1 eIF-2-alpha kinase activator homolog) (GCN1-like protein 1) (General control of amino-acid synthesis 1-like protein 1) (Translational activator GCN1) (HsGCN1)	GCN1 GCN1L1 KIAA0219		138	20.6158	19.9272	19.7041	20.2095	21.3041	21.2843	21.0378	1.09459		2.25309e+08	2.2224e+08	1.8734e+08	1.39823e+08	8.67577e+07	7.43237e+07	1.05505e+08		0.00017993	0.000480987
Q9Y639	Neuroplastin (Stromal cell-derived receptor 1) (SDR-1)	NPTN SDFR1 SDR1		16	21.5955	21.3284	21.0955	21.279	22.4325	22.4957	22.3258	1.09338		3.61088e+09	3.77249e+09	3.35339e+09	2.02143e+09	1.67977e+09	1.42933e+09	1.6232e+09		1.34559e-05	5.09231e-05
Q14451	Growth factor receptor-bound protein 7 (B47) (Epidermal growth factor receptor GRB-7) (GRB7 adapter protein)	GRB7		11	18.2962	18.1355	17.8218	18.3508	19.2453	19.2187	19.2661	1.0923		4.05943e+07	3.98533e+07	4.11843e+07	2.10259e+07	1.88098e+07	1.51343e+07	2.18365e+07		1.78713e-05	6.47573e-05
Q99615	DnaJ homolog subfamily C member 7 (Tetratricopeptide repeat protein 2) (TPR repeat protein 2)	DNAJC7 TPR2 TTC2		26	19.2937	19.1088	18.9252	19.2377	20.2312	20.3636	20.1059	1.09218		1.23814e+08	1.35712e+08	1.13516e+08	6.46493e+07	5.68738e+07	5.00766e+07	6.2187e+07		9.99497e-06	3.9503e-05
Q8NFC6	Biorientation of chromosomes in cell division protein 1-like 1	BOD1L1 BOD1L FAM44A KIAA1327		17	15.1253	14.978	15.2243	15.3946	16.1686	16.3592	16.2881	1.0914		6.82503e+06	7.78901e+06	7.4144e+06	3.31164e+06	2.99022e+06	3.54699e+06	3.9912e+06		9.72869e-06	3.86471e-05
Q99595	Mitochondrial import inner membrane translocase subunit Tim17-A (Inner membrane preprotein translocase Tim17a)	TIMM17A MIMT17 TIM17 TIM17A TIMM17		4	18.0604	17.8687	17.0907	18.0284	18.5771	19.1661	18.8126	1.08991		2.69284e+07	4.05036e+07	3.17032e+07	1.88216e+07	1.64797e+07	9.61036e+06	1.84083e+07		0.000629762	0.00144786
P17706	Tyrosine-protein phosphatase non-receptor type 2 (EC 3.1.3.48) (T-cell protein-tyrosine phosphatase) (TCPTP)	PTPN2 PTPT		24	18.3986	18.1717	18.0767	18.3543	19.3542	19.5408	19.1248	1.0896		5.39046e+07	6.13509e+07	4.5982e+07	2.77963e+07	2.37511e+07	2.22368e+07	2.69546e+07		1.58787e-05	5.84007e-05
Q9NQ88	Fructose-2,6-bisphosphatase TIGAR (EC 3.1.3.46) (TP53-induced glycolysis and apoptosis regulator) (TP53-induced glycolysis regulatory phosphatase)	TIGAR C12orf5		3	16.8128	16.5579	17.1437	16.6454	17.7488	18.1187	17.7709	1.08953		1.10765e+07	1.43138e+07	1.12476e+07	5.78926e+06	4.85196e+06	7.28187e+06	5.15526e+06		4.82666e-05	0.00015212
Q9GZR7	ATP-dependent RNA helicase DDX24 (EC 3.6.4.13) (DEAD box protein 24)	DDX24		7	17.5662	16.9883	17.091	17.5123	18.2962	18.3475	18.4927	1.08933		1.29094e+07	1.33771e+07	1.4793e+07	7.7831e+06	5.21441e+06	5.59913e+06	7.49775e+06		4.50603e-05	0.000143398
Q969V5	Mitochondrial ubiquitin ligase activator of NFKB 1 (EC 2.3.2.27) (E3 SUMO-protein ligase MUL1) (E3 ubiquitin-protein ligase MUL1) (Growth inhibition and death E3 ligase) (Mitochondrial-anchored protein ligase) (MAPL) (Putative NF-kappa-B-activating protein 266) (RING finger protein 218) (RING-type E3 ubiquitin transferase NFKB 1)	MUL1 C1orf166 GIDE MAPL MULAN RNF218		3	17.5547	17.2986	17.1157	17.4321	18.389	18.5453	18.3839	1.08912		1.30301e+07	1.45214e+07	1.29844e+07	7.30833e+06	6.1196e+06	5.3907e+06	6.71261e+06		1.1391e-05	4.42765e-05
Q86X29	Lipolysis-stimulated lipoprotein receptor	LSR LISCH		14	18.9225	18.6194	18.7416	18.6945	19.9526	19.8403	19.7045	1.08798		1.05361e+08	9.74689e+07	8.8711e+07	5.1592e+07	4.18141e+07	4.55119e+07	4.40498e+07		7.15108e-06	2.98921e-05
Q8WXH0	Nesprin-2 (KASH domain-containing protein 2) (KASH2) (Nuclear envelope spectrin repeat protein 2) (Nucleus and actin connecting element protein) (Protein NUANCE) (Synaptic nuclear envelope protein 2) (Syne-2)	SYNE2 KIAA1011 NUA		23	16.3836	16.128	16.3508	16.4801	17.6427	17.4045	17.2222	1.08749		1.10016e+07	9.32695e+06	8.21983e+06	4.59658e+06	3.85016e+06	4.49332e+06	4.91438e+06		1.61002e-05	5.91415e-05
P46459	Vesicle-fusing ATPase (EC 3.6.4.6) (N-ethylmaleimide-sensitive fusion protein) (NEM-sensitive fusion protein) (Vesicular-fusion protein NSF)	NSF		26	19.8696	19.6122	19.9118	19.6146	20.8271	21.0228	20.6579	1.08389		3.61641e+07	4.14172e+07	3.21602e+07	1.86223e+07	1.55788e+07	1.91745e+07	1.56056e+07		1.49067e-05	5.52059e-05
P61421	V-type proton ATPase subunit d 1 (V-ATPase subunit d 1) (32 kDa accessory protein) (V-ATPase 40 kDa accessory protein) (V-ATPase AC39 subunit) (p39) (Vacuolar proton pump subunit d 1)	ATP6V0D1 ATP6D VPATPD		8	18.5946	18.2901	18.6564	18.4067	19.6295	19.7042	19.3776	1.08347		7.54105e+07	7.94204e+07	6.33278e+07	3.68055e+07	2.98006e+07	3.84163e+07	3.23094e+07		1.49068e-05	5.52059e-05
Q96RQ1	Endoplasmic reticulum-Golgi intermediate compartment protein 2	ERGIC2 ERV41 PTX1 CDA14		5	18.135	17.5602	18.3647	17.8198	19.1647	19.0543	18.9389	1.08273		2.95369e+07	2.7362e+07	2.52576e+07	1.44674e+07	9.71314e+06	1.69644e+07	1.16283e+07		0.000108316	0.000309077
O75665	Oral-facial-digital syndrome 1 protein (Protein 71-7A)	OFD1 CXorf5		3	14.9653	14.7523	15.0378	15.114	16.4712	16.2272	15.4419	1.07946		1.20985e+06	1.02161e+06	592772	425991	367525	447942	472237		0.000390618	0.00094966
Q9UP83	Conserved oligomeric Golgi complex subunit 5 (COG complex subunit 5) (13S Golgi transport complex 90 kDa subunit) (GTC-90) (Component of oligomeric Golgi complex 5) (Golgi transport complex 1)	COG5 GOLTC1 GTC90		19	17.6416	16.9348	16.6432	17.1659	18.2579	18.3203	17.9474	1.07882		3.4563e+07	3.60889e+07	2.78692e+07	2.25467e+07	1.38136e+07	1.12857e+07	1.62133e+07		0.000334319	0.000828193
O15126	Secretory carrier-associated membrane protein 1 (Secretory carrier membrane protein 1)	SCAMP1 SCAMP		4	16.535	16.1965	16.4423	16.3224	17.4468	17.5606	17.3482	1.07783		4.33212e+07	4.68758e+07	4.04584e+07	2.30254e+07	1.82105e+07	2.15924e+07	1.98707e+07		8.48121e-06	3.44461e-05
Q9NQ84	G-protein coupled receptor family C group 5 member C (Retinoic acid-induced gene 3 protein) (RAIG-3)	GPRC5C RAIG3 PSEC0087		11	18.9054	18.9553	18.415	18.9424	20.1036	19.9183	19.6227	1.07701		1.29943e+08	1.14284e+08	9.31087e+07	5.66329e+07	5.86262e+07	4.03122e+07	5.81019e+07		6.88441e-05	0.000207414
O43490	Prominin-1 (Antigen AC133) (Prominin-like protein 1) (CD antigen CD133)	PROM1 PROML1 MSTP061		45	22.356	22.074	21.5126	22.0434	23.1877	23.0892	22.9435	1.07694		2.33853e+09	2.18417e+09	1.97433e+09	1.31396e+09	1.08064e+09	7.32313e+08	1.05796e+09		0.000115494	0.000326704
Q01650	Large neutral amino acids transporter small subunit 1 (4F2 light chain) (4F2 LC) (4F2LC) (CD98 light chain) (Integral membrane protein E16) (L-type amino acid transporter 1) (hLAT1) (Solute carrier family 7 member 5) (y+ system cationic amino acid transporter)	SLC7A5 CD98LC LAT1 MPE16		10	22.8267	22.3392	22.3202	22.1486	23.4574	23.5645	23.4266	1.07414		2.12837e+10	2.29227e+10	2.08338e+10	1.37461e+10	9.80461e+09	9.67645e+09	8.5912e+09		4.69996e-05	0.000148605
Q6P4A7	Sideroflexin-4 (Breast cancer resistance marker 1)	SFXN4 BCRM1		5	17.6732	17.1837	16.9585	17.3249	18.3953	18.5024	18.1671	1.06985		3.52976e+07	3.80161e+07	3.01338e+07	2.1398e+07	1.52406e+07	1.30385e+07	1.68084e+07		7.64561e-05	0.000228243
Q53GS7	Nucleoporin GLE1 (hGLE1) (GLE1-like protein)	GLE1 GLE1L		2	12.9811	12.757	13.003	12.9787	14.1134	14.1509	13.7319	1.06877		2.68661e+06	2.75738e+06	2.06236e+06	1.22561e+06	1.04929e+06	1.24439e+06	1.22354e+06		1.76377e-05	6.39898e-05
Q14494	Nuclear factor erythroid 2-related factor 1 (NF-E2-related factor 1) (NFE2-related factor 1) (Locus control region-factor 1) (Nuclear factor, erythroid derived 2, like 1) (Transcription factor 11) (TCF-11) (Transcription factor HBZ17) (Transcription factor LCR-F1)	NFE2L1 HBZ17 NRF1 TCF11		2	14.2681	14.2368	14.4996	14.3383	15.292	15.6385	15.2821	1.06845		3.14272e+06	3.99586e+06	3.12125e+06	1.54555e+06	1.51244e+06	1.81459e+06	1.6227e+06		1.38148e-05	5.20799e-05
Q99623	Prohibitin-2 (B-cell receptor-associated protein BAP37) (D-prohibitin) (Repressor of estrogen receptor activity)	PHB2 BAP REA		20	17.6386	17.3337	17.8447	17.6634	18.6686	18.8519	18.5425	1.06757		4.30214e+07	4.88509e+07	3.94211e+07	2.10682e+07	1.70544e+07	2.43039e+07	2.14332e+07		2.49806e-05	8.59128e-05
Q06609	DNA repair protein RAD51 homolog 1 (HsRAD51) (hRAD51) (RAD51 homolog A)	RAD51 RAD51A RECA		5	16.7237	16.4836	16.2104	16.6059	17.6379	17.7274	17.355	1.06754		1.23048e+07	1.30923e+07	1.01133e+07	6.52926e+06	5.52811e+06	4.57453e+06	6.0174e+06		3.47822e-05	0.000114468
Q13438	Protein OS-9 (Amplified in osteosarcoma 9)	OS9		6	16.9346	16.9542	17.5666	17.0571	18.1126	18.45	18.0107	1.06296		9.90754e+06	1.25179e+07	9.2321e+06	4.37889e+06	4.43878e+06	6.78582e+06	4.76683e+06		0.000107183	0.000306141
P30519	Heme oxygenase 2 (HO-2) (EC 1.14.14.18)	HMOX2 HO2		8	18.3848	17.8897	18.2788	17.9998	19.2845	19.3573	18.9573	1.06142		5.07089e+07	5.3331e+07	4.04169e+07	2.71788e+07	1.92834e+07	2.52543e+07	2.08135e+07		4.73705e-05	0.000149536
Q8TD16	Protein bicaudal D homolog 2 (Bic-D 2)	BICD2 KIAA0699		4	16.953	16.8374	16.7755	17.1105	18.0756	18.1012	17.7604	1.06		7.15495e+06	7.28292e+06	5.75078e+06	3.28599e+06	3.03286e+06	2.90551e+06	3.66505e+06		1.71667e-05	6.25509e-05
O43772	Mitochondrial carnitine/acylcarnitine carrier protein (Carnitine/acylcarnitine translocase) (CAC) (Solute carrier family 25 member 20)	SLC25A20 CAC CACT		2	16.4749	16.3276	16.4212	16.5943	17.5143	17.6053	17.4223	1.05946		1.14138e+07	1.21571e+07	1.07088e+07	5.55333e+06	5.01425e+06	5.35027e+06	6.03225e+06		6.69418e-06	2.82211e-05
Q9Y2C2	Uronyl 2-sulfotransferase (EC 2.8.2.-)	UST DS2ST		8	18.0339	17.7917	18.8869	17.8991	19.2417	19.4295	18.9657	1.05939		2.15683e+07	2.45672e+07	1.78124e+07	9.33732e+06	7.89443e+06	1.68665e+07	8.50466e+06		0.000954458	0.00207204
B2RTY4	Unconventional myosin-IXa (Unconventional myosin-9a)	MYO9A MYR7		4	13.3449	12.7495	12.706	13.3655	14.2874	14.0908	13.9231	1.05897		2.13618e+06	1.86397e+06	1.65946e+06	1.11148e+06	735639	713803	1.12751e+06		0.000187555	0.000498424
Q13505	Metaxin-1 (Mitochondrial outer membrane import complex protein 1)	MTX1 MTX MTXN		12	19.4462	18.8391	18.5996	18.9237	19.9936	20.1844	19.8549	1.05882		1.01896e+08	1.16307e+08	9.25536e+07	6.97209e+07	4.57755e+07	3.87723e+07	4.85377e+07		0.000163972	0.000444183
Q16795	NADH dehydrogenase [ubiquinone] 1 alpha subcomplex subunit 9, mitochondrial (Complex I-39kD) (CI-39kD) (NADH-ubiquinone oxidoreductase 39 kDa subunit)	NDUFA9 NDUFS2L		13	17.3598	17.2413	17.3978	17.354	18.4003	18.5756	18.2137	1.05831		2.8185e+07	3.18259e+07	2.47653e+07	1.37021e+07	1.26218e+07	1.40683e+07	1.36473e+07		9.22876e-06	3.7098e-05
Q02487	Desmocollin-2 (Cadherin family member 2) (Desmocollin-3) (Desmosomal glycoprotein II) (Desmosomal glycoprotein III)	DSC2 CDHF2 DSC3		14	16.7435	17.2553	17.6234	18.3385	18.6859	18.6595	18.2994	1.05809		1.78394e+08	1.7515e+08	1.3646e+08	4.64151e+07	6.61771e+07	8.541e+07	1.40211e+08		0.00394562	0.00728547
Q96GS4	BLOC-1-related complex subunit 6 (Lysosome-dispersing protein) (Lyspersin)	BORCS6 C17orf59		2	12.8281	12.9358	13.3051	13.0247	14.3236	13.879	14.0398	1.0574		2.71436e+06	1.99444e+06	2.22962e+06	962642	1.03726e+06	1.33983e+06	1.1032e+06		3.98674e-05	0.000128683
Q96CB8	Integrator complex subunit 12 (Int12) (PHD finger protein 22)	INTS12 PHF22 SBBI22		2	15.9579	15.6172	15.5041	15.9083	16.71	17.0044	16.693	1.05559		4.2609e+06	5.2254e+06	4.21102e+06	2.52981e+06	1.99774e+06	1.84714e+06	2.44436e+06		3.45367e-05	0.000113724
Q9H553	Alpha-1,3/1,6-mannosyltransferase ALG2 (EC 2.4.1.132) (EC 2.4.1.257) (Asparagine-linked glycosylation protein 2 homolog) (GDP-Man:Man(1)GlcNAc(2)-PP-Dol alpha-1,3-mannosyltransferase) (GDP-Man:Man(1)GlcNAc(2)-PP-dolichol mannosyltransferase) (GDP-Man:Man(2)GlcNAc(2)-PP-Dol alpha-1,6-mannosyltransferase)	ALG2 UNQ666/PRO1298		8	18.3189	17.8627	17.9243	17.9669	19.0732	19.2798	18.8682	1.05554		3.43963e+07	3.96944e+07	2.98409e+07	2.03915e+07	1.48634e+07	1.5512e+07	1.59771e+07		3.54982e-05	0.000116498
G3V325	ATP5J2-PTCD1 readthrough	ATP5J2-PTCD1		13	18.4289	18.0868	18.0953	18.3941	19.3031	19.4844	19.1313	1.05501		4.70812e+08	5.33865e+08	4.17967e+08	2.56851e+08	2.02634e+08	2.03831e+08	2.50728e+08		2.3763e-05	8.25948e-05
P98196	Probable phospholipid-transporting ATPase IH (EC 3.6.3.1) (ATPase IS) (ATPase class VI type 11A) (P4-ATPase flippase complex alpha subunit ATP11A)	ATP11A ATPIH ATPIS KIAA1021		36	20.3617	20.0461	19.9227	19.9221	21.1175	21.1966	21.0387	1.05443		1.95536e+08	2.06549e+08	1.85137e+08	1.15796e+08	9.30446e+07	8.54209e+07	8.53853e+07		1.88682e-05	6.77435e-05
Q9BVQ7	Spermatogenesis-associated protein 5-like protein 1	SPATA5L1		15	15.5985	14.9884	15.2122	15.2919	16.22	16.5461	16.2144	1.05406		5.89966e+06	7.39559e+06	5.87649e+06	3.83467e+06	2.51226e+06	2.93392e+06	3.10053e+06		5.49252e-05	0.000170277
Q9H9Y6	DNA-directed RNA polymerase I subunit RPA2 (RNA polymerase I subunit 2) (EC 2.7.7.6) (DNA-directed RNA polymerase I 135 kDa polypeptide) (RPA135)	POLR1B		5	15.483	15.5028	15.4687	15.5597	16.4228	16.7366	16.5107	1.05315		5.38972e+06	6.69935e+06	5.72812e+06	2.8096e+06	2.84859e+06	2.78189e+06	2.96314e+06		7.40831e-06	3.07491e-05
Q9NXG2	THUMP domain-containing protein 1	THUMPD1		2	13.7834	13.8112	13.9629	13.8715	15.1011	14.7025	14.927	1.05295		1.29697e+06	983841	1.14953e+06	520322	530422	589239	553062		1.21663e-05	4.67647e-05
Q9BV57	1,2-dihydroxy-3-keto-5-methylthiopentene dioxygenase (EC 1.13.11.54) (Acireductone dioxygenase (Fe(2+)-requiring)) (ARD) (Fe-ARD) (Membrane-type 1 matrix metalloproteinase cytoplasmic tail-binding protein 1) (MTCBP-1) (Submergence-induced protein-like factor) (Sip-L)	ADI1 MTCBP1 HMFT1638		7	20.039	19.4499	19.3109	19.7258	20.7819	20.8365	20.4319	1.05204		5.83558e+07	6.06067e+07	4.5785e+07	3.48702e+07	2.31795e+07	2.10503e+07	2.80653e+07		0.000146413	0.000403303
Q9H269	Vacuolar protein sorting-associated protein 16 homolog (hVPS16)	VPS16		10	16.9736	16.4875	16.5588	16.9486	17.9082	17.8884	17.578	1.04937		1.72503e+07	1.70154e+07	1.37216e+07	9.0256e+06	6.44348e+06	6.77036e+06	8.87043e+06		5.72775e-05	0.000176638
Q3SY69	Mitochondrial 10-formyltetrahydrofolate dehydrogenase (Mitochondrial 10-FTHFDH) (mtFDH) (EC 1.5.1.6) (Aldehyde dehydrogenase family 1 member L2)	ALDH1L2		3	15.1143	15.0321	15.173	14.8158	15.8468	16.4111	15.9889	1.04842		2.61853e+06	3.87201e+06	2.88956e+06	1.57608e+06	1.48877e+06	1.64144e+06	1.2815e+06		5.0379e-05	0.000157679
Q9Y3T9	Nucleolar complex protein 2 homolog (Protein NOC2 homolog) (NOC2-like protein) (Novel INHAT repressor)	NOC2L NIR		13	18.5135	18.296	18.4401	18.4049	19.5003	19.5089	19.3762	1.0482		3.89628e+07	3.91973e+07	3.57516e+07	1.96604e+07	1.69094e+07	1.86851e+07	1.82349e+07		5.86306e-06	2.51684e-05
Q6NUQ1	RAD50-interacting protein 1 (RAD50 interactor 1) (HsRINT-1) (RINT-1)	RINT1		10	17.5306	17.0288	16.927	17.2429	18.2848	18.3653	18.0386	1.04722		2.56393e+07	2.71099e+07	2.16167e+07	1.52014e+07	1.07349e+07	1.00042e+07	1.24523e+07		6.21992e-05	0.000189727
Q9Y2G8	DnaJ homolog subfamily C member 16	DNAJC16 KIAA0962		14	18.7369	18.4533	18.2916	18.7922	19.8029	19.6251	19.4168	1.04646		2.36592e+07	2.09158e+07	1.81038e+07	1.13008e+07	9.28356e+06	8.29926e+06	1.17417e+07		5.01994e-05	0.000157201
Q15059	Bromodomain-containing protein 3 (RING3-like protein)	BRD3 KIAA0043 RING3L		11	18.1571	18.0621	18.8078	18.4814	19.2945	19.5406	19.4326	1.04546		4.0358e+07	4.78674e+07	4.44137e+07	1.83466e+07	1.71772e+07	2.88031e+07	2.29709e+07		0.00012708	0.00035504
Q969F2	Protein naked cuticle homolog 2 (Naked-2) (hNkd2)	NKD2		4	15.6868	15.6705	15.5886	15.875	16.7542	16.7588	16.7367	1.04467		9.74799e+06	9.77935e+06	9.63048e+06	4.6516e+06	4.59915e+06	4.3456e+06	5.29982e+06		6.79818e-06	2.85776e-05
Q96AG4	Leucine-rich repeat-containing protein 59 (Ribosome-binding protein p34) (p34) [Cleaved into: Leucine-rich repeat-containing protein 59, N-terminally processed]	LRRC59 PRO1855		13	20.2968	20.038	20.6559	20.5046	21.3717	21.598	21.2834	1.04385		2.02883e+08	2.37337e+08	1.90848e+08	9.63106e+07	8.04975e+07	1.23535e+08	1.11231e+08		6.23157e-05	0.000189885
O60858	E3 ubiquitin-protein ligase TRIM13 (EC 2.3.2.27) (B-cell chronic lymphocytic leukemia tumor suppressor Leu5) (Leukemia-associated protein 5) (Putative tumor suppressor RFP2) (RING finger protein 77) (RING-type E3 ubiquitin transferase TRIM13) (Ret finger protein 2) (Tripartite motif-containing protein 13)	TRIM13 LEU5 RFP2 RNF77		2	13.5237	13.426	13.0252	13.7136	14.7402	14.4198	14.2378	1.04383		2.22644e+06	1.78299e+06	1.57168e+06	958047	895347	678162	1.09283e+06		0.000135102	0.000375139
Q8WUA4	General transcription factor 3C polypeptide 2 (TF3C-beta) (Transcription factor IIIC 110 kDa subunit) (TFIIIC 110 kDa subunit) (TFIIIC110) (Transcription factor IIIC subunit beta)	GTF3C2 KIAA0011		11	17.1643	16.8101	16.9525	17.2003	18.1293	18.1652	17.9289	1.04266		2.29287e+07	2.3507e+07	1.99545e+07	1.1746e+07	9.18864e+06	1.01423e+07	1.20429e+07		1.94603e-05	6.97415e-05
Q13057	Bifunctional coenzyme A synthase (CoA synthase) (NBP) (POV-2) [Includes: Phosphopantetheine adenylyltransferase (EC 2.7.7.3) (Dephospho-CoA pyrophosphorylase) (Pantetheine-phosphate adenylyltransferase) (PPAT); Dephospho-CoA kinase (DPCK) (EC 2.7.1.24) (Dephosphocoenzyme A kinase) (DPCOAK)]	COASY PSEC0106		7	16.6132	16.2847	16.4961	16.3602	17.3993	17.6862	17.3574	1.04242		9.19578e+06	1.12185e+07	8.9324e+06	5.33265e+06	4.24665e+06	4.917e+06	4.47476e+06		1.83028e-05	6.60766e-05
P35232	Prohibitin	PHB		15	19.4082	19.293	18.8577	19.4721	20.3282	20.45	20.1135	1.03953		1.28964e+08	1.40325e+08	1.11128e+08	6.81562e+07	6.29244e+07	4.65367e+07	7.12413e+07		7.49552e-05	0.000224217
Q9BWQ6	Protein YIPF2 (YIP1 family member 2)	YIPF2		2	18.2641	17.4302	18.3357	17.5221	19.1123	18.9018	18.7669	1.03896		4.35864e+07	3.76698e+07	3.43074e+07	2.42122e+07	1.35831e+07	2.54436e+07	1.44768e+07		0.000762613	0.00171246
Q9H2Y7	Zinc finger protein 106 (Zfp-106) (Zinc finger protein 474)	ZNF106 SH3BP3 ZFP106 ZNF474		3	12.7343	12.6281	13.1626	13.1415	13.8137	13.9693	14.0828	1.03867		2.88037e+06	3.20848e+06	3.47107e+06	1.36307e+06	1.26635e+06	1.83419e+06	1.8075e+06		6.32724e-05	0.000192203
Q07812	Apoptosis regulator BAX (Bcl-2-like protein 4) (Bcl2-L-4)	BAX BCL2L4		9	17.4073	16.8179	16.8352	16.9255	18.1228	18.1347	17.8468	1.03831		2.17144e+07	2.18954e+07	1.79338e+07	1.3224e+07	8.78891e+06	8.8949e+06	9.46994e+06		7.40581e-05	0.000221873
P40616	ADP-ribosylation factor-like protein 1	ARL1		12	19.2104	18.7539	18.3582	18.8828	19.8312	20.043	19.6444	1.03818		5.45221e+07	6.31401e+07	4.78983e+07	3.54553e+07	2.58386e+07	1.96403e+07	2.82539e+07		0.000211404	0.000552562
Q15154	Pericentriolar material 1 protein (PCM-1) (hPCM-1)	PCM1		7	14.9722	14.4023	14.6179	15.0263	15.9189	15.5423	15.9097	1.03561		1.30559e+07	1.00567e+07	1.29733e+07	6.77396e+06	4.56343e+06	5.29876e+06	7.03251e+06		0.000123186	0.000345638
Q99714	3-hydroxyacyl-CoA dehydrogenase type-2 (EC 1.1.1.35) (17-beta-hydroxysteroid dehydrogenase 10) (17-beta-HSD 10) (EC 1.1.1.51) (3-hydroxy-2-methylbutyryl-CoA dehydrogenase) (EC 1.1.1.178) (3-hydroxyacyl-CoA dehydrogenase type II) (Endoplasmic reticulum-associated amyloid beta-peptide-binding protein) (Mitochondrial ribonuclease P protein 2) (Mitochondrial RNase P protein 2) (Short chain dehydrogen…	HSD17B10 ERAB HADH2 MRPP2 SCHAD SDR5C1 XH98G2		11	17.982	17.8658	18.2371	17.8504	18.9011	19.182	18.971	1.03422		5.30727e+07	6.44826e+07	5.57073e+07	2.80671e+07	2.58956e+07	3.3495e+07	2.56195e+07		2.20795e-05	7.77075e-05
O96011	Peroxisomal membrane protein 11B (Peroxin-11B) (Peroxisomal biogenesis factor 11B) (Protein PEX11 homolog beta) (PEX11-beta)	PEX11B		6	18.3826	17.7407	17.8469	17.8772	18.9882	19.1532	18.8455	1.03379		3.34661e+07	3.75216e+07	3.03138e+07	2.19941e+07	1.40951e+07	1.5172e+07	1.54932e+07		8.21905e-05	0.000241954
P40926	Malate dehydrogenase, mitochondrial (EC 1.1.1.37)	MDH2		10	18.6092	18.4471	19.3815	18.6297	19.6965	20.0193	19.6852	1.03344		4.9797e+07	6.22847e+07	4.94102e+07	2.34368e+07	2.09461e+07	4.00302e+07	2.37732e+07		0.000440004	0.00105318
Q9Y282	Endoplasmic reticulum-Golgi intermediate compartment protein 3 (Serologically defined breast cancer antigen NY-BR-84)	ERGIC3 C20orf47 ERV46 SDBCAG84 CGI-54 PRO0989		6	21.7524	21.6228	22.5931	21.8188	22.7975	23.1892	22.9529	1.0331		3.03126e+07	3.97679e+07	3.37583e+07	1.46893e+07	1.34274e+07	2.6307e+07	1.53819e+07		0.00056415	0.00131189
Q9NPA3	Mid1-interacting protein 1 (Gastrulation-specific G12-like protein) (Mid1-interacting G12-like protein) (Protein STRAIT11499) (Spot 14-related protein) (S14R) (Spot 14-R)	MID1IP1 MIG12		16	21.214	21.0399	20.3993	21.4024	21.7913	22.2436	22.1037	1.0323		6.90589e+08	9.44883e+08	8.57518e+08	4.62834e+08	4.1023e+08	2.63139e+08	5.27393e+08		0.000619061	0.00142605
Q96NT5	Proton-coupled folate transporter (G21) (Heme carrier protein 1) (PCFT/HCP1) (Solute carrier family 46 member 1)	SLC46A1 HCP1 PCFT		2	19.7148	19.5644	19.5529	19.4588	20.7009	20.7476	20.3646	1.03161		1.04694e+08	1.08135e+08	8.2923e+07	5.28551e+07	4.76219e+07	4.72436e+07	4.42596e+07		1.88661e-05	6.77435e-05
Q7L2H7	Eukaryotic translation initiation factor 3 subunit M (eIF3m) (Fetal lung protein B5) (hFL-B5) (PCI domain-containing protein 1)	EIF3M HFLB5 PCID1 GA17 PNAS-125		10	17.595	17.1605	17.1758	17.1561	18.3199	18.5214	18.0685	1.0314		4.23027e+07	4.86425e+07	3.55387e+07	2.55948e+07	1.89393e+07	1.91411e+07	1.88814e+07		5.70486e-05	0.000176117
A4D1E9	GTP-binding protein 10 (Protein obg homolog 2) (ObgH2)	GTPBP10 OBGH2 UG0751c10		4	15.9409	15.9257	16.2256	15.929	16.9406	17.2967	16.8715	1.03096		3.74467e+06	4.79294e+06	3.56947e+06	1.87272e+06	1.85306e+06	2.28125e+06	1.85732e+06		3.05015e-05	0.000102444
Q9NRA2	Sialin (H(+)/nitrate cotransporter) (H(+)/sialic acid cotransporter) (AST) (Membrane glycoprotein HP59) (Solute carrier family 17 member 5) (Vesicular H(+)/Aspartate-glutamate cotransporter)	SLC17A5		4	17.6932	17.4592	18.4298	17.7024	18.612	19.153	18.7869	1.02954		3.40886e+07	4.95984e+07	3.84823e+07	1.80306e+07	1.53309e+07	3.0043e+07	1.81458e+07		0.000651577	0.00148986
Q9NP92	39S ribosomal protein S30, mitochondrial (MRP-S30) (S30mt) (Mitochondrial large ribosomal subunit protein mL65) (Mitochondrial large ribosomal subunit protein mS30) (Programmed cell death protein 9)	MRPS30 PDCD9 BM-047		2	14.6879	14.8116	15.0772	15.0694	15.8384	16.1518	15.8321	1.02923		5.48359e+06	6.81418e+06	5.45996e+06	2.47022e+06	2.69134e+06	3.23545e+06	3.21811e+06		3.40565e-05	0.000112394
A6NCS6	Uncharacterized protein C2orf72	C2orf72		3	16.9957	16.6589	16.4697	16.6026	17.4321	18.074	17.6251	1.02868		2.21395e+07	3.4546e+07	2.53084e+07	1.63599e+07	1.29545e+07	1.13623e+07	1.24583e+07		0.000139985	0.000386867
P43304	Glycerol-3-phosphate dehydrogenase, mitochondrial (GPD-M) (GPDH-M) (EC 1.1.5.3) (mtGPD)	GPD2		40	19.0076	18.6771	18.4875	18.8723	19.8955	19.8596	19.6137	1.02846		1.23306e+08	1.20275e+08	1.01432e+08	6.66376e+07	5.29939e+07	4.64651e+07	6.06709e+07		4.20032e-05	0.000134763
Q96N11	Uncharacterized protein C7orf26	C7orf26		3	15.4315	14.7411	15.2104	15.2526	16.3742	16.1859	16.0018	1.0284		3.32969e+06	2.92218e+06	2.57206e+06	1.73221e+06	1.07344e+06	1.48613e+06	1.53024e+06		0.000110252	0.000313992
Q9BXB4	Oxysterol-binding protein-related protein 11 (ORP-11) (OSBP-related protein 11)	OSBPL11 ORP11 OSBP12		8	17.1894	17.32	17.2557	17.315	18.4065	18.39	18.0979	1.02811		1.96213e+07	1.93983e+07	1.58421e+07	8.43991e+06	9.23967e+06	8.83676e+06	9.20765e+06		1.11997e-05	4.36774e-05
P20138	Myeloid cell surface antigen CD33 (Sialic acid-binding Ig-like lectin 3) (Siglec-3) (gp67) (CD antigen CD33)	CD33 SIGLEC3		2	14.718	14.2377	13.9733	14.3359	15.6316	15.3112	15.0894	1.02783		4.29764e+06	3.44187e+06	2.95127e+06	2.28142e+06	1.63548e+06	1.36155e+06	1.75063e+06		0.000208728	0.000546298
P42680	Tyrosine-protein kinase Tec (EC 2.7.10.2)	TEC PSCTK4		2	15.0343	14.1587	15.0655	14.1927	15.445	16.0472	15.4258	1.02652		2.04059e+06	3.09763e+06	2.01359e+06	1.53503e+06	836639	1.56863e+06	856596		0.00190147	0.00380878
Q93050	V-type proton ATPase 116 kDa subunit a isoform 1 (V-ATPase 116 kDa isoform a1) (Clathrin-coated vesicle/synaptic vesicle proton pump 116 kDa subunit) (Vacuolar adenosine triphosphatase subunit Ac116) (Vacuolar proton pump subunit 1) (Vacuolar proton translocating ATPase 116 kDa subunit a isoform 1)	ATP6V0A1 ATP6N1 ATP6N1A VPP1		25	19.2497	18.837	19.1501	18.9608	20.1635	20.116	19.947	1.0261		1.22676e+08	1.187e+08	1.0558e+08	6.51147e+07	4.89157e+07	6.07681e+07	5.32971e+07		2.16092e-05	7.61893e-05
Q9HD45	Transmembrane 9 superfamily member 3 (EP70-P-iso) (SM-11044-binding protein)	TM9SF3 SMBP UNQ245/PRO282		13	19.2814	18.8456	19.5886	18.98	20.2893	20.339	19.9714	1.026		2.84797e+08	2.94764e+08	2.2847e+08	1.41614e+08	1.04695e+08	1.75228e+08	1.14917e+08		0.000183311	0.000489135
Q8IVY1	Type III endosome membrane protein TEMP (TEMP)	C1orf210		2	16.1298	15.6387	16.2007	15.8949	16.791	17.22	16.9637	1.02556		6.7266e+07	9.05565e+07	7.58217e+07	4.2534e+07	3.02632e+07	4.46788e+07	3.61435e+07		8.42847e-05	0.000247715
Q6PKC3	Thioredoxin domain-containing protein 11 (EF-hand-binding protein 1)	TXNDC11 EFP1		4	15.0544	14.7205	15.5062	15.0233	16.0471	16.2021	16.0501	1.02367		5.27061e+06	5.86847e+06	5.28173e+06	2.64875e+06	2.10143e+06	3.62262e+06	2.59224e+06		0.00011539	0.000326568
Q9NUY8	TBC1 domain family member 23 (HCV non-structural protein 4A-transactivated protein 1)	TBC1D23 NS4ATP1		6	16.5335	16.4786	16.518	16.2662	17.3504	17.6719	17.3936	1.02291		2.42285e+07	3.02774e+07	2.49649e+07	1.37538e+07	1.324e+07	1.36064e+07	1.1427e+07		1.7656e-05	6.40167e-05
B6SEH9	Endogenous retrovirus group V member 2 Env polyprotein (HERV-V_19q13.41 provirus ancestral Env polyprotein 2)	ERVV-2 ENVV2		2	15.8975	15.7743	15.7214	15.9261	16.6901	17.1713	16.6945	1.0222		3.54959e+06	4.95492e+06	3.56045e+06	2.04908e+06	1.88145e+06	1.81363e+06	2.09017e+06		3.71301e-05	0.000121178
P42679	Megakaryocyte-associated tyrosine-protein kinase (EC 2.7.10.2) (CSK homologous kinase) (CHK) (Hematopoietic consensus tyrosine-lacking kinase) (Protein kinase HYL) (Tyrosine-protein kinase CTK)	MATK CTK HYL		2	13.6072	13.0645	13.0733	13.8163	14.5381	14.5752	14.121	1.02114		2.24321e+06	2.30165e+06	1.68003e+06	1.17659e+06	807735	812680	1.36011e+06		0.000418275	0.00101022
Q9UH62	Armadillo repeat-containing X-linked protein 3 (ARM protein lost in epithelial cancers on chromosome X 3) (Protein ALEX3)	ARMCX3 ALEX3 BM-017 UNQ2517/PRO6007		11	18.4262	18.053	18.1006	18.2685	19.35	19.2951	19.0529	1.02059		2.46207e+07	2.37014e+07	2.00395e+07	1.29786e+07	1.00201e+07	1.03563e+07	1.16342e+07		2.4579e-05	8.48294e-05
P09001	39S ribosomal protein L3, mitochondrial (L3mt) (MRP-L3) (Mitochondrial large ribosomal subunit protein uL3m)	MRPL3 MRL3 RPML3		3	15.5149	15.3486	15.9239	15.7117	16.4492	16.8269	16.6586	1.02013		5.82534e+06	7.56858e+06	6.73525e+06	3.04841e+06	2.71638e+06	4.04755e+06	3.49383e+06		7.06576e-05	0.000212442
Q9Y6J9	TAF6-like RNA polymerase II p300/CBP-associated factor-associated factor 65 kDa subunit 6L (PCAF-associated factor 65-alpha) (PAF65-alpha)	TAF6L PAF65A		4	14.9697	14.7426	14.6322	15.3087	16.1366	15.9707	15.6905	1.0193		6.77034e+06	6.03492e+06	4.96947e+06	3.01527e+06	2.57617e+06	2.38637e+06	3.81412e+06		0.0001537	0.000420423
O95433	Activator of 90 kDa heat shock protein ATPase homolog 1 (AHA1) (p38)	AHSA1 C14orf3 HSPC322		20	20.312	19.7409	19.0326	19.9262	20.7582	20.9251	20.6277	1.0174		4.02743e+08	4.52121e+08	3.67903e+08	2.956e+08	1.98969e+08	1.21775e+08	2.2624e+08		0.00149921	0.00307635
Q86WA9	Sodium-independent sulfate anion transporter (Solute carrier family 26 member 11)	SLC26A11		5	15.9627	15.5666	15.9521	15.8357	16.85	17.0807	16.6075	1.01678		7.62526e+06	8.94763e+06	6.44545e+06	4.12232e+06	3.13265e+06	4.0923e+06	3.77518e+06		5.16105e-05	0.000161019
O95571	Persulfide dioxygenase ETHE1, mitochondrial (EC 1.13.11.18) (Ethylmalonic encephalopathy protein 1) (Hepatoma subtracted clone one protein) (Sulfur dioxygenase ETHE1)	ETHE1 HSCO		2	16.6059	15.9768	16.6208	16.1801	17.2412	17.6081	17.2356	1.01573		1.85778e+07	2.39568e+07	1.85057e+07	1.19605e+07	7.73328e+06	1.20841e+07	8.90378e+06		0.00018805	0.000499289
P49761	Dual specificity protein kinase CLK3 (EC 2.7.12.1) (CDC-like kinase 3)	CLK3		6	15.9406	15.5552	15.4401	15.8209	16.8317	16.7949	16.4832	1.01405		8.39298e+06	8.182e+06	6.59212e+06	4.52567e+06	3.46472e+06	3.19903e+06	4.16538e+06		6.22633e-05	0.000189824
Q7Z3J2	UPF0505 protein C16orf62 (Esophageal cancer-associated protein)	C16orf62 101F10.2		5	14.624	14.4557	14.3472	14.5296	15.3917	15.8405	15.2744	1.01309		5.53991e+06	7.56125e+06	5.1074e+06	3.25395e+06	2.89548e+06	2.68583e+06	3.04766e+06		5.59441e-05	0.00017298
Q86Y07	Serine/threonine-protein kinase VRK2 (EC 2.7.11.1) (Vaccinia-related kinase 2)	VRK2		5	17.377	16.9861	16.92	17.4443	18.2403	18.3505	17.9938	1.01299		1.17078e+07	1.26375e+07	9.86882e+06	6.43574e+06	4.90832e+06	4.6885e+06	6.74339e+06		8.97302e-05	0.000261369
P12236	ADP/ATP translocase 3 (ADP,ATP carrier protein 3) (ADP,ATP carrier protein, isoform T2) (ANT 2) (Adenine nucleotide translocator 3) (ANT 3) (Solute carrier family 25 member 6) [Cleaved into: ADP/ATP translocase 3, N-terminally processed]	SLC25A6 ANT3 CDABP0051		4	22.122	21.6969	21.4704	21.8982	22.6866	23.0377	22.7033	1.01232		5.28748e+08	6.74429e+08	5.349e+08	3.57511e+08	2.66272e+08	2.27583e+08	3.06131e+08		0.000111801	0.000317635
P12235	ADP/ATP translocase 1 (ADP,ATP carrier protein 1) (ADP,ATP carrier protein, heart/skeletal muscle isoform T1) (Adenine nucleotide translocator 1) (ANT 1) (Solute carrier family 25 member 4)	SLC25A4 ANT1		3	19.2973	18.8483	18.9068	18.9519	19.9978	20.1172	19.9191	1.01026		2.18275e+08	2.37107e+08	2.06689e+08	1.34322e+08	9.8394e+07	1.02467e+08	1.05723e+08		2.86133e-05	9.67654e-05
Q96HA7	Tonsoku-like protein (Inhibitor of kappa B-related protein) (I-kappa-B-related protein) (IkappaBR) (NF-kappa-B inhibitor-like protein 2) (Nuclear factor of kappa light polypeptide gene enhancer in B-cells inhibitor-like 2)	TONSL IKBR NFKBIL2		7	15.4811	15.0244	14.6408	15.2365	16.1636	16.1426	16.0109	1.01005		3.58877e+06	3.53682e+06	3.22827e+06	2.23603e+06	1.62924e+06	1.24885e+06	1.88729e+06		0.000192904	0.000509644
P49815	Tuberin (Tuberous sclerosis 2 protein)	TSC2 TSC4		21	16.0632	15.8284	15.6894	16.1651	16.9833	17.0405	16.813	1.00906		1.33484e+07	1.38888e+07	1.18628e+07	7.05472e+06	5.99484e+06	5.44439e+06	7.57083e+06		3.73524e-05	0.000121633
Q96J84	Kin of IRRE-like protein 1 (Kin of irregular chiasm-like protein 1) (Nephrin-like protein 1)	KIRREL1 KIRREL NEPH1		34	20.977	20.6064	20.3813	20.734	21.7283	21.6962	21.626	1.00884		6.81468e+08	6.66496e+08	6.34842e+08	4.0485e+08	3.13126e+08	2.67898e+08	3.42081e+08		4.5646e-05	0.000144948
Q9H814	Phosphorylated adapter RNA export protein (RNA U small nuclear RNA export adapter protein)	PHAX RNUXA		3	14.2987	14.2769	14.664	14.3331	15.2973	15.4865	15.4222	1.00884		3.7006e+06	4.21933e+06	4.03533e+06	1.85217e+06	1.82432e+06	2.3858e+06	1.89676e+06		2.26278e-05	7.93999e-05
O43674	NADH dehydrogenase [ubiquinone] 1 beta subcomplex subunit 5, mitochondrial (Complex I-SGDH) (CI-SGDH) (NADH-ubiquinone oxidoreductase SGDH subunit)	NDUFB5		3	17.3409	17.5642	17.6851	17.61	18.4842	18.7667	18.4244	1.00838		3.73619e+07	4.54422e+07	3.58444e+07	1.69144e+07	1.97454e+07	2.14725e+07	2.03827e+07		2.64392e-05	9.03864e-05
Q641Q2	WASH complex subunit 2A	WASHC2A FAM21A FAM21B		3	13.352	13.7867	14.2994	13.7026	14.588	15.0356	14.7515	1.00657		3.06485e+06	4.17962e+06	3.43258e+06	1.30113e+06	1.75859e+06	2.50911e+06	1.65905e+06		0.000468175	0.00111156
Q14165	Malectin	MLEC KIAA0152		9	17.9034	17.1621	16.8054	17.5942	18.4544	18.5054	18.1564	1.00581		4.94009e+07	5.11804e+07	4.01817e+07	3.37195e+07	2.017e+07	1.57517e+07	2.72139e+07		0.00105495	0.00226595
Q9P253	Vacuolar protein sorting-associated protein 18 homolog (hVPS18)	VPS18 KIAA1475		15	16.65	16.164	15.9953	16.4417	17.3285	17.437	17.1899	1.00569		1.28075e+08	1.38076e+08	1.16341e+08	8.00231e+07	5.71382e+07	5.08308e+07	6.92646e+07		9.80616e-05	0.000282749
Q9BZD2	Equilibrative nucleoside transporter 3 (hENT3) (Solute carrier family 29 member 3)	SLC29A3 ENT3 UNQ717/PRO1380		4	18.0827	17.9998	18.1265	18.0629	19.0171	19.275	18.924	1.00408		1.45245e+07	1.7368e+07	1.36169e+07	7.6002e+06	7.17551e+06	7.83424e+06	7.49659e+06		1.4605e-05	5.43964e-05
O00411	DNA-directed RNA polymerase, mitochondrial (MtRPOL) (EC 2.7.7.6)	POLRMT		19	16.6638	16.524	16.929	16.7312	17.5993	17.8046	17.7442	1.00405		2.16199e+07	2.4927e+07	2.39051e+07	1.13041e+07	1.02606e+07	1.35857e+07	1.1845e+07		2.11757e-05	7.49756e-05
Q14376	UDP-glucose 4-epimerase (EC 5.1.3.2) (Galactowaldenase) (UDP-N-acetylgalactosamine 4-epimerase) (UDP-GalNAc 4-epimerase) (UDP-N-acetylglucosamine 4-epimerase) (UDP-GlcNAc 4-epimerase) (EC 5.1.3.7) (UDP-galactose 4-epimerase)	GALE		8	16.5364	16.3756	16.8485	16.3514	17.5769	17.7314	17.285	1.00314		1.57203e+07	1.74974e+07	1.28401e+07	7.64252e+06	6.8362e+06	9.48824e+06	6.72259e+06		8.41554e-05	0.000247459
Q01415	N-acetylgalactosamine kinase (EC 2.7.1.157) (GalNAc kinase) (Galactokinase 2)	GALK2 GK2		2	14.37	14.071	14.3037	14.3513	15.4525	15.2748	15.1033	1.00286		6.06823e+06	5.36508e+06	4.76357e+06	2.86541e+06	2.32915e+06	2.73682e+06	2.82858e+06		2.40315e-05	8.33245e-05
Q96K37	Solute carrier family 35 member E1	SLC35E1 PSEC0038		4	16.6559	16.1885	15.8596	16.4865	17.2896	17.449	17.1613	1.00236		2.23153e+07	2.4922e+07	2.04165e+07	1.43822e+07	1.04022e+07	8.28195e+06	1.27894e+07		0.000224818	0.000583217
O75385	Serine/threonine-protein kinase ULK1 (EC 2.7.11.1) (Autophagy-related protein 1 homolog) (ATG1) (hATG1) (Unc-51-like kinase 1)	ULK1 KIAA0722		4	14.0321	13.9996	13.6842	14.1347	15.0003	15.1034	14.787	1.0009		2.26169e+06	2.42936e+06	1.95087e+06	1.15608e+06	1.13033e+06	908367	1.2413e+06		3.89566e-05	0.000126043
P48509	CD151 antigen (GP27) (Membrane glycoprotein SFA-1) (Platelet-endothelial tetraspan antigen 3) (PETA-3) (Tetraspanin-24) (Tspan-24) (CD antigen CD151)	CD151 TSPAN24		5	18.2415	17.3342	17.4649	17.7803	19.1207	18.6343	18.3613	1.00022		3.9944e+08	2.85121e+08	2.3597e+08	2.1716e+08	1.15787e+08	1.26771e+08	1.5774e+08		0.0011633	0.00246802
Q96MW5	Conserved oligomeric Golgi complex subunit 8 (COG complex subunit 8) (Component of oligomeric Golgi complex 8)	COG8		15	18.3003	18.0008	17.608	17.9194	18.9635	19.068	18.839	0.999725		2.10117e+07	2.25904e+07	1.92745e+07	1.32682e+07	1.0781e+07	8.2113e+06	1.01895e+07		9.29381e-05	0.000269777
Q5SRI9	Glycoprotein endo-alpha-1,2-mannosidase (Endo-alpha mannosidase) (Endomannosidase) (hEndo) (EC 3.2.1.130) (Mandaselin)	MANEA		2	13.6328	13.6777	13.9419	13.3851	14.5455	15.0461	14.3837	0.999054		1.69912e+06	2.40381e+06	1.51883e+06	902545	931068	1.11817e+06	760166		0.000212368	0.000554589
P56589	Peroxisomal biogenesis factor 3 (Peroxin-3) (Peroxisomal assembly protein PEX3)	PEX3		7	19.1688	18.5993	18.465	18.8765	19.7925	19.9708	19.5657	0.998925		3.38338e+07	3.82849e+07	2.89122e+07	2.19585e+07	1.47964e+07	1.34821e+07	1.7931e+07		0.000189051	0.000501268
Q6ZNB6	NF-X1-type zinc finger protein NFXL1 (Ovarian zinc finger protein) (hOZFP)	NFXL1 OZFP		12	16.8806	16.5119	16.5342	16.885	17.8194	17.7686	17.5173	0.998844		2.55615e+07	2.46761e+07	2.07322e+07	1.33345e+07	1.03274e+07	1.04882e+07	1.33746e+07		4.61669e-05	0.000146523
Q9Y6V7	Probable ATP-dependent RNA helicase DDX49 (EC 3.6.4.13) (DEAD box protein 49)	DDX49		3	15.0886	14.9997	15.0481	15.0734	16.0758	16.1051	15.9714	0.998276		6.52202e+06	6.65576e+06	6.06692e+06	3.29018e+06	3.09361e+06	3.19917e+06	3.2556e+06		7.12251e-06	2.98344e-05
Q9Y219	Protein jagged-2 (Jagged2) (hJ2)	JAG2		5	15.6455	15.3899	15.5007	15.7096	16.7906	16.5425	16.3454	0.99806		1.53095e+07	1.28915e+07	1.12449e+07	6.92244e+06	5.79875e+06	6.26148e+06	7.23727e+06		3.86206e-05	0.000125139
P52948	Nuclear pore complex protein Nup98-Nup96 (EC 3.4.21.-) [Cleaved into: Nuclear pore complex protein Nup98 (98 kDa nucleoporin) (Nucleoporin Nup98) (Nup98); Nuclear pore complex protein Nup96 (96 kDa nucleoporin) (Nucleoporin Nup96) (Nup96)]	NUP98 ADAR2		21	17.1238	16.9215	17.2336	17.1817	18.2173	18.1372	17.9784	0.99576		3.36793e+07	3.18606e+07	2.85396e+07	1.57839e+07	1.37181e+07	1.70316e+07	1.64302e+07		1.80157e-05	6.516e-05
O15400	Syntaxin-7	STX7		7	17.3965	17.3926	17.6548	17.3511	18.4422	18.6057	18.2845	0.995383		2.28194e+07	2.55571e+07	2.04568e+07	1.10535e+07	1.1024e+07	1.32214e+07	1.07117e+07		2.35163e-05	8.18339e-05
Q9UI10	Translation initiation factor eIF-2B subunit delta (eIF-2B GDP-GTP exchange factor subunit delta)	EIF2B4 EIF2BD		16	17.7345	17.4041	17.3046	17.7544	18.563	18.6255	18.4449	0.995087		4.00582e+07	4.18332e+07	3.69109e+07	2.25575e+07	1.79403e+07	1.67446e+07	2.28713e+07		4.45657e-05	0.000142137
Q9NR50	Translation initiation factor eIF-2B subunit gamma (eIF-2B GDP-GTP exchange factor subunit gamma)	EIF2B3		12	17.7356	17.319	17.1684	17.6217	18.5018	18.596	18.2662	0.993487		3.67823e+07	3.92625e+07	3.12404e+07	2.16263e+07	1.62028e+07	1.45963e+07	1.9984e+07		9.49963e-05	0.000274938
Q9Y3C5	RING finger protein 11	RNF11 CGI-123		2	14.5351	14.091	14.112	14.2656	15.1501	15.3147	15.2683	0.993445		5.68183e+06	6.3687e+06	6.16715e+06	3.70987e+06	2.72695e+06	2.76703e+06	3.07767e+06		3.28406e-05	0.00010887
Q9NYY8	FAST kinase domain-containing protein 2, mitochondrial	FASTKD2 KIAA0971		14	18.3064	18.144	18.1137	18.2924	19.192	19.394	19.0299	0.991235		3.38016e+07	3.88824e+07	3.02095e+07	1.82947e+07	1.63474e+07	1.60075e+07	1.81183e+07		2.11907e-05	7.49834e-05
O14578	Citron Rho-interacting kinase (CRIK) (EC 2.7.11.1) (Serine/threonine-protein kinase 21)	CIT CRIK KIAA0949 STK21		24	16.8109	16.5933	16.3208	17.1293	17.9101	17.7405	17.4566	0.98882		1.89163e+07	1.68192e+07	1.38144e+07	8.82994e+06	7.59381e+06	6.28661e+06	1.10104e+07		0.000325062	0.000807983
Q9Y6K9	NF-kappa-B essential modulator (NEMO) (FIP-3) (IkB kinase-associated protein 1) (IKKAP1) (Inhibitor of nuclear factor kappa-B kinase subunit gamma) (I-kappa-B kinase subunit gamma) (IKK-gamma) (IKKG) (IkB kinase subunit gamma) (NF-kappa-B essential modifier)	IKBKG FIP3 NEMO		6	16.7633	16.4983	16.3585	16.628	17.5518	17.6734	17.4248	0.987971		1.26036e+07	1.37128e+07	1.15417e+07	7.2969e+06	6.07252e+06	5.51175e+06	6.64391e+06		2.85759e-05	9.67654e-05
Q92545	Transmembrane protein 131 (Protein RW1)	TMEM131 KIAA0257 RW1		16	16.8622	16.9172	17.1954	17.072	17.9471	18.156	17.8942	0.987425		1.82327e+07	2.10732e+07	1.75759e+07	8.59511e+06	8.92932e+06	1.0828e+07	9.94037e+06		2.47183e-05	8.51603e-05
O14949	Cytochrome b-c1 complex subunit 8 (Complex III subunit 8) (Complex III subunit VIII) (Ubiquinol-cytochrome c reductase complex 9.5 kDa protein) (Ubiquinol-cytochrome c reductase complex ubiquinone-binding protein QP-C)	UQCRQ		4	22.1219	22.1368	21.68	22.1101	22.9295	23.1646	22.9031	0.986822		4.82105e+08	5.67437e+08	4.7336e+08	2.75452e+08	2.78308e+08	2.0278e+08	2.73203e+08		5.48937e-05	0.000170269
Q14149	MORC family CW-type zinc finger protein 3 (Nuclear matrix protein 2) (Zinc finger CW-type coiled-coil domain protein 3)	MORC3 KIAA0136 NXP2 ZCWCC3		5	15.2707	14.9493	14.7914	15.0627	16.0709	16.0979	15.8455	0.986259		4.86543e+06	4.95755e+06	4.16183e+06	2.79421e+06	2.23609e+06	2.00426e+06	2.4189e+06		4.26312e-05	0.000136703
Q5JSZ5	Protein PRRC2B (HLA-B-associated transcript 2-like 1) (Proline-rich coiled-coil protein 2B)	PRRC2B BAT2L BAT2L1 KIAA0515		20	16.4957	16.1172	16.1724	16.4412	17.2006	17.4681	17.2059	0.984881		1.02222e+07	1.23042e+07	1.02595e+07	6.27123e+06	4.82387e+06	5.01223e+06	6.03864e+06		4.08872e-05	0.00013147
Q6WCQ1	Myosin phosphatase Rho-interacting protein (M-RIP) (Rho-interacting protein 3) (RIP3) (p116Rip)	MPRIP KIAA0864 MRIP RHOIP3		2	13.6143	13.3588	12.9748	13.7167	14.355	14.6069	14.2411	0.984874		1.97151e+06	2.34763e+06	1.82178e+06	1.17985e+06	988319	757341	1.26661e+06		0.000244359	0.000626723
Q86UK7	E3 ubiquitin-protein ligase ZNF598 (EC 2.3.2.27) (Zinc finger protein 598)	ZNF598		12	17.0954	16.7847	16.6614	17.0423	17.8225	18.0064	17.8123	0.984479		1.07425e+07	1.22033e+07	1.06666e+07	6.48973e+06	5.23221e+06	4.8036e+06	6.2551e+06		4.02519e-05	0.000129639
O76031	ATP-dependent Clp protease ATP-binding subunit clpX-like, mitochondrial	CLPX		33	18.7111	18.6284	18.8383	18.6541	19.6549	19.8988	19.5182	0.982646		9.60376e+07	1.1373e+08	8.73584e+07	4.99277e+07	4.71463e+07	5.45283e+07	4.79949e+07		2.41553e-05	8.35632e-05
Q96AQ6	Pre-B-cell leukemia transcription factor-interacting protein 1 (Hematopoietic PBX-interacting protein)	PBXIP1 HPIP		18	17.7524	17.3357	17.849	17.6718	18.714	18.6705	18.5188	0.982218		4.18913e+07	4.06456e+07	3.65891e+07	2.15099e+07	1.61143e+07	2.29996e+07	2.03411e+07		4.85403e-05	0.000152901
O15084	Serine/threonine-protein phosphatase 6 regulatory ankyrin repeat subunit A (PP6-ARS-A) (Serine/threonine-protein phosphatase 6 regulatory subunit ARS-A) (Ankyrin repeat domain-containing protein 28) (Phosphatase interactor targeting protein hnRNP K) (PITK)	ANKRD28 KIAA0379		10	17.6752	17.1659	17.1642	17.5383	18.3349	18.5103	18.2547	0.980775		1.72967e+07	1.95322e+07	1.63615e+07	1.09486e+07	7.69214e+06	7.68296e+06	9.95741e+06		8.74512e-05	0.000255744
Q9UBS4	DnaJ homolog subfamily B member 11 (APOBEC1-binding protein 2) (ABBP-2) (DnaJ protein homolog 9) (ER-associated DNAJ) (ER-associated Hsp40 co-chaperone) (Endoplasmic reticulum DNA J domain-containing protein 3) (ER-resident protein ERdj3) (ERdj3) (ERj3p) (HEDJ) (Human DnaJ protein 9) (hDj-9) (PWP1-interacting protein 4)	DNAJB11 EDJ ERJ3 HDJ9 PSEC0121 UNQ537/PRO1080		7	16.9001	16.8503	17.6991	17.1028	18.0483	18.3227	17.9825	0.979743		3.24336e+07	3.9228e+07	3.09861e+07	1.46336e+07	1.4137e+07	2.54605e+07	1.68412e+07		0.000482323	0.00114154
Q9UJX6	Anaphase-promoting complex subunit 2 (APC2) (Cyclosome subunit 2)	ANAPC2 APC2 KIAA1406		7	15.7746	15.4694	15.3191	15.7603	16.7156	16.6132	16.3468	0.977668		1.03939e+07	9.68174e+06	8.04911e+06	5.41394e+06	4.38171e+06	3.9481e+06	5.36044e+06		7.96171e-05	0.000235646
P55263	Adenosine kinase (AK) (EC 2.7.1.20) (Adenosine 5'-phosphotransferase)	ADK		2	12.8839	15.8488	16.0007	16.1567	16.0539	16.4647	16.0804	0.977129		94810.2	126037	96563.1	10533.8	82245.4	91372.9	101810		0.141266	0.17828
Q9P2R7	Succinate--CoA ligase [ADP-forming] subunit beta, mitochondrial (EC 6.2.1.5) (ATP-specific succinyl-CoA synthetase subunit beta) (A-SCS) (Succinyl-CoA synthetase beta-A chain) (SCS-betaA)	SUCLA2		9	18.6283	18.2207	18.754	18.3135	19.399	19.6287	19.3401	0.976818		6.43924e+07	7.55056e+07	6.18172e+07	3.77422e+07	2.84534e+07	4.11784e+07	3.03431e+07		9.06015e-05	0.000263645
Q9H6R4	Nucleolar protein 6 (Nucleolar RNA-associated protein) (Nrap)	NOL6		4	15.9049	15.7907	15.8522	15.9251	16.8614	16.7622	16.9095	0.976183		4.1547e+06	3.87863e+06	4.29561e+06	2.14093e+06	1.97794e+06	2.06412e+06	2.17104e+06		9.896e-06	3.91908e-05
Q16877	6-phosphofructo-2-kinase/fructose-2,6-bisphosphatase 4 (6PF-2-K/Fru-2,6-P2ase 4) (PFK/FBPase 4) (6PF-2-K/Fru-2,6-P2ase testis-type isozyme) [Includes: 6-phosphofructo-2-kinase (EC 2.7.1.105); Fructose-2,6-bisphosphatase (EC 3.1.3.46)]	PFKFB4		4	15.1494	15.0701	14.9841	14.9804	16.0312	16.2014	15.8329	0.97588		5.13198e+06	5.77453e+06	4.47288e+06	2.78496e+06	2.63608e+06	2.48345e+06	2.47708e+06		2.23148e-05	7.84418e-05
Q99541	Perilipin-2 (Adipophilin) (Adipose differentiation-related protein) (ADRP)	PLIN2 ADFP		12	17.3942	16.5719	16.7612	16.6239	17.8187	17.9768	17.6357	0.972619		1.98557e+07	2.21555e+07	1.7491e+07	1.47942e+07	8.36688e+06	9.53978e+06	8.67426e+06		0.000442155	0.0010579
Q9NXV2	BTB/POZ domain-containing protein KCTD5	KCTD5		2	14.3786	14.1783	13.8137	14.2313	15.168	15.2364	14.9633	0.972084		7.19818e+06	7.54728e+06	6.24563e+06	4.16465e+06	3.62474e+06	2.81536e+06	3.7603e+06		7.7271e-05	0.000229859
Q92692	Nectin-2 (Herpes virus entry mediator B) (Herpesvirus entry mediator B) (HveB) (Nectin cell adhesion molecule 2) (Poliovirus receptor-related protein 2) (CD antigen CD112)	NECTIN2 HVEB PRR2 PVRL2		20	21.2143	21.0051	20.9376	21.1411	22.2536	22.0434	21.8407	0.971377		2.44332e+09	2.11218e+09	1.83524e+09	1.18886e+09	1.0284e+09	9.81378e+08	1.13003e+09		3.76519e-05	0.000122473
P51553	Isocitrate dehydrogenase [NAD] subunit gamma, mitochondrial (Isocitric dehydrogenase subunit gamma) (NAD(+)-specific ICDH subunit gamma)	IDH3G		2	16.8873	16.517	16.7747	16.656	17.6181	17.9744	17.4439	0.970063		9.91362e+06	1.26907e+07	8.78619e+06	5.97363e+06	4.62123e+06	5.52505e+06	5.08884e+06		8.4615e-05	0.000248425
Q9NQ29	Putative RNA-binding protein Luc7-like 1 (Putative SR protein LUC7B1) (SR+89)	LUC7L LUC7L1		10	18.4611	18.5109	18.4475	18.7687	19.4161	19.576	19.5548	0.968552		4.97979e+07	5.56371e+07	5.4823e+07	2.5689e+07	2.6591e+07	2.54474e+07	3.17937e+07		2.27611e-05	7.96773e-05
P07602	Prosaposin (Proactivator polypeptide) [Cleaved into: Saposin-A (Protein A); Saposin-B-Val; Saposin-B (Cerebroside sulfate activator) (CSAct) (Dispersin) (Sphingolipid activator protein 1) (SAP-1) (Sulfatide/GM1 activator); Saposin-C (A1 activator) (Co-beta-glucosidase) (Glucosylceramidase activator) (Sphingolipid activator protein 2) (SAP-2); Saposin-D (Component C) (Protein C)]	PSAP GLBA SAP1		4	17.3769	17.3002	18.4893	17.8485	18.5608	18.9735	18.6285	0.967234		4.02757e+07	5.36134e+07	4.2209e+07	1.77276e+07	1.68088e+07	3.83273e+07	2.45812e+07		0.00273604	0.00525602
Q8TD19	Serine/threonine-protein kinase Nek9 (EC 2.7.11.1) (Nercc1 kinase) (Never in mitosis A-related kinase 9) (NimA-related protein kinase 9) (NimA-related kinase 8) (Nek8)	NEK9 KIAA1995 NEK8 NERCC		8	16.896	16.5706	16.7981	16.8913	17.655	17.9159	17.6918	0.965238		1.68573e+07	2.01978e+07	1.72926e+07	9.9606e+06	7.94953e+06	9.30755e+06	9.92839e+06		3.1501e-05	0.0001052
Q9ULK4	Mediator of RNA polymerase II transcription subunit 23 (Activator-recruited cofactor 130 kDa component) (ARC130) (Cofactor required for Sp1 transcriptional activation subunit 3) (CRSP complex subunit 3) (Mediator complex subunit 23) (Protein sur-2 homolog) (hSur-2) (Transcriptional coactivator CRSP130) (Vitamin D3 receptor-interacting protein complex 130 kDa component) (DRIP130)	MED23 ARC130 CRSP3 DRIP130 KIAA1216 SUR2		13	16.5632	16.2811	16.3263	16.3168	17.2815	17.5252	17.2034	0.964866		9.48893e+06	1.12353e+07	8.98852e+06	5.76737e+06	4.74322e+06	4.89392e+06	4.86183e+06		3.05545e-05	0.000102505
O43852	Calumenin (Crocalbin) (IEF SSP 9302)	CALU		13	18.8586	18.5856	19.8314	18.9559	19.9394	20.213	19.9133	0.964038		1.16252e+08	1.40525e+08	1.14164e+08	5.49586e+07	4.54834e+07	1.07866e+08	5.87919e+07		0.002331	0.00455587
P12081	Histidine--tRNA ligase, cytoplasmic (EC 6.1.1.21) (Histidyl-tRNA synthetase) (HisRS)	HARS HRS		9	16.4751	16.2225	16.8313	16.4002	17.5427	17.4853	17.3088	0.963313		1.26844e+07	1.219e+07	1.07858e+07	6.05185e+06	5.08002e+06	7.74696e+06	5.74566e+06		9.2877e-05	0.000269733
Q7L4I2	Arginine/serine-rich coiled-coil protein 2	RSRC2		10	17.8811	17.5568	18.2594	17.8415	18.7275	19.0745	18.7419	0.963232		2.51116e+07	3.19406e+07	2.53635e+07	1.39666e+07	1.11548e+07	1.81545e+07	1.35888e+07		0.000191702	0.0005073
Q92945	Far upstream element-binding protein 2 (FUSE-binding protein 2) (KH type-splicing regulatory protein) (KSRP) (p75)	KHSRP FUBP2		29	20.0224	19.6574	19.559	19.7458	20.7786	20.7866	20.5584	0.961709		1.43206e+08	1.44001e+08	1.22936e+08	8.47845e+07	6.58318e+07	6.14953e+07	6.99947e+07		5.01163e-05	0.000157024
P43307	Translocon-associated protein subunit alpha (TRAP-alpha) (Signal sequence receptor subunit alpha) (SSR-alpha)	SSR1 TRAPA PSEC0262		7	19.4317	19.0477	19.8532	19.088	20.2977	20.4794	20.1698	0.960487		1.86421e+08	2.11443e+08	1.70596e+08	1.0228e+08	7.83801e+07	1.36988e+08	8.05981e+07		0.000439139	0.00105154
P82094	TATA element modulatory factor (TMF) (Androgen receptor coactivator 160 kDa protein) (Androgen receptor-associated protein of 160 kDa)	TMF1 ARA160		9	15.4542	15.149	15.8856	15.5099	16.4423	16.5425	16.3951	0.960282		1.20868e+07	1.29561e+07	1.1698e+07	6.0936e+06	4.93167e+06	8.21725e+06	6.33336e+06		0.000148885	0.000409155
Q8NFL0	UDP-GlcNAc:betaGal beta-1,3-N-acetylglucosaminyltransferase 7 (BGnT-7) (Beta-1,3-Gn-T7) (Beta-1,3-N-acetylglucosaminyltransferase 7) (Beta3Gn-T7) (EC 2.4.1.-)	B3GNT7		6	16.6854	16.3004	17.2428	16.7265	17.7136	17.7693	17.6126	0.95971		1.83653e+07	1.90878e+07	1.71234e+07	9.00501e+06	6.89561e+06	1.32517e+07	9.26521e+06		0.000427967	0.00102898
Q9H8M2	Bromodomain-containing protein 9 (Rhabdomyosarcoma antigen MU-RMS-40.8)	BRD9 UNQ3040/PRO9856		7	16.2084	16.0741	16.7268	16.5593	17.2827	17.4825	17.2896	0.959445		1.23773e+07	1.42156e+07	1.24371e+07	5.87822e+06	5.35545e+06	8.41952e+06	7.49658e+06		0.000166549	0.000450334
P17152	Transmembrane protein 11, mitochondrial (Protein PM1) (Protein PMI)	TMEM11 C17orf35 PM1		5	18.8423	18.2064	18.0343	18.445	19.428	19.3832	19.2083	0.957871		9.98033e+07	9.67547e+07	8.57076e+07	6.65025e+07	4.27956e+07	3.7984e+07	5.04916e+07		0.000302762	0.000756069
O15440	Multidrug resistance-associated protein 5 (ATP-binding cassette sub-family C member 5) (Multi-specific organic anion transporter C) (MOAT-C) (SMRP) (pABC11)	ABCC5 MRP5		58	20.357	20.0928	19.8405	20.0179	21.0769	21.0808	20.9452	0.957295		3.15048e+08	3.1591e+08	2.87572e+08	1.91274e+08	1.59268e+08	1.33717e+08	1.5121e+08		5.0941e-05	0.000159353
Q8WVM7	Cohesin subunit SA-1 (SCC3 homolog 1) (Stromal antigen 1)	STAG1 SA1		2	13.9811	13.7546	14.3673	14.1239	14.9134	15.2808	14.8479	0.957274		1.54844e+06	1.9975e+06	1.47969e+06	811415	693550	1.06052e+06	895828		0.000177187	0.000474085
Q8N5B7	Ceramide synthase 5 (CerS5) (EC 2.3.1.24) (LAG1 longevity assurance homolog 5)	CERS5 LASS5		2	18.416	18.0424	18.0421	18.2541	19.2499	19.2318	18.9541	0.956598		2.78969e+07	2.7549e+07	2.27254e+07	1.56503e+07	1.20799e+07	1.20778e+07	1.39894e+07		5.31701e-05	0.000165446
Q9NYV4	Cyclin-dependent kinase 12 (EC 2.7.11.22) (EC 2.7.11.23) (Cdc2-related kinase, arginine/serine-rich) (CrkRS) (Cell division cycle 2-related protein kinase 7) (CDC2-related protein kinase 7) (Cell division protein kinase 12) (hCDK12)	CDK12 CRK7 CRKRS KIAA0904		14	16.9766	16.8208	17.1507	17.0473	17.8568	18.0988	17.91	0.956333		1.89352e+07	2.23933e+07	1.96475e+07	1.02879e+07	9.2344e+06	1.16068e+07	1.08045e+07		2.78146e-05	9.45535e-05
P28749	Retinoblastoma-like protein 1 (107 kDa retinoblastoma-associated protein) (p107) (pRb1)	RBL1		2	13.2836	13.3995	13.3177	13.2453	14.2998	14.3258	14.1754	0.955457		809102	823816	742261	400022	433512	409613	389562		1.28467e-05	4.88691e-05
Q96T51	RUN and FYVE domain-containing protein 1 (FYVE-finger protein EIP1) (La-binding protein 1) (Rab4-interacting protein) (Zinc finger FYVE domain-containing protein 12)	RUFY1 RABIP4 ZFYVE12		10	17.8014	17.2667	17.2751	17.5683	18.4406	18.5769	18.2812	0.95502		1.83031e+07	2.01169e+07	1.63894e+07	1.1752e+07	8.11281e+06	8.15994e+06	9.99848e+06		0.00011404	0.000323057
Q6WKZ4	Rab11 family-interacting protein 1 (Rab11-FIP1) (Rab-coupling protein)	RAB11FIP1 RCP		13	16.4278	16.2564	17.2	16.584	17.5065	17.7048	17.5047	0.954976		1.30761e+07	1.50019e+07	1.30595e+07	6.19063e+06	5.49709e+06	1.0573e+07	6.89865e+06		0.000627175	0.00144271
Q9P2C4	Transmembrane protein 181	TMEM181 GPR178 KIAA1423		2	17.1632	16.4557	17.0026	16.4906	17.839	17.7463	17.6126	0.954607		1.48264e+07	1.39037e+07	1.26731e+07	9.28097e+06	5.68361e+06	8.30346e+06	5.82281e+06		0.000341876	0.00084549
Q13085	Acetyl-CoA carboxylase 1 (ACC1) (EC 6.4.1.2) (ACC-alpha) [Includes: Biotin carboxylase (EC 6.3.4.14)]	ACACA ACAC ACC1 ACCA		197	24.4613	23.9615	23.5173	24.4123	25.0416	25.0482	25.0382	0.954565		1.13114e+10	1.13633e+10	1.12847e+10	7.56522e+09	5.35038e+09	3.93226e+09	7.31287e+09		0.000792663	0.0017698
P04156	Major prion protein (PrP) (ASCR) (PrP27-30) (PrP33-35C) (CD antigen CD230)	PRNP ALTPRP PRIP PRP		3	16.5947	16.0658	16.0963	16.1658	17.0906	17.0678	17.3969	0.954448		4.43555e+07	4.366e+07	5.48457e+07	3.14532e+07	2.17995e+07	2.2265e+07	2.33647e+07		0.000121064	0.000340365
Q92538	Golgi-specific brefeldin A-resistance guanine nucleotide exchange factor 1 (BFA-resistant GEF 1)	GBF1 KIAA0248		38	19.0547	18.5248	18.5703	18.8401	19.8065	19.7554	19.5433	0.954267		4.60958e+07	4.44926e+07	3.84103e+07	2.73751e+07	1.896e+07	1.95676e+07	2.3591e+07		9.86969e-05	0.000284388
Q9UEU0	Vesicle transport through interaction with t-SNAREs homolog 1B (Vesicle transport v-SNARE protein Vti1-like 1) (Vti1-rp1)	VTI1B VTI1 VTI1L VTI1L1 VTI2		8	15.4893	15.3919	15.8004	15.5888	16.5603	16.5591	16.444	0.953506		1.2423e+07	1.24132e+07	1.14609e+07	5.91328e+06	5.52753e+06	7.33638e+06	6.33576e+06		3.21177e-05	0.000106775
Q93063	Exostosin-2 (EC 2.4.1.224) (EC 2.4.1.225) (Glucuronosyl-N-acetylglucosaminyl-proteoglycan/N-acetylglucosaminyl-proteoglycan 4-alpha-N-acetylglucosaminyltransferase) (Multiple exostoses protein 2) (Putative tumor suppressor protein EXT2)	EXT2		11	17.4933	17.3148	17.6951	17.5219	18.3647	18.6554	18.3582	0.953183		1.16748e+07	1.42814e+07	1.16221e+07	6.38147e+06	5.63882e+06	7.33964e+06	6.50943e+06		4.38475e-05	0.000140069
Q00325	Phosphate carrier protein, mitochondrial (Phosphate transport protein) (PTP) (Solute carrier family 25 member 3)	SLC25A3 PHC OK/SW-cl.48		27	22.6763	22.2485	22.0606	22.3515	23.2562	23.4334	23.172	0.953009		2.51309e+09	2.84145e+09	2.37049e+09	1.68122e+09	1.24978e+09	1.09716e+09	1.3423e+09		0.000109983	0.000313377
Q5T5P2	Sickle tail protein homolog	KIAA1217 SKT		15	15.414	15.2066	15.0162	15.6707	16.4211	16.3322	16.0843	0.952298		8.84616e+07	8.31733e+07	7.00447e+07	4.40152e+07	3.81207e+07	3.34079e+07	5.25846e+07		0.000174217	0.000467413
P35670	Copper-transporting ATPase 2 (EC 3.6.3.54) (Copper pump 2) (Wilson disease-associated protein) [Cleaved into: WND/140 kDa]	ATP7B PWD WC1 WND		2	14.5853	13.9845	14.2535	14.3545	15.2027	15.3849	15.1522	0.952116		4.48563e+06	5.08945e+06	4.33124e+06	2.924e+06	1.92807e+06	2.32325e+06	2.49163e+06		9.52273e-05	0.000275335
Q15424	Scaffold attachment factor B1 (SAF-B) (SAF-B1) (HSP27 estrogen response element-TATA box-binding protein) (HSP27 ERE-TATA-binding protein)	SAFB HAP HET SAFB1		6	16.0926	15.8894	16.2883	16.0875	16.9702	17.1078	17.043	0.950896		1.16114e+07	1.27733e+07	1.22125e+07	6.31987e+06	5.48933e+06	7.23759e+06	6.2976e+06		2.90651e-05	9.80364e-05
Q8TCG2	Phosphatidylinositol 4-kinase type 2-beta (EC 2.7.1.67) (Phosphatidylinositol 4-kinase type II-beta) (PI4KII-BETA)	PI4K2B		3	13.5811	13.487	13.6539	13.2517	14.3867	14.5642	14.3805	0.950371		3.82673e+06	4.32767e+06	3.81021e+06	2.18935e+06	2.05107e+06	2.30265e+06	1.74243e+06		3.80436e-05	0.000123542
Q8TCS8	Polyribonucleotide nucleotidyltransferase 1, mitochondrial (EC 2.7.7.8) (3'-5' RNA exonuclease OLD35) (PNPase old-35) (Polynucleotide phosphorylase 1) (PNPase 1) (Polynucleotide phosphorylase-like protein)	PNPT1 PNPASE		6	15.3668	15.1465	15.5247	15.3337	16.2078	16.4967	16.1745	0.950071		7.68604e+06	9.39015e+06	7.5108e+06	4.29075e+06	3.68332e+06	4.78707e+06	4.19346e+06		4.73232e-05	0.000149467
Q04656	Copper-transporting ATPase 1 (EC 3.6.3.54) (Copper pump 1) (Menkes disease-associated protein)	ATP7A MC1 MNK		14	16.5136	16.5706	16.157	16.681	17.8054	17.3509	17.1353	0.949975		1.82978e+07	1.33534e+07	1.14994e+07	7.4738e+06	7.77484e+06	5.83677e+06	8.39334e+06		0.000312682	0.000779519
Q5VUA4	Zinc finger protein 318 (Endocrine regulatory protein)	ZNF318 HRIHFB2436		3	13.0445	12.9215	12.8288	12.8406	14.3013	13.7979	13.4752	0.949281		1.85117e+06	1.30584e+06	1.04413e+06	774630	711345	667071	672552		0.0002938	0.000737446
Q7Z417	Nuclear fragile X mental retardation-interacting protein 2 (82 kDa FMRP-interacting protein) (82-FIP) (Cell proliferation-inducing gene 1 protein) (FMRP-interacting protein 2)	NUFIP2 KIAA1321 PIG1		6	15.7147	15.2809	15.3283	15.7636	16.5639	16.4516	16.3959	0.94853		6.30422e+06	5.83217e+06	5.61119e+06	3.49947e+06	2.59081e+06	2.6773e+06	3.62028e+06		9.06856e-05	0.00026376
P57740	Nuclear pore complex protein Nup107 (107 kDa nucleoporin) (Nucleoporin Nup107)	NUP107		26	17.8059	17.72	17.2724	17.9066	18.8088	18.643	18.4223	0.948468		2.92308e+07	2.60582e+07	2.23617e+07	1.45865e+07	1.3743e+07	1.00776e+07	1.56409e+07		0.000195941	0.000517203
O95405	Zinc finger FYVE domain-containing protein 9 (Mothers against decapentaplegic homolog-interacting protein) (Madh-interacting protein) (Novel serine protease) (NSP) (Receptor activation anchor) (hSARA) (Smad anchor for receptor activation)	ZFYVE9 MADHIP SARA SMADIP		3	15.8292	15.9754	15.6685	15.9097	16.8782	16.7783	16.7251	0.948183		7.75665e+06	7.23737e+06	6.97563e+06	3.74878e+06	4.14844e+06	3.35365e+06	3.96369e+06		2.2571e-05	7.92478e-05
Q12872	Splicing factor, suppressor of white-apricot homolog (Splicing factor, arginine/serine-rich 8) (Suppressor of white apricot protein homolog)	SFSWAP SFRS8 SWAP		20	16.4888	16.2835	16.8276	16.8262	17.3357	17.7843	17.5369	0.945776		1.57991e+07	2.156e+07	1.81626e+07	8.78342e+06	7.61846e+06	1.11089e+07	1.10981e+07		0.000209229	0.000547366
O95396	Adenylyltransferase and sulfurtransferase MOCS3 (Molybdenum cofactor synthesis protein 3) (Molybdopterin synthase sulfurylase) (MPT synthase sulfurylase) [Includes: Molybdopterin-synthase adenylyltransferase (EC 2.7.7.80) (Adenylyltransferase MOCS3) (Sulfur carrier protein MOCS2A adenylyltransferase); Molybdopterin-synthase sulfurtransferase (EC 2.8.1.11) (Sulfur carrier protein MOCS2A sulfurtran…	MOCS3 UBA4		8	16.9332	16.5815	16.2971	16.7564	17.6284	17.7208	17.4121	0.945078		1.16567e+07	1.24277e+07	1.00338e+07	7.19919e+06	5.64181e+06	4.63251e+06	6.36892e+06		0.000154136	0.000421224
Q9NVH2	Integrator complex subunit 7 (Int7)	INTS7 C1orf73		10	17.7004	17.3859	17.5283	17.594	18.5902	18.6433	18.2489	0.941997		1.4221e+07	1.47544e+07	1.12248e+07	7.67494e+06	6.17145e+06	6.8117e+06	7.1293e+06		5.56074e-05	0.00017221
Q15386	Ubiquitin-protein ligase E3C (EC 2.3.2.26) (HECT-type ubiquitin transferase E3C) (HectH2)	UBE3C KIAA0010 KIAA10		22	17.566	17.0917	16.8787	17.3267	18.2153	18.2789	17.9783	0.941735		2.09762e+07	2.19224e+07	1.77992e+07	1.3375e+07	9.62688e+06	8.30554e+06	1.13303e+07		0.000214076	0.000558554
Q9BW72	HIG1 domain family member 2A, mitochondrial (RCF1 homolog B) (RCF1b)	HIGD2A		2	19.0487	18.7076	18.123	19.0293	19.5839	19.8255	19.5925	0.940153		5.20657e+07	6.15552e+07	5.23753e+07	3.59291e+07	2.83621e+07	1.89135e+07	3.54469e+07		0.000933348	0.00203523
Q70CQ2	Ubiquitin carboxyl-terminal hydrolase 34 (EC 3.4.19.12) (Deubiquitinating enzyme 34) (Ubiquitin thioesterase 34) (Ubiquitin-specific-processing protease 34)	USP34 KIAA0570 KIAA0729		15	15.585	15.2008	15.2242	15.5939	16.5838	16.3086	16.1297	0.939757		7.51062e+06	6.20643e+06	5.48256e+06	3.75846e+06	2.87969e+06	2.9268e+06	3.78158e+06		0.000136201	0.000377472
Q13796	Protein Shroom2 (Apical-like protein) (Protein APXL)	SHROOM2 APXL		16	17.2728	16.8863	16.9303	17.4957	18.1045	18.1938	17.9578	0.939088		1.2107e+07	1.28793e+07	1.09365e+07	6.80232e+06	5.20387e+06	5.36502e+06	7.93866e+06		0.000174758	0.000468224
O43505	Beta-1,4-glucuronyltransferase 1 (EC 2.4.1.-) (I-beta-1,3-N-acetylglucosaminyltransferase) (iGnT) (N-acetyllactosaminide beta-1,3-N-acetylglucosaminyltransferase) (Poly-N-acetyllactosamine extension enzyme) (UDP-GlcNAc:betaGal beta-1,3-N-acetylglucosaminyltransferase 1)	B4GAT1 B3GNT1 B3GNT6		7	16.78	16.6581	17.5312	16.6539	17.9449	17.9762	17.6134	0.93903		2.81351e+07	2.87522e+07	2.23596e+07	1.25479e+07	1.15314e+07	2.11216e+07	1.14982e+07		0.00100054	0.0021625
Q330K2	NADH dehydrogenase (ubiquinone) complex I, assembly factor 6 (Putative phytoene synthase)	NDUFAF6 C8orf38		3	16.349	15.9031	16.1831	16.17	17.0897	17.3106	16.8696	0.938721		4.43728e+06	5.17148e+06	3.80937e+06	2.65539e+06	1.94937e+06	2.36696e+06	2.3455e+06		9.43224e-05	0.000273256
Q15428	Splicing factor 3A subunit 2 (SF3a66) (Spliceosome-associated protein 62) (SAP 62)	SF3A2 SAP62		4	15.7361	15.3447	16.1576	15.7555	16.3219	16.8187	16.916	0.937064		4.61954e+06	6.5182e+06	6.97329e+06	3.07787e+06	2.34648e+06	4.12211e+06	3.11958e+06		0.000728654	0.0016431
O96005	Cleft lip and palate transmembrane protein 1	CLPTM1		21	18.6137	18.5503	18.7635	18.6021	19.5507	19.7213	19.4353	0.93672		9.5684e+07	1.07689e+08	8.83282e+07	4.99772e+07	4.78265e+07	5.54428e+07	4.95759e+07		2.59246e-05	8.90031e-05
O14925	Mitochondrial import inner membrane translocase subunit Tim23	TIMM23 TIM23		11	19.3062	18.8381	17.9395	19.0067	19.6873	19.8301	19.6079	0.935825		1.74781e+08	1.92967e+08	1.65416e+08	1.34204e+08	9.70156e+07	5.2041e+07	1.09046e+08		0.00401659	0.00741185
Q8TB03	Uncharacterized protein CXorf38	CXorf38		2	16.0082	15.3093	15.2523	15.5011	16.3333	16.6436	16.3831	0.935628		6.46124e+06	8.01176e+06	6.68825e+06	5.1577e+06	3.17731e+06	3.05426e+06	3.62893e+06		0.000401161	0.000971674
Q01628	Interferon-induced transmembrane protein 3 (Dispanin subfamily A member 2b) (DSPA2b) (Interferon-inducible protein 1-8U)	IFITM3		3	17.5343	17.3979	17.7444	17.4286	18.5636	18.5273	18.2949	0.935625		1.80575e+07	1.76082e+07	1.49885e+07	8.84736e+06	8.04876e+06	1.02343e+07	8.22187e+06		4.51684e-05	0.00014363
P46199	Translation initiation factor IF-2, mitochondrial (IF-2(Mt)) (IF-2Mt) (IF2(mt))	MTIF2		11	16.2911	15.9785	16.4712	16.2262	17.2434	17.3677	16.9203	0.935376		1.47056e+07	1.60286e+07	1.17548e+07	7.59998e+06	6.11925e+06	8.6105e+06	7.26581e+06		0.000125887	0.000352377
Q9P0U4	CXXC-type zinc finger protein 1 (CpG-binding protein) (PHD finger and CXXC domain-containing protein 1)	CXXC1 CFP1 CGBP PCCX1 PHF18		3	14.3445	14.2466	14.0885	14.4735	15.4785	15.2068	14.9818	0.934117		3.06541e+06	2.53909e+06	2.17255e+06	1.39673e+06	1.30505e+06	1.16963e+06	1.52736e+06		0.000101474	0.000291106
P35240	Merlin (Moesin-ezrin-radixin-like protein) (Neurofibromin-2) (Schwannomerlin) (Schwannomin)	NF2 SCH		2	14.9895	14.6344	15.0023	14.7809	15.6657	15.9221	15.7689	0.933816		3.50919e+06	4.19169e+06	3.7693e+06	2.19606e+06	1.71688e+06	2.21561e+06	1.90037e+06		5.13645e-05	0.000160393
Q99590	Protein SCAF11 (CTD-associated SR protein 11) (Renal carcinoma antigen NY-REN-40) (SC35-interacting protein 1) (SR-related and CTD-associated factor 11) (SRSF2-interacting protein) (Serine/arginine-rich splicing factor 2-interacting protein) (Splicing factor, arginine/serine-rich 2-interacting protein) (Splicing regulatory protein 129) (SRrp129)	SCAF11 CASP11 SFRS2IP SIP1 SRSF2IP		6	15.1484	14.7363	14.722	15.0826	15.8696	15.8402	15.858	0.93361		3.91413e+06	3.835e+06	3.88263e+06	2.37419e+06	1.78434e+06	1.76672e+06	2.26829e+06		6.52814e-05	0.000197795
P18074	TFIIH basal transcription factor complex helicase XPD subunit (EC 3.6.4.12) (Basic transcription factor 2 80 kDa subunit) (BTF2 p80) (CXPD) (DNA excision repair protein ERCC-2) (DNA repair protein complementing XP-D cells) (TFIIH basal transcription factor complex 80 kDa subunit) (TFIIH 80 kDa subunit) (TFIIH p80) (Xeroderma pigmentosum group D-complementing protein)	ERCC2 XPD XPDC		9	16.3672	16.2142	15.977	16.4662	17.1204	17.3815	17.0665	0.933333		1.14711e+07	1.3747e+07	1.10503e+07	6.80561e+06	6.12075e+06	5.19295e+06	7.28873e+06		9.40877e-05	0.000272711
O75396	Vesicle-trafficking protein SEC22b (ER-Golgi SNARE of 24 kDa) (ERS-24) (ERS24) (SEC22 vesicle-trafficking protein homolog B) (SEC22 vesicle-trafficking protein-like 1)	SEC22B SEC22L1		8	18.6177	18.4073	18.4706	18.5344	19.3263	19.639	19.3568	0.933209		3.37177e+07	4.18774e+07	3.44378e+07	2.06319e+07	1.78321e+07	1.86325e+07	1.9474e+07		3.26898e-05	0.000108492
Q9UKX7	Nuclear pore complex protein Nup50 (50 kDa nucleoporin) (Nuclear pore-associated protein 60 kDa-like) (Nucleoporin Nup50)	NUP50 NPAP60L PRO1146		9	16.9148	16.6647	16.8423	16.6957	17.7541	17.7686	17.6138	0.932796		1.86454e+07	1.8835e+07	1.69177e+07	1.04213e+07	8.76296e+06	9.91075e+06	8.95287e+06		2.40919e-05	8.34421e-05
Q7L8W6	Diphthine--ammonia ligase (EC 6.3.1.14) (ATP-binding domain-containing protein 4) (Diphthamide synthase) (Diphthamide synthetase) (Protein DPH6 homolog)	DPH6 ATPBD4		7	19.0388	18.3373	17.8339	18.4287	19.3016	19.5483	19.1758	0.932238		1.9465e+07	2.30945e+07	1.78387e+07	1.62225e+07	9.97609e+06	7.03737e+06	1.06288e+07		0.00206712	0.00409455
Q9HAV4	Exportin-5 (Exp5) (Ran-binding protein 21)	XPO5 KIAA1291 RANBP21		38	19.388	18.9085	18.6822	19.0802	19.988	20.0396	19.8113	0.931588		1.20991e+08	1.25396e+08	1.07043e+08	7.98246e+07	5.72513e+07	4.89405e+07	6.44852e+07		0.000205429	0.000538303
Q4G0J3	La-related protein 7 (La ribonucleoprotein domain family member 7) (P-TEFb-interaction protein for 7SK stability) (PIP7S)	LARP7 HDCMA18P		2	14.7482	14.584	14.7968	14.7429	15.7465	15.5865	15.6143	0.931129		6.92526e+06	6.19834e+06	6.31897e+06	3.46682e+06	3.09375e+06	3.58544e+06	3.45404e+06		1.99118e-05	7.10566e-05
Q92598	Heat shock protein 105 kDa (Antigen NY-CO-25) (Heat shock 110 kDa protein)	HSPH1 HSP105 HSP110 KIAA0201		36	20.6885	20.3864	20.5586	20.5726	21.5034	21.5306	21.4112	0.930238		1.79275e+08	1.82691e+08	1.68179e+08	1.01904e+08	8.26561e+07	9.31328e+07	9.40427e+07		2.39221e-05	8.30495e-05
P42785	Lysosomal Pro-X carboxypeptidase (EC 3.4.16.2) (Angiotensinase C) (Lysosomal carboxypeptidase C) (Proline carboxypeptidase) (Prolylcarboxypeptidase) (PRCP)	PRCP PCP		6	17.0466	16.8394	17.8156	17.2779	18.0809	18.3418	18.097	0.928386		1.43483e+07	1.71936e+07	1.45096e+07	7.00559e+06	6.06834e+06	1.19384e+07	8.22399e+06		0.000929371	0.00202806
Q9UBZ4	DNA-(apurinic or apyrimidinic site) lyase 2 (EC 3.1.-.-) (EC 4.2.99.18) (AP endonuclease XTH2) (APEX nuclease 2) (APEX nuclease-like 2) (Apurinic-apyrimidinic endonuclease 2) (AP endonuclease 2)	APEX2 APE2 APEXL2 XTH2		2	13.9964	14.0432	13.1483	13.9484	14.2535	14.8569	15.0236	0.927273		1.50449e+06	2.2858e+06	2.56575e+06	1.25888e+06	1.30039e+06	699358	1.21772e+06		0.0026145	0.00505785
Q8N556	Actin filament-associated protein 1 (110 kDa actin filament-associated protein) (AFAP-110)	AFAP1 AFAP		2	12.8496	12.6194	12.673	12.7806	13.547	13.6869	13.7395	0.927141		1.11204e+06	1.2253e+06	1.27078e+06	685784	584644	606774	653755		2.40438e-05	8.33245e-05
P11021	78 kDa glucose-regulated protein (GRP-78) (Endoplasmic reticulum lumenal Ca(2+)-binding protein grp78) (Heat shock 70 kDa protein 5) (Immunoglobulin heavy chain-binding protein) (BiP)	HSPA5 GRP78		47	21.0226	20.9196	21.7259	21.2815	22.0876	22.2809	22.1232	0.926535		7.59682e+08	8.68607e+08	7.78657e+08	3.63107e+08	3.38073e+08	5.91194e+08	4.34477e+08		0.000430963	0.00103491
Q96M27	Protein PRRC1 (Proline-rich and coiled-coil-containing protein 1)	PRRC1		2	14.3649	14.1866	13.9353	14.1146	15.0658	15.2659	14.8948	0.925177		745833	856763	662447	458812	405473	340644	385730		7.90772e-05	0.00023452
Q02818	Nucleobindin-1 (CALNUC)	NUCB1 NUC		23	18.1339	18.0641	19.3291	18.4043	19.4308	19.6203	19.173	0.925164		5.80008e+07	6.6139e+07	4.85067e+07	2.3606e+07	2.24906e+07	5.40527e+07	2.84714e+07		0.00491189	0.00891293
P38398	Breast cancer type 1 susceptibility protein (EC 2.3.2.27) (RING finger protein 53) (RING-type E3 ubiquitin transferase BRCA1)	BRCA1 RNF53		3	15.1882	14.9192	14.9184	14.9409	16.1706	15.9737	15.6034	0.92421		3.6848e+06	3.21487e+06	2.48711e+06	1.86509e+06	1.54782e+06	1.54699e+06	1.57131e+06		0.000125703	0.000352027
Q08945	FACT complex subunit SSRP1 (Chromatin-specific transcription elongation factor 80 kDa subunit) (Facilitates chromatin transcription complex 80 kDa subunit) (FACT 80 kDa subunit) (FACTp80) (Facilitates chromatin transcription complex subunit SSRP1) (Recombination signal sequence recognition protein 1) (Structure-specific recognition protein 1) (hSSRP1) (T160)	SSRP1 FACT80		23	18.1171	18.2026	18.5849	18.3557	19.227	19.3798	19.1078	0.923152		3.859e+07	4.29014e+07	3.55293e+07	1.78795e+07	1.89711e+07	2.4727e+07	2.10947e+07		8.03573e-05	0.000237597
Q8IZH2	5'-3' exoribonuclease 1 (EC 3.1.13.-) (Strand-exchange protein 1 homolog)	XRN1 SEP1		3	15.0489	14.6669	14.5352	14.7349	15.6909	15.6643	15.6534	0.92303		4.45326e+06	4.37172e+06	4.3388e+06	2.85378e+06	2.18986e+06	1.99885e+06	2.2955e+06		6.67924e-05	0.000201992
Q7LGA3	Heparan sulfate 2-O-sulfotransferase 1 (2-O-sulfotransferase) (2OST) (EC 2.8.2.-)	HS2ST1 HS2ST KIAA0448		7	15.013	14.6487	15.4851	14.8403	16.095	15.9946	15.6695	0.9229		3.87045e+06	3.61032e+06	2.88188e+06	1.82837e+06	1.42034e+06	2.53608e+06	1.6221e+06		0.000650108	0.00148766
O14981	TATA-binding protein-associated factor 172 (EC 3.6.4.-) (ATP-dependent helicase BTAF1) (B-TFIID transcription factor-associated 170 kDa subunit) (TAF(II)170) (TBP-associated factor 172) (TAF-172)	BTAF1 TAF172		41	18.883	18.3461	18.094	18.5278	19.5527	19.3857	19.2179	0.922707		3.9111e+07	3.48357e+07	3.10115e+07	2.45877e+07	1.69461e+07	1.42294e+07	1.92207e+07		0.000393821	0.000955462
Q9P2B2	Prostaglandin F2 receptor negative regulator (CD9 partner 1) (CD9P-1) (Glu-Trp-Ile EWI motif-containing protein F) (EWI-F) (Prostaglandin F2-alpha receptor regulatory protein) (Prostaglandin F2-alpha receptor-associated protein) (CD antigen CD315)	PTGFRN CD9P1 EWIF FPRP KIAA1436		43	22.9147	22.5263	22.5683	22.5666	23.8213	23.4383	23.4327	0.920103		2.69448e+09	2.06622e+09	2.05826e+09	1.43733e+09	1.09813e+09	1.13056e+09	1.12924e+09		0.00011157	0.000317237
P49768	Presenilin-1 (PS-1) (EC 3.4.23.-) (Protein S182) [Cleaved into: Presenilin-1 NTF subunit; Presenilin-1 CTF subunit; Presenilin-1 CTF12 (PS1-CTF12)]	PSEN1 AD3 PS1 PSNL1		6	17.1666	16.8861	16.9707	16.9265	17.9207	17.9512	17.8456	0.918359		6.38329e+07	6.51976e+07	6.05981e+07	3.78477e+07	3.11607e+07	3.30421e+07	3.20467e+07		2.63536e-05	9.02511e-05
O00462	Beta-mannosidase (EC 3.2.1.25) (Lysosomal beta A mannosidase) (Mannanase) (Mannase)	MANBA MANB1		8	16.599	16.6491	17.3653	16.8452	17.6942	17.982	17.6719	0.91804		1.70369e+07	2.07995e+07	1.67766e+07	7.97493e+06	8.25655e+06	1.35647e+07	9.45877e+06		0.000513901	0.00120794
P50402	Emerin	EMD EDMD STA		9	18.5377	17.9374	18.0097	18.3276	19.1471	19.2239	18.9895	0.917026		9.08021e+07	9.57697e+07	8.14083e+07	5.95218e+07	3.92607e+07	4.1278e+07	5.14551e+07		0.000190724	0.000505019
Q13480	GRB2-associated-binding protein 1 (GRB2-associated binder 1) (Growth factor receptor bound protein 2-associated protein 1)	GAB1		12	17.378	17.1947	17.1468	17.3573	17.9263	18.3852	18.2468	0.91693		1.69281e+07	2.32678e+07	2.11385e+07	1.15755e+07	1.01945e+07	9.8613e+06	1.14109e+07		7.61958e-05	0.000227581
Q5VU97	VWFA and cache domain-containing protein 1 (Cache domain-containing protein 1)	CACHD1 KIAA1573 VWCD1		26	20.7141	20.4949	20.0902	20.5428	21.5696	21.2646	21.2928	0.915223		1.61286e+08	1.30551e+08	1.33127e+08	8.91384e+07	7.65687e+07	5.784e+07	7.91543e+07		0.000197034	0.000519621
O60287	Nucleolar pre-ribosomal-associated protein 1 (Nucleolar protein 254 kDa) (URB1 ribosome biogenesis 1 homolog)	URB1 C21orf108 KIAA0539 NOP254 NPA1		7	15.8762	15.4247	15.2425	15.7881	16.6561	16.5864	16.2515	0.915135		5.66299e+06	5.39567e+06	4.27801e+06	3.29816e+06	2.4118e+06	2.1257e+06	3.10263e+06		0.000367162	0.000901579
Q9UHB4	NADPH-dependent diflavin oxidoreductase 1 (EC 1.18.1.-) (NADPH-dependent FMN and FAD-containing oxidoreductase) (Novel reductase 1)	NDOR1 NR1		2	14.1842	14.1443	14.4263	14.5775	15.1622	15.5694	15.0107	0.914392		2.62544e+06	3.48163e+06	2.36382e+06	1.33286e+06	1.29653e+06	1.57644e+06	1.75058e+06		0.000239108	0.000614596
Q9Y6I9	Testis-expressed protein 264 (Putative secreted protein Zsig11)	TEX264 ZSIG11 UNQ337/PRO536		4	16.4987	15.734	16.2416	15.8731	16.8113	17.2546	16.9369	0.91409		7.67685e+06	1.04378e+07	8.37496e+06	6.18104e+06	3.63817e+06	5.17209e+06	4.00635e+06		0.00065139	0.00148986
P06576	ATP synthase subunit beta, mitochondrial (EC 3.6.3.14)	ATP5B ATPMB ATPSB		20	19.0407	18.753	19.5652	18.9009	19.8704	20.2193	19.8465	0.91378		4.87429e+07	6.20778e+07	4.79436e+07	2.74255e+07	2.24665e+07	3.94506e+07	2.48921e+07		0.000634595	0.0014573
P10619	Lysosomal protective protein (EC 3.4.16.5) (Carboxypeptidase C) (Carboxypeptidase L) (Cathepsin A) (Protective protein cathepsin A) (PPCA) (Protective protein for beta-galactosidase) [Cleaved into: Lysosomal protective protein 32 kDa chain; Lysosomal protective protein 20 kDa chain]	CTSA PPGB		4	17.1574	16.8896	17.5871	17.1357	18.0904	18.2632	17.9632	0.913138		1.3563e+07	1.52881e+07	1.2418e+07	7.1038e+06	5.90032e+06	9.56827e+06	6.99765e+06		0.000248541	0.000635232
Q08378	Golgin subfamily A member 3 (Golgi complex-associated protein of 170 kDa) (GCP170) (Golgin-160)	GOLGA3		10	14.5516	14.0028	14.4368	14.4045	15.1371	15.4261	15.222	0.912822		1.08071e+07	1.32047e+07	1.14625e+07	7.20224e+06	4.92327e+06	6.65126e+06	6.50406e+06		0.000138171	0.000382032
Q9UPT8	Zinc finger CCCH domain-containing protein 4	ZC3H4 C19orf7 KIAA1064		24	17.8602	17.6742	18.2949	18.2967	18.8364	19.1176	18.8741	0.911175		5.41388e+07	6.57909e+07	5.55714e+07	2.75202e+07	2.41905e+07	3.71978e+07	3.7244e+07		0.000339267	0.000839389
Q2Y0W8	Electroneutral sodium bicarbonate exchanger 1 (Electroneutral Na(+)-driven Cl-HCO3 exchanger) (Solute carrier family 4 member 8) (k-NBC3)	SLC4A8 KIAA0739 NBC NBC3 NDCBE1		27	19.7972	19.5193	19.2536	19.534	20.489	20.5156	20.306	0.910862		1.784e+08	1.81716e+08	1.57142e+08	1.10439e+08	9.10897e+07	7.57688e+07	9.20241e+07		9.93829e-05	0.000285817
Q7Z7H5	Transmembrane emp24 domain-containing protein 4 (Endoplasmic reticulum stress-response protein 25) (ERS25) (GMP25iso) (Putative NF-kappa-B-activating protein 156) (p24 family protein alpha-3) (p24alpha3)	TMED4 ERS25		4	17.8369	17.4409	18.5583	17.4523	18.6574	18.9687	18.57	0.90992		8.20398e+07	1.01798e+08	7.72163e+07	4.64558e+07	3.53037e+07	7.65949e+07	3.55839e+07		0.00331926	0.00622864
Q9ULR0	Pre-mRNA-splicing factor ISY1 homolog	ISY1 KIAA1160		2	13.841	13.2561	12.9554	12.9461	14.039	14.3325	14.1062	0.909629		1.46844e+06	1.79973e+06	1.53847e+06	1.28011e+06	853412	692862	688413		0.00109538	0.00233996
Q9P2N5	RNA-binding protein 27 (RNA-binding motif protein 27)	RBM27 KIAA1311		13	17.1553	16.6632	16.6341	17.2088	17.7022	18.0171	17.7475	0.906918		1.59179e+07	1.98014e+07	1.6426e+07	1.0896e+07	7.74688e+06	7.59214e+06	1.13072e+07		0.000354659	0.000874527
O75934	Pre-mRNA-splicing factor SPF27 (Breast carcinoma-amplified sequence 2) (DNA amplified in mammary carcinoma 1 protein) (Spliceosome-associated protein SPF 27)	BCAS2 DAM1		4	14.8121	14.801	15.0108	15.0022	15.8724	15.8764	15.6901	0.906432		4.04651e+06	4.05765e+06	3.56612e+06	1.9404e+06	1.9256e+06	2.22694e+06	2.21369e+06		3.37947e-05	0.000111593
Q9UM00	Calcium load-activated calcium channel (CLAC channel) (Transmembrane and coiled-coil domain-containing protein 1) (Transmembrane and coiled-coil domains protein 4) (Xenogeneic cross-immune protein PCIA3)	TMCO1 TMCC4 PNAS-10 PNAS-136 UNQ151/PRO177		8	20.2202	19.7167	19.5138	19.9484	20.8421	20.8191	20.6002	0.904065		2.53999e+08	2.49983e+08	2.1479e+08	1.65051e+08	1.16424e+08	1.01148e+08	1.36706e+08		0.00029995	0.000750322
P26641	Elongation factor 1-gamma (EF-1-gamma) (eEF-1B gamma)	EEF1G EF1G PRO1608		30	21.9508	21.7762	22.4922	21.8862	22.834	23.1437	22.8135	0.904052		6.2689e+08	7.76973e+08	6.1802e+08	3.39877e+08	3.01123e+08	4.94644e+08	3.24979e+08		0.000431749	0.00103599
Q13724	Mannosyl-oligosaccharide glucosidase (EC 3.2.1.106) (Processing A-glucosidase I)	MOGS GCS1		18	17.9647	17.8876	18.5521	18.0278	18.9754	19.2163	18.8383	0.901962		3.79249e+07	4.48168e+07	3.44857e+07	1.88218e+07	1.78429e+07	2.82803e+07	1.96634e+07		0.000374709	0.000917047
Q6P9B9	Integrator complex subunit 5 (Int5)	INTS5 KIAA1698		3	14.8851	14.6173	14.4621	15.0181	15.632	15.7857	15.5241	0.9016		4.78467e+06	5.32262e+06	4.44006e+06	2.85116e+06	2.36821e+06	2.12663e+06	3.12646e+06		0.000165359	0.00044732
Q96ED9	Protein Hook homolog 2 (h-hook2) (hHK2)	HOOK2		10	16.0596	15.4907	15.1908	15.8048	16.6678	16.6006	16.3439	0.900963		8.67421e+06	8.27898e+06	6.92971e+06	5.69032e+06	3.83589e+06	3.11594e+06	4.76909e+06		0.000793421	0.00177082
Q8NFF5	FAD synthase (EC 2.7.7.2) (FAD pyrophosphorylase) (FMN adenylyltransferase) (Flavin adenine dinucleotide synthase) [Includes: Molybdenum cofactor biosynthesis protein-like region; FAD synthase region]	FLAD1 PP591		9	16.7116	16.3077	16.5352	16.6002	17.3761	17.5895	17.3526	0.900684		2.69921e+07	3.1295e+07	2.6557e+07	1.70302e+07	1.28717e+07	1.50703e+07	1.57643e+07		6.72974e-05	0.0002033
Q9Y6E2	Basic leucine zipper and W2 domain-containing protein 2	BZW2 HSPC028 MSTP017		22	20.9359	20.3958	19.9775	20.5181	21.4382	21.4642	21.1688	0.900258		2.30681e+08	2.34878e+08	1.91397e+08	1.62857e+08	1.11999e+08	8.38094e+07	1.21914e+08		0.00093444	0.00203686
Q14498	RNA-binding protein 39 (CAPER alpha) (Hepatocellular carcinoma protein 1) (RNA-binding motif protein 39) (RNA-binding region-containing protein 2) (Splicing factor HCC1)	RBM39 HCC1 RNPC2		26	20.4233	20.4268	20.9084	20.6491	21.3639	21.683	21.4592	0.900148		3.48158e+08	4.34356e+08	3.71927e+08	1.81391e+08	1.81836e+08	2.53892e+08	2.12133e+08		0.000151901	0.000416277
Q9H078	Caseinolytic peptidase B protein homolog (EC 3.6.1.3) (Suppressor of potassium transport defect 3)	CLPB HSP78 SKD3		4	16.1834	16.0749	16.6083	16.2628	17.0533	17.4395	17.0541	0.899939		5.28067e+06	6.90163e+06	5.28389e+06	2.8897e+06	2.68018e+06	3.87915e+06	3.05308e+06		0.000215527	0.000561842
A0A1B0GTQ4	Protein myomixer (Microprotein inducer of fusion) (Protein minion) (hMINION)	MYMX		3	14.3503	14.0444	14.0955	14.2322	14.7477	15.5087	14.9833	0.899347		3.23373e+06	5.48019e+06	3.80733e+06	2.45504e+06	1.98598e+06	2.05757e+06	2.26213e+06		0.000418922	0.00101136
Q96FV9	THO complex subunit 1 (Tho1) (Nuclear matrix protein p84) (p84N5) (hTREX84)	THOC1 HPR1		4	15.7652	15.7798	16.5446	16.2345	16.9324	17.103	16.9051	0.89913		4.9201e+06	5.53791e+06	4.82792e+06	2.19098e+06	2.21314e+06	3.76048e+06	3.03312e+06		0.000684749	0.00155663
Q9NRY5	Protein FAM114A2	FAM114A2 C5orf3		8	17.1818	16.6027	16.5417	16.8815	17.775	17.7456	17.5818	0.898886		1.53277e+07	1.50192e+07	1.34068e+07	1.01603e+07	6.80138e+06	6.51942e+06	8.25123e+06		0.0002522	0.000643186
Q9BX67	Junctional adhesion molecule C (JAM-C) (JAM-2) (Junctional adhesion molecule 3) (JAM-3)	JAM3 UNQ859/PRO1868		9	20.9178	20.5223	20.7666	20.5525	21.5594	21.6746	21.5315	0.898691		7.40727e+08	8.02319e+08	7.26533e+08	4.74812e+08	3.60955e+08	4.2758e+08	3.68601e+08		6.54682e-05	0.000198259
O94919	Endonuclease domain-containing 1 protein (EC 3.1.30.-)	ENDOD1 KIAA0830		9	16.4687	16.0028	16.3926	16.0684	17.0896	17.2995	17.0059	0.898564		7.27983e+06	8.41944e+06	6.86947e+06	4.73364e+06	3.42722e+06	4.49054e+06	3.58664e+06		0.000147583	0.000405956
Q16666	Gamma-interferon-inducible protein 16 (Ifi-16) (Interferon-inducible myeloid differentiation transcriptional activator)	IFI16 IFNGIP1		4	17.4523	17.675	16.9428	18.1098	18.5853	18.523	18.2207	0.898052		4.98175e+06	4.77126e+06	3.86922e+06	2.2714e+06	2.65058e+06	1.59568e+06	3.58294e+06		0.00250884	0.00486787
Q02978	Mitochondrial 2-oxoglutarate/malate carrier protein (OGCP) (Solute carrier family 25 member 11)	SLC25A11 SLC20A4		16	20.5077	19.9604	19.5812	20.1681	20.8257	21.1388	20.8924	0.897927		1.54486e+08	1.91927e+08	1.618e+08	1.23926e+08	8.48053e+07	6.52033e+07	9.79361e+07		0.000892062	0.00195681
Q9Y4A5	Transformation/transcription domain-associated protein (350/400 kDa PCAF-associated factor) (PAF350/400) (STAF40) (Tra1 homolog)	TRRAP PAF400		18	15.9772	15.523	15.6835	16.0474	16.723	16.7913	16.6025	0.897835		9.25541e+06	9.70404e+06	8.51374e+06	5.51939e+06	4.02855e+06	4.50254e+06	5.79466e+06		0.00014176	0.000391587
Q7Z2E3	Aprataxin (EC 3.1.11.7) (EC 3.1.12.2) (Forkhead-associated domain histidine triad-like protein) (FHA-HIT)	APTX AXA1		2	14.5368	14.1327	14.1739	14.1917	15.0994	15.3305	15.0398	0.897814		2.23502e+06	2.62334e+06	2.14458e+06	1.51324e+06	1.14362e+06	1.17673e+06	1.19132e+06		9.2994e-05	0.000269807
Q04771	Activin receptor type-1 (EC 2.7.11.30) (Activin receptor type I) (ACTR-I) (Activin receptor-like kinase 2) (ALK-2) (Serine/threonine-protein kinase receptor R1) (SKR1) (TGF-B superfamily receptor type I) (TSR-I)	ACVR1 ACVRLK2		8	20.3649	19.998	19.9792	20.0717	21.0324	21.1079	20.86	0.896639		1.66175e+08	1.75105e+08	1.47468e+08	1.04626e+08	8.11337e+07	8.00828e+07	8.53832e+07		7.51491e-05	0.000224683
Q8WWC4	m-AAA protease-interacting protein 1, mitochondrial (Matrix AAA peptidase-interacting protein 1)	MAIP1 C2orf47		7	19.6731	19.1442	18.904	19.2528	20.1513	20.2614	20.0066	0.896226		9.38642e+07	1.01311e+08	8.49076e+07	6.73849e+07	4.67022e+07	3.95398e+07	5.03543e+07		0.000386488	0.000941196
Q9NY93	Probable ATP-dependent RNA helicase DDX56 (EC 3.6.4.13) (ATP-dependent 61 kDa nucleolar RNA helicase) (DEAD box protein 21) (DEAD box protein 56)	DDX56 DDX21 NOH61		3	16.695	16.5721	16.1631	16.5996	17.0794	17.6957	17.4322	0.894959		5.44224e+06	8.34277e+06	6.9503e+06	4.16932e+06	3.82902e+06	2.88381e+06	3.9027e+06		0.000427891	0.00102898
Q9NVJ2	ADP-ribosylation factor-like protein 8B (ADP-ribosylation factor-like protein 10C) (Novel small G protein indispensable for equal chromosome segregation 1)	ARL8B ARL10C GIE1		5	17.4255	17.1543	17.9641	17.2245	18.308	18.5408	18.1565	0.892999		2.84503e+07	3.34329e+07	2.56136e+07	1.54325e+07	1.27875e+07	2.24167e+07	1.34247e+07		0.000819105	0.00181984
Q9HB90	Ras-related GTP-binding protein C (Rag C) (RagC) (GTPase-interacting protein 2) (TIB929)	RRAGC		7	15.8712	15.7683	16.2702	15.8327	16.8725	16.9671	16.6444	0.892374		4.76132e+06	5.08384e+06	4.06487e+06	2.37856e+06	2.21478e+06	3.13622e+06	2.31585e+06		0.000160314	0.00043608
O60637	Tetraspanin-3 (Tspan-3) (Tetraspanin TM4-A) (Transmembrane 4 superfamily member 8)	TSPAN3 TM4SF8		4	19.472	19.1221	19.9753	19.3647	20.4655	20.3414	20.3182	0.891507		1.19523e+08	1.09675e+08	1.07919e+08	6.00319e+07	4.71044e+07	8.50905e+07	5.57282e+07		0.000557498	0.00130157
O43290	U4/U6.U5 tri-snRNP-associated protein 1 (SNU66 homolog) (hSnu66) (Squamous cell carcinoma antigen recognized by T-cells 1) (SART-1) (hSART-1) (U4/U6.U5 tri-snRNP-associated 110 kDa protein) (allergen Hom s 1)	SART1		17	16.4306	16.2993	17.2833	16.6765	17.4396	17.6899	17.561	0.891057		1.15883e+07	1.37838e+07	1.26061e+07	5.75813e+06	5.25741e+06	1.03988e+07	6.82838e+06		0.00141894	0.00292594
Q96BI3	Gamma-secretase subunit APH-1A (APH-1a) (Aph-1alpha) (Presenilin-stabilization factor)	APH1A PSF CGI-78 UNQ579/PRO1141		3	18.5776	18.2325	17.6795	18.2848	19.1782	19.1007	18.968	0.888716		5.5967e+07	5.30419e+07	4.83803e+07	3.69101e+07	2.90567e+07	1.98049e+07	3.01307e+07		0.000721811	0.00163143
P51572	B-cell receptor-associated protein 31 (BCR-associated protein 31) (Bap31) (6C6-AG tumor-associated antigen) (Protein CDM) (p28)	BCAP31 BAP31 DXS1357E		16	20.671	20.6263	21.1299	20.6055	21.6221	21.7773	21.5404	0.8884		1.95532e+08	2.17735e+08	1.84767e+08	1.0114e+08	9.80534e+07	1.39013e+08	9.66455e+07		0.000174312	0.000467454
Q96L91	E1A-binding protein p400 (EC 3.6.4.-) (CAG repeat protein 32) (Domino homolog) (hDomino) (Trinucleotide repeat-containing gene 12 protein) (p400 kDa SWI2/SNF2-related protein)	EP400 CAGH32 KIAA1498 KIAA1818 TNRC12		3	12.7642	12.7707	12.8898	13.1753	13.7613	13.988	13.6123	0.887189		933700	1.09262e+06	842066	467806	469894	510362	622016		0.000135203	0.000375237
Q9BQ95	Evolutionarily conserved signaling intermediate in Toll pathway, mitochondrial (Protein SITPEC)	ECSIT		3	14.6999	14.3524	14.7046	14.6533	15.3424	15.7718	15.3541	0.88688		1.75848e+06	2.36803e+06	1.7727e+06	1.12644e+06	885319	1.13016e+06	1.09065e+06		0.000162548	0.000441341
Q9BY84	Dual specificity protein phosphatase 16 (EC 3.1.3.16) (EC 3.1.3.48) (Mitogen-activated protein kinase phosphatase 7) (MAP kinase phosphatase 7) (MKP-7)	DUSP16 KIAA1700 MKP7		3	14.4265	13.7794	13.7181	14.3662	14.6615	15.1774	15.0378	0.886356		2.45144e+06	3.50536e+06	3.18191e+06	2.08302e+06	1.33009e+06	1.27474e+06	1.99764e+06		0.00127405	0.002675
Q9Y4E1	WASH complex subunit 2C (Vaccinia virus penetration factor) (VPEF)	WASHC2C FAM21C KIAA0592		3	14.1249	14.3313	13.8524	14.3212	15.2381	15.0483	14.8443	0.886078		1.15854e+06	1.01569e+06	881787	535574	617930	443380	613626		0.000197464	0.000520523
P11172	Uridine 5'-monophosphate synthase (UMP synthase) [Includes: Orotate phosphoribosyltransferase (OPRT) (OPRTase) (EC 2.4.2.10); Orotidine 5'-phosphate decarboxylase (ODC) (EC 4.1.1.23) (OMPdecase)]	UMPS OK/SW-cl.21		26	19.2802	18.9716	18.7732	19.0795	19.9227	20.0389	19.7735	0.885553		7.15985e+07	7.76028e+07	6.45634e+07	4.58656e+07	3.70344e+07	3.22754e+07	3.99098e+07		0.000123023	0.000345495
O00522	Krev interaction trapped protein 1 (Krev interaction trapped 1) (Cerebral cavernous malformations 1 protein)	KRIT1 CCM1		19	18.0579	18.1999	17.564	18.1111	18.8363	18.9612	18.8082	0.885352		2.75898e+07	3.00829e+07	2.70573e+07	1.60843e+07	1.77486e+07	1.14217e+07	1.66892e+07		0.000246229	0.00062987
Q9Y5Q9	General transcription factor 3C polypeptide 3 (Transcription factor IIIC 102 kDa subunit) (TFIIIC 102 kDa subunit) (TFIIIC102) (Transcription factor IIIC subunit gamma) (TF3C-gamma)	GTF3C3		14	16.7325	16.3836	16.6501	16.8361	17.6621	17.5765	17.3658	0.8842		1.30559e+07	1.23039e+07	1.06318e+07	6.85458e+06	5.38222e+06	6.47388e+06	7.3647e+06		0.000113339	0.000321381
Q9BVN2	RUN and SH3 domain-containing protein 1 (New molecule containing SH3 at the carboxy-terminus) (Nesca)	RUSC1 NESCA		2	14.998	13.7946	14.0957	14.3338	15.3217	15.4356	14.8112	0.883989		278344	301201	195396	222398	96574.8	118990	140347		0.00506536	0.00915751
O60762	Dolichol-phosphate mannosyltransferase subunit 1 (EC 2.4.1.83) (Dolichol-phosphate mannose synthase subunit 1) (DPM synthase subunit 1) (Dolichyl-phosphate beta-D-mannosyltransferase subunit 1) (Mannose-P-dolichol synthase subunit 1) (MPD synthase subunit 1)	DPM1		13	19.5958	19.0051	17.9962	19.2488	20.0026	19.9197	19.6137	0.883848		1.57507e+08	1.48705e+08	1.20284e+08	1.18806e+08	7.88884e+07	3.9201e+07	9.34055e+07		0.0127108	0.0205816
Q8N0X7	Spartin (Spastic paraplegia 20 protein) (Trans-activated by hepatitis C virus core protein 1)	SPART KIAA0610 SPG20 TAHCCP1		13	18.7622	18.3191	18.4151	18.4035	19.3897	19.4585	19.2277	0.883644		4.81414e+07	5.04906e+07	4.30263e+07	3.11604e+07	2.29207e+07	2.44981e+07	2.43021e+07		9.91318e-05	0.000285362
P52848	Bifunctional heparan sulfate N-deacetylase/N-sulfotransferase 1 (EC 2.8.2.8) (Glucosaminyl N-deacetylase/N-sulfotransferase 1) (NDST-1) (N-heparan sulfate sulfotransferase 1) (N-HSST 1) ([Heparan sulfate]-glucosamine N-sulfotransferase 1) (HSNST 1) [Includes: Heparan sulfate N-deacetylase 1 (EC 3.-.-.-); Heparan sulfate N-sulfotransferase 1 (EC 2.8.2.-)]	NDST1 HSST HSST1		2	12.3678	12.0991	12.9432	12.9209	13.3135	14.0136	13.07	0.88294		805551	1.30879e+06	680469	418245	347156	623219	613668		0.00507839	0.00917825
Q9NV35	Nucleotide triphosphate diphosphatase NUDT15 (EC 3.6.1.9) (MutT homolog 2) (MTH2) (Nucleoside diphosphate-linked moiety X motif 15) (Nudix motif 15) (Nucleoside diphosphate-linked to another moiety X hydrolase 15) (Nudix hydrolase 15)	NUDT15 MTH2		2	16.9404	16.4604	16.0298	16.4985	17.3381	17.5698	17.1864	0.882492		1.03155e+07	1.21129e+07	9.28577e+06	7.83002e+06	5.6141e+06	4.16534e+06	5.76437e+06		0.000948183	0.00206146
Q7Z406	Myosin-14 (Myosin heavy chain 14) (Myosin heavy chain, non-muscle IIc) (Non-muscle myosin heavy chain IIc) (NMHC II-C)	MYH14 KIAA2034 FP17425		4	16.2765	15.7663	16.3605	16.3093	16.9219	17.2005	17.0593	0.882422		1.76135e+07	2.13651e+07	1.93729e+07	1.12604e+07	7.90632e+06	1.19351e+07	1.15195e+07		0.000272755	0.00069022
Q15061	WD repeat-containing protein 43 (U3 small nucleolar RNA-associated protein 5 homolog)	WDR43 KIAA0007 UTP5		7	16.4445	16.2048	16.5264	16.0266	17.1157	17.3254	17.1053	0.881607		1.43688e+07	1.66169e+07	1.42652e+07	9.02309e+06	7.64163e+06	9.55028e+06	6.75377e+06		0.000147953	0.000406784
O14773	Tripeptidyl-peptidase 1 (TPP-1) (EC 3.4.14.9) (Cell growth-inhibiting gene 1 protein) (Lysosomal pepstatin-insensitive protease) (LPIC) (Tripeptidyl aminopeptidase) (Tripeptidyl-peptidase I) (TPP-I)	TPP1 CLN2 GIG1 UNQ267/PRO304		5	17.991	17.2999	17.6882	17.4888	18.3121	18.7385	18.4447	0.881455		6.76651e+07	9.09289e+07	7.41754e+07	5.41615e+07	3.35468e+07	4.39067e+07	3.824e+07		0.000482353	0.00114154
O43823	A-kinase anchor protein 8 (AKAP-8) (A-kinase anchor protein 95 kDa) (AKAP 95)	AKAP8 AKAP95		10	17.0968	16.713	16.7688	17.0259	17.9127	17.8086	17.6261	0.881342		2.69425e+07	2.50662e+07	2.20873e+07	1.53045e+07	1.17298e+07	1.21917e+07	1.45706e+07		0.000106561	0.000304672
O75128	Protein cordon-bleu	COBL KIAA0633		8	15.3799	14.9753	15.041	15.2374	15.8378	16.2943	15.9841	0.880325		2.52746e+06	3.46827e+06	2.79732e+06	1.84012e+06	1.39017e+06	1.45488e+06	1.66709e+06		0.00018254	0.000487299
Q13247	Serine/arginine-rich splicing factor 6 (Pre-mRNA-splicing factor SRP55) (Splicing factor, arginine/serine-rich 6)	SRSF6 SFRS6 SRP55		8	16.0637	15.8941	16.2781	16.3734	16.7721	17.196	17.1283	0.879816		2.6798e+07	3.59514e+07	3.43025e+07	1.64003e+07	1.4581e+07	1.90277e+07	2.03279e+07		0.000233203	0.000601256
Q9HC38	Glyoxalase domain-containing protein 4	GLOD4 C17orf25 CGI-150 My027		2	15.616	15.3385	15.7141	15.268	16.2817	16.4647	16.3413	0.878384		5.51722e+06	6.26353e+06	5.75028e+06	3.47807e+06	2.86957e+06	3.72289e+06	2.73269e+06		0.00011668	0.000329742
Q9NVN8	Guanine nucleotide-binding protein-like 3-like protein	GNL3L		6	18.0196	17.7039	17.5534	17.7502	18.6599	18.6918	18.5517	0.877695		8.59578e+06	8.78767e+06	7.97481e+06	5.51472e+06	4.43109e+06	3.99194e+06	4.57549e+06		8.74975e-05	0.000255752
P67809	Nuclease-sensitive element-binding protein 1 (CCAAT-binding transcription factor I subunit A) (CBF-A) (DNA-binding protein B) (DBPB) (Enhancer factor I subunit A) (EFI-A) (Y-box transcription factor) (Y-box-binding protein 1) (YB-1)	YBX1 NSEP1 YB1		2	12.8843	11.878	12.8222	12.6506	13.2608	13.655	13.3927	0.877396		3.22298e+06	4.23588e+06	3.53157e+06	2.48277e+06	1.23595e+06	2.37807e+06	2.11142e+06		0.00247326	0.00480517
Q9UK58	Cyclin-L1 (Cyclin-L)	CCNL1 BM-001 UNQ530/PRO1073		4	16.2892	16.1719	16.4996	16.3064	17.0915	17.3321	17.1507	0.8747		4.37452e+06	5.16841e+06	4.55764e+06	2.50838e+06	2.31253e+06	2.90221e+06	2.53853e+06		6.15754e-05	0.000188128
P78527	DNA-dependent protein kinase catalytic subunit (DNA-PK catalytic subunit) (DNA-PKcs) (EC 2.7.11.1) (DNPK1) (p460)	PRKDC HYRC HYRC1		239	22.2496	21.5933	21.1719	21.9429	22.6464	22.7382	22.4574	0.87456		6.471e+08	6.89623e+08	5.67631e+08	4.91499e+08	3.11858e+08	2.32866e+08	3.9738e+08		0.00220224	0.00433086
Q9H3G5	Probable serine carboxypeptidase CPVL (EC 3.4.16.-) (Carboxypeptidase, vitellogenic-like) (Vitellogenic carboxypeptidase-like protein) (VCP-like protein) (hVLP)	CPVL VLP PSEC0124 UNQ197/PRO223		10	17.8569	17.4282	18.7681	17.8287	18.7361	19.0338	18.763	0.873812		7.10668e+07	8.73558e+07	7.24048e+07	3.86375e+07	2.87053e+07	7.26635e+07	3.78883e+07		0.00558572	0.00996046
P08133	Annexin A6 (67 kDa calelectrin) (Annexin VI) (Annexin-6) (Calphobindin-II) (CPB-II) (Chromobindin-20) (Lipocortin VI) (Protein III) (p68) (p70)	ANXA6 ANX6		27	17.7602	17.8999	18.8417	18.0723	18.9692	19.2374	18.8425	0.872845		1.41723e+08	1.70684e+08	1.29808e+08	6.13054e+07	6.75386e+07	1.29737e+08	7.61127e+07		0.00301735	0.00572052
Q12893	Transmembrane protein 115 (Placental protein 6) (Protein PL6)	TMEM115 PL6 LUCA11.2		7	16.6305	16.4104	16.258	16.3813	17.4416	17.3453	17.0915	0.872814		3.67967e+07	3.44209e+07	2.88681e+07	2.0971e+07	1.80043e+07	1.61993e+07	1.76442e+07		0.000104622	0.000299554
Q14690	Protein RRP5 homolog (NF-kappa-B-binding protein) (NFBP) (Programmed cell death protein 11)	PDCD11 KIAA0185		7	18.0511	17.9423	17.8211	18.1817	18.9127	18.8939	18.8074	0.87232		5.646e+06	5.57274e+06	5.24854e+06	3.1071e+06	2.88141e+06	2.64929e+06	3.40145e+06		5.69304e-05	0.000175844
Q96RN5	Mediator of RNA polymerase II transcription subunit 15 (Activator-recruited cofactor 105 kDa component) (ARC105) (CTG repeat protein 7a) (Mediator complex subunit 15) (Positive cofactor 2 glutamine/Q-rich-associated protein) (PC2 glutamine/Q-rich-associated protein) (TPA-inducible gene 1 protein) (TIG-1) (Trinucleotide repeat-containing gene 7 protein)	MED15 ARC105 CTG7A PCQAP TIG1 TNRC7		2	15.7371	15.4886	15.439	15.7004	16.4704	16.5216	16.3964	0.871547		5.27778e+06	5.46841e+06	5.01364e+06	3.1746e+06	2.67231e+06	2.58195e+06	3.09491e+06		5.58849e-05	0.000172887
Q9NWW5	Ceroid-lipofuscinosis neuronal protein 6 (Protein CLN6)	CLN6		2	17.935	17.16	16.9948	17.369	18.0713	18.5088	18.1263	0.870785		4.78685e+07	6.48264e+07	4.97267e+07	4.35509e+07	2.54511e+07	2.26985e+07	2.94187e+07		0.00177656	0.00359407
Q12846	Syntaxin-4 (Renal carcinoma antigen NY-REN-31)	STX4 STX4A		8	18.5086	18.4605	19.1367	18.3053	19.2724	19.6541	19.494	0.870718		4.9115e+07	6.3988e+07	5.72698e+07	2.8925e+07	2.7977e+07	4.47058e+07	2.51245e+07		0.000985018	0.00213288
Q13315	Serine-protein kinase ATM (EC 2.7.11.1) (Ataxia telangiectasia mutated) (A-T mutated)	ATM		24	17.052	16.5642	16.3027	16.9476	17.7121	17.6332	17.4128	0.869391		1.31836e+07	1.24822e+07	1.07135e+07	8.34311e+06	5.94966e+06	4.96317e+06	7.76092e+06		0.000714037	0.00161696
Q14974	Importin subunit beta-1 (Importin-90) (Karyopherin subunit beta-1) (Nuclear factor p97) (Pore targeting complex 97 kDa subunit) (PTAC97)	KPNB1 NTF97		38	21.7297	21.2546	21.1352	21.3746	22.3387	22.3679	22.0205	0.868842		8.99351e+08	9.17773e+08	7.21341e+08	5.89654e+08	4.24208e+08	3.90532e+08	4.61016e+08		0.000318032	0.000792184
Q9H3N1	Thioredoxin-related transmembrane protein 1 (Thioredoxin domain-containing protein 1) (Transmembrane Trx-related protein)	TMX1 TMX TXNDC TXNDC1 PSEC0085 UNQ235/PRO268		11	19.1366	18.9178	19.047	19.0937	20.1261	19.9386	19.6851	0.867852		1.56844e+08	1.37728e+08	1.15535e+08	7.89912e+07	6.78789e+07	7.42368e+07	7.66788e+07		9.7536e-05	0.000281457
Q14997	Proteasome activator complex subunit 4 (Proteasome activator PA200)	PSME4 KIAA0077		37	18.9011	18.5132	18.0061	19.0206	19.5173	19.6905	19.2254	0.867467		6.28925e+07	7.09107e+07	5.13693e+07	4.10278e+07	3.13572e+07	2.20638e+07	4.45714e+07		0.00276068	0.00529708
P42694	Probable helicase with zinc finger domain (EC 3.6.4.-) (Down-regulated in human cancers protein)	HELZ DRHC KIAA0054		6	14.995	14.5939	14.5429	14.8875	15.7562	15.6182	15.4853	0.865103		3.70237e+06	3.36465e+06	3.06852e+06	2.18439e+06	1.65423e+06	1.59668e+06	2.02751e+06		0.000168584	0.000454372
Q9Y5S9	RNA-binding protein 8A (Binder of OVCA1-1) (BOV-1) (RNA-binding motif protein 8A) (RNA-binding protein Y14) (Ribonucleoprotein RBM8A)	RBM8A RBM8 HSPC114 MDS014		3	15.8596	15.4011	15.2609	15.5411	16.3346	16.5251	16.2787	0.863756		6.59343e+06	7.52397e+06	6.34297e+06	4.74389e+06	3.45227e+06	3.1326e+06	3.80414e+06		0.000248265	0.000634804
Q9BSQ5	Cerebral cavernous malformations 2 protein (Malcavernin)	CCM2 C7orf22 PP10187		11	19.381	19.2872	18.8343	19.1811	19.9173	20.1591	20.0258	0.863135		2.89968e+07	3.42878e+07	3.12636e+07	1.99955e+07	1.87368e+07	1.3688e+07	1.74081e+07		0.000198464	0.000522457
Q13217	DnaJ homolog subfamily C member 3 (Endoplasmic reticulum DNA J domain-containing protein 6) (ER-resident protein ERdj6) (ERdj6) (Interferon-induced, double-stranded RNA-activated protein kinase inhibitor) (Protein kinase inhibitor of 58 kDa) (Protein kinase inhibitor p58)	DNAJC3 P58IPK PRKRI		15	18.03	17.8955	19.1155	18.1725	19.0148	19.4013	19.0825	0.862814		3.39188e+07	4.43416e+07	3.55496e+07	1.71397e+07	1.56139e+07	3.63721e+07	1.89191e+07		0.00584228	0.0103396
Q8NCG7	Sn1-specific diacylglycerol lipase beta (DGL-beta) (EC 3.1.1.-) (KCCR13L)	DAGLB		9	17.1685	16.8919	17.135	17.0125	17.9366	18.098	17.7058	0.861457		2.41756e+07	2.70373e+07	2.06009e+07	1.41957e+07	1.17191e+07	1.387e+07	1.27413e+07		0.000104719	0.000299685
P07305	Histone H1.0 (Histone H1') (Histone H1(0)) [Cleaved into: Histone H1.0, N-terminally processed]	H1F0 H1FV		3	17.3591	17.1107	17.4235	17.186	18.0407	18.345	18.0006	0.858954		1.57783e+07	1.94829e+07	1.53456e+07	9.83711e+06	8.28129e+06	1.0286e+07	8.72509e+06		0.000117543	0.000331863
Q9ULV4	Coronin-1C (Coronin-3) (hCRNN4)	CORO1C CRN2 CRNN4		10	18.0687	17.9147	18.678	17.8982	18.7873	19.2521	18.9556	0.858411		2.59648e+07	3.58349e+07	2.91785e+07	1.57792e+07	1.41813e+07	2.40711e+07	1.40198e+07		0.00130208	0.00272123
Q9NVI7	ATPase family AAA domain-containing protein 3A	ATAD3A		11	19.0246	18.7805	18.9098	19.1973	19.8467	19.9827	19.6781	0.857796		6.90553e+07	7.58839e+07	6.14365e+07	3.90582e+07	3.29785e+07	3.60716e+07	4.4025e+07		0.000125376	0.00035128
P09110	3-ketoacyl-CoA thiolase, peroxisomal (EC 2.3.1.16) (Acetyl-CoA acyltransferase) (Beta-ketothiolase) (Peroxisomal 3-oxoacyl-CoA thiolase)	ACAA1 ACAA PTHIO		6	16.5397	16.3425	16.5099	16.2657	17.165	17.52	17.1308	0.85749		8.75724e+06	1.12008e+07	8.5519e+06	5.67716e+06	4.95191e+06	5.56105e+06	4.69525e+06		0.000131066	0.000365134
Q14703	Membrane-bound transcription factor site-1 protease (EC 3.4.21.112) (Endopeptidase S1P) (Subtilisin/kexin-isozyme 1) (SKI-1)	MBTPS1 KIAA0091 S1P SKI1		2	12.9981	13.1512	13.6655	13.4386	13.9542	14.4221	14.136	0.857437		2.39812e+06	3.31666e+06	2.72019e+06	1.23603e+06	1.37446e+06	1.96314e+06	1.67748e+06		0.000670639	0.00152692
[truncated: 4,629 more rows]

## Sheet: PMorCS
Protein identifiers					log2 TMT reporter ion intensities									protein abundnances in individual samples (Top3+TMT method as described in methods)								LIMMA results
[truncated: 1,716 more rows]
