# Supplementary material for: Cell-Surface Proteomics Identifies Differences in Signaling and Adhesion Protein Expression between Naive and Primed Human Pluripotent Stem Cells
Source: Stem Cell Reports. 2020 Apr 16;14(5):972–88. doi: 10.1016/j.stemcr.2020.03.017 (PMC7220956; doi:10.1016/j.stemcr.2020.03.017)
Supplement: Table S2. List of GO Terms that Are Associated with the Detected Cell-Surface Proteins, Related to Figure 2 [file mmc3.xlsx]

## Sheet: TabDescription
Table S2 Functional annotation and analysis of PMP dataset
GO_BP - Go Biological process analysis of 1715 plasma membrane proteins quantified in this study against the background of human reference proteome
KEGG_naive-enriched - KEGG pathway analysis of 518 plasma membrane proteins quantified with significantly higher abundance in naïve than in primed hPSC
KEGG_primed-enriched - KEGG pathway analysis of 636 plasma membrane proteins quantified with significantly higher abundance in primed than in naïve hPSC

## Sheet: GO_BP
Term	Overlap	P-value	Adjusted P-value	Old P-value	Old Adjusted P-value	Z-score	Combined Score	Genes
transmembrane receptor protein tyrosine kinase signaling pathway (GO:0007169)	91/397	1.01919e-30	1.90385e-27	5.38828e-19	1.00653e-15	-1.74105	120.234	DDR1;EPHB6;NRP1;BMPR2;FLT1;IRS1;FLT4;HSPB1;IRS2;PTPRJ;TCIRG1;PIK3C2A;SHB;AP2A2;ACTB;IGF1R;PTPRG;CASP3;KDR;RAC1;EPHB2;EPHB1;AP2M1;EPHB3;NCK1;PDGFRB;VAV3;EPHA4;PDGFRA;ATP6V1G1;EPHA7;MATK;NRG1;TYK2;RHOA;VAV2;LCK;GPRIN1;RASA1;ELMO1;RAPGEF2;ATP6V0D1;EPHA1;EPHA3;RHOQ;DDR2;EPHA2;ATP6V1A;ROCK1;ROCK2;SRC;SDC2;MST1R;PSEN1;CBL;RASGRP4;APH1A;EFNB1;NCSTN;PAK1;ERBB3;FLRT2;UBB;FLRT3;ERBB2;ABL1;ATP6V0A2;ABL2;ATP…
neutrophil degranulation (GO:0043312)	90/480	1.09131e-23	5.82448e-21	3.69134e-14	1.06088e-11	-2.00779	106.156	B4GALT1;HSP90AB1;ATP8A1;SLC44A2;TMEM179B;LPCAT1;PTPRJ;SLC2A3;HMGB1;MAGT1;TCIRG1;SLC2A5;AP2A2;LGALS3;MMP25;LAMP1;ANPEP;LAMP2;CPNE1;OLR1;SIRPA;ENPP4;CAPN1;RAC1;B2M;CD33;CD53;DSP;HGSNAT;MANBA;DBNL;ANXA2;DGAT1;ANXA3;CD300A;GAA;ATP6AP2;RHOG;NDUFC2;ATP11A;ATAD3B;SCAMP1;CKAP4;DDOST;RHOA;SERPINB6;C16ORF62;CEACAM1;RAP2B;VAMP7;CEACAM6;PECAM1;CD47;ACPP;SLC27A2;CD44;VCL;TLR2;CD63;CANT1;RAB5C;TMEM63A;ROCK1;ST…
neutrophil mediated immunity (GO:0002446)	91/488	9.11753e-24	5.67718e-21	3.49227e-14	1.06088e-11	-1.93868	102.85	B4GALT1;HSP90AB1;ATP8A1;SLC44A2;TMEM179B;LPCAT1;PTPRJ;SLC2A3;HMGB1;MAGT1;TCIRG1;SLC2A5;AP2A2;LGALS3;MMP25;LAMP1;ANPEP;LAMP2;CPNE1;OLR1;SIRPA;ENPP4;CAPN1;RAC1;B2M;CD33;CD53;DSP;HGSNAT;MANBA;DBNL;ANXA2;DGAT1;ANXA3;CD300A;GAA;ATP6AP2;RHOG;NDUFC2;ATP11A;ATAD3B;SCAMP1;CKAP4;DDOST;RHOA;SERPINB6;C16ORF62;CEACAM1;RAP2B;VAMP7;CEACAM6;PECAM1;CD47;ACPP;SLC27A2;CD44;VCL;TLR2;CD63;CANT1;RAB5C;TMEM63A;ROCK1;ST…
protein localization to membrane (GO:0072657)	58/161	3.7681e-31	1.40776e-27	7.57491e-20	2.82999e-16	-1.40998	98.774	DPP10;F11R;EFR3A;FLOT1;FLOT2;MADCAM1;ITGA4;TESC;MAGI2;TTC7B;ANK2;ATP1B3;EMP2;ANK3;ATP1B1;FAM126A;TNFRSF1A;CACNB2;RAP2A;MYADM;PKP2;RAPGEF2;RAB38;PKP3;TNIK;EZR;RAPGEF6;NLGN1;NLGN2;ROCK1;ROCK2;NRXN1;LIN7A;THY1;LIN7C;TSPAN33;NKD2;SLC9A3R1;DPP6;PDZD11;DVL1;EPB41L3;P2RY1;MAP7;INPP5K;PIP5K1A;S100A10;JUP;DENND4C;RDX;RFTN1;BRAF;EHD2;DLG1;DLG3;DLG4;RAB15;RAB13
positive regulation of protein phosphorylation (GO:0001934)	82/413	2.41864e-23	8.21457e-21	3.69149e-14	1.06088e-11	-1.89132	98.4929	DDR1;EPHB6;NRP1;BMPR2;CCNT2;FLT1;FLT4;FMR1;HMGB1;PARK7;IGF1R;FLOT1;KDR;NPTN;RAC1;EPHB2;EPHB1;IL6R;EPHB3;ACVR1;PDGFRB;EPHA4;PDGFRA;EPHA7;ADRA2C;ADRA2B;ADRA2A;TGFBR1;TNFRSF1A;TRAF7;RAP2A;ERP29;TYRO3;HCLS1;RAPGEF2;ROR1;TNFRSF25;ITGA5;TNIK;EPHA1;RAF1;MET;CD44;EPHA3;DDR2;EPHA2;ROCK2;SRC;FAM129A;MST1R;TNFRSF11A;LRP8;PAK1;ERBB3;GPNMB;ERBB2;P2RY1;ABL1;SNX9;S1PR2;NGFR;PRNP;EGF;RYK;INSR;NTRK3;ATP2B4;TNFRSF…
neuron projection morphogenesis (GO:0048812)	53/164	6.25307e-26	7.78716e-23	1.39044e-16	1.73156e-13	-1.58374	91.9112	CNTNAP2;CNTNAP1;CELSR2;ALCAM;CPNE1;RAC1;ATP7A;EPHB2;EPHB1;EPHB3;DBNL;RHOG;ANK3;SLC9A6;MAP1B;PARD3;ADGRB1;TNIK;LLGL1;SHANK2;GPM6A;NLGN1;ROCK1;SDC2;LRP2;RTN4;PAK1;PARD6B;SLITRK2;UBB;FLRT3;SLITRK4;DVL1;EPB41L3;SLITRK3;SLITRK5;APBB1;CTNNA2;SLIT2;SRGAP2;FARP1;LINGO1;ANKRD27;RYK;DCLK1;LRFN3;LRFN5;LRFN4;DLG4;LRFN1;STK26;PLXNB1;FGFR2
axonogenesis (GO:0007409)	58/224	9.1014e-23	2.42877e-20	2.02356e-14	8.40002e-12	-1.69535	86.0408	ROBO2;NRP1;IRS2;VLDLR;ARHGAP35;ROBO1;PPP3CB;EPHB2;EPHB1;EPHB3;KIRREL1;SEMA6A;PRKCA;ANK3;GAB2;ENAH;GAP43;SLC9A6;MAP1B;PARD3;ADGRB1;PRKCQ;EZR;LLGL1;NLGN3;GRB7;SRC;NRXN1;NRXN3;RTN4;FAM129B;EFNB1;NRAS;PARD6B;SLITRK2;SLITRK4;SLITRK3;SLITRK5;NCAM1;APBB1;CTNNA2;SLIT2;SPTBN2;VASP;LINGO1;NGFR;RYK;L1CAM;PTK2;LRFN3;LRFN5;LRFN4;PTPRA;LRFN1;PLXNB3;GRB2;PLXNB1;FGFR2
positive regulation of phosphorylation (GO:0042327)	52/209	1.05243e-19	1.96593e-17	1.70116e-12	3.02644e-10	-1.91678	83.7593	DDR1;EPHB6;NRP1;FLT1;FLT4;FMR1;IGF1R;FLOT1;KDR;NPTN;RAC1;EPHB2;EPHB1;EPHB3;PDGFRB;EPHA4;PDGFRA;EPHA7;RAP2A;ERP29;TYRO3;ITGA6;ROR1;TNIK;EPHA1;MET;EPHA3;DDR2;EPHA2;ROCK2;FAM129A;MST1R;PSEN1;PAK1;ERBB3;GPNMB;ERBB2;P2RY1;ABL1;EGF;RYK;FZD7;INSR;NTRK3;TIE1;MERTK;PTK2;AXL;FGFR4;FGFR3;FGFR2;FGFR1
protein localization to cell periphery (GO:1990778)	45/118	1.16396e-25	1.08714e-22	1.99268e-16	1.86116e-13	-1.42908	82.0476	DPP10;ROCK1;ROCK2;LIN7A;F11R;LIN7C;TSPAN33;NKD2;SLC9A3R1;DPP6;EFR3A;PDZD11;EPB41L3;P2RY1;FLOT1;MAP7;FLOT2;INPP5K;PIP5K1A;S100A10;JUP;TESC;DENND4C;RDX;TTC7B;ANK2;ATP1B3;EMP2;ANK3;ATP1B1;FAM126A;TNFRSF1A;CACNB2;EHD2;DLG1;RAP2A;RAB15;RAB13;MYADM;PKP2;RAPGEF2;PKP3;TNIK;EZR;RAPGEF6
positive regulation of intracellular signal transduction (GO:1902533)	89/480	4.37394e-23	1.36175e-20	9.04559e-14	1.9879e-11	-1.58936	81.8264	DDR1;EPHB6;ITGB1;SEMA5A;FLT1;HIP1;IRS1;SLC44A2;FLT4;IRS2;PTPRJ;HMGB1;PARK7;IGF1R;GJA1;LGALS1;C1QBP;CPNE1;KDR;EPHB2;EPHB1;EPHB3;WLS;PDGFRB;EPHA4;PDGFRA;EPHA7;CHUK;PRKCB;UNC5B;NRG1;ADRA2C;ADRA2B;ADRA2A;RHOA;TGFBR1;TNFRSF1A;TRAF7;LCK;TYRO3;HCLS1;RAPGEF2;ROR1;TNFRSF25;EPHA1;MET;BIRC2;EPHA3;DDR2;EPHA2;NLGN1;CANT1;SRC;MST1R;TNFRSF11A;CBL;RTN4;SLC9A3R1;ERBB3;UBB;TSPAN6;ERBB2;FADD;BCAP31;NGFR;EGF;RYK;INS…
positive regulation of kinase activity (GO:0033674)	37/114	1.431e-18	2.05623e-16	5.03565e-12	7.83883e-10	-1.89041	77.6736	DDR1;EPHB6;FLT1;FLT4;MST1R;IGF1R;ERBB3;ERBB2;KDR;SNX9;EPHB2;EPHB1;EPHB3;PDGFRB;EPHA4;PDGFRA;EPHA7;RYK;INSR;NTRK3;TIE1;MERTK;PTK2;AXL;TYRO3;RAPGEF2;ROR1;TAB2;EPHA1;FGFR4;FGFR3;MET;EPHA3;FGFR2;DDR2;EPHA2;FGFR1
semaphorin-plexin signaling pathway involved in axon guidance (GO:1902287)	2018-10-09	6.52827e-11	3.64024e-09	1.53368e-06	7.53925e-05	-3.16877	74.3149	PLXND1;PLXNA2;PLXNB3;PLXNA1;PLXNB2;PLXNB1;PLXNC1;PLXNA4;PLXNA3
heterophilic cell-cell adhesion via plasma membrane cell adhesion molecules (GO:0007157)	23/48	2.0055e-16	2.02501e-14	1.34969e-10	1.44069e-08	-2.05109	74.1374	CRB2;CADM3;GRID2;NLGN1;CADM4;CXADR;TENM3;CADM1;TENM4;CADM2;SMAGP;AMIGO2;PVR;ICAM1;PTPRD;ALCAM;DCHS1;NECTIN4;NECTIN3;SCARF1;CD200;NECTIN2;NECTIN1
negative regulation of cell communication (GO:0010648)	36/79	5.37034e-24	4.01272e-21	2.78281e-15	2.07931e-12	-1.34719	72.1839	DDR1;EPHB6;FLT1;FLT4;MST1R;IGF1R;ERBB3;ERBB2;KDR;EPHB2;EPHB1;EPHB3;ACVR1;PDGFRB;EPHA4;PDGFRA;EPHA7;RYK;INSR;NTRK3;TIE1;BRAF;MERTK;AXL;TYRO3;ROR1;EPHA1;FGFR4;RAF1;FGFR3;MET;EPHA3;FGFR2;DDR2;EPHA2;FGFR1
negative regulation of signaling (GO:0023057)	36/84	7.31649e-23	2.10265e-20	1.23216e-14	6.06805e-12	-1.38714	70.7014	DDR1;EPHB6;FLT1;FLT4;MST1R;IGF1R;ERBB3;ERBB2;KDR;EPHB2;EPHB1;EPHB3;ACVR1;PDGFRB;EPHA4;PDGFRA;EPHA7;RYK;INSR;NTRK3;TIE1;BRAF;MERTK;AXL;TYRO3;ROR1;EPHA1;FGFR4;RAF1;FGFR3;MET;EPHA3;FGFR2;DDR2;EPHA2;FGFR1
axon guidance (GO:0007411)	46/159	1.89053e-20	3.92391e-18	4.02543e-13	8.355e-11	-1.55523	70.6306	ROBO2;GRB7;NRP1;PLXND1;SRC;NRXN1;NRXN3;PTPRM;IRS2;VLDLR;ARHGAP35;FAM129B;ROBO1;EFNB1;NRAS;ALCAM;PLXNA2;PLXNA1;NCAM1;PLXNC1;SLIT2;EPHB2;EPHB1;PLXNA4;EPHB3;PLXNA3;SPTBN2;VASP;EPHA4;NGFR;KIRREL1;SEMA6A;RYK;PRKCA;GAB2;L1CAM;PTK2;ENAH;GAP43;PTPRA;PLXNB3;PLXNB2;GRB2;PLXNB1;PRKCQ;EZR
positive regulation of ERK1 and ERK2 cascade (GO:0070374)	50/202	6.81006e-19	1.0601e-16	5.37839e-12	8.03746e-10	-1.68526	70.4957	DDR1;EPHB6;NRP1;FLT1;FLT4;HMGB1;PHB2;ICAM1;IGF1R;KDR;EPHB2;EPHB1;EPHB3;PDGFRB;EPHA4;PDGFRA;EPHA7;MAP2K1;PRKCA;TYRO3;RAPGEF2;ROR1;EPHA1;RAF1;MET;CD44;EPHA3;DDR2;EPHA2;NOTCH2;MST1R;PHB;TNFRSF11A;ERBB3;GPNMB;ERBB2;P2RY1;RYK;INSR;NTRK3;TIE1;BRAF;MERTK;AXL;ACKR3;F2RL1;FGFR4;FGFR3;FGFR2;FGFR1
regulation of cell migration (GO:0030334)	71/317	1.53861e-23	7.1853e-21	1.29937e-14	6.06805e-12	-1.26669	66.5376	PTPRU;CLIC4;FLT1;PLXND1;PTPRJ;IGF1R;ROBO1;DAG1;KDR;PLXNC1;RAC1;ACVR1;PDGFRB;PDGFRA;ANXA1;MAGI2;ARAP3;PRKCA;ADRA2A;RHOA;TGFBR1;PTP4A1;CEACAM1;ADAM15;CEACAM6;MYADM;DPEP1;ITGA6;EPHA1;VCL;GRB7;MACF1;CD151;SRC;THY1;CORO1C;PAK1;PARD6B;GPNMB;PODXL;GNA12;PLXNA2;PLXNA1;STX4;SLIT2;RFFL;SRGAP2;PLXNA4;PLXNA3;CARMIL1;TCAF1;ACE;HSPA5;EGF;ARHGEF39;INSR;NTRK3;RCC2;RDX;SORL1;PTK2;BST2;FER;STK26;CNTN1;PLXNB3;F2RL1…
negative regulation of response to stimulus (GO:0048585)	43/128	4.95178e-22	1.15624e-19	3.52848e-14	1.06088e-11	-1.32891	65.1925	DDR1;EPHB6;FLT1;NLRX1;FLT4;MST1R;THY1;CLU;IGF1R;ERBB3;ERBB2;KDR;SLIT2;EPHB2;EPHB1;EPHB3;ACVR1;PDGFRB;EPHA4;PDGFRA;EPHA7;GGT7;RYK;INSR;NTRK3;TIE1;CASK;BRAF;MERTK;ADRA2A;AXL;TYRO3;ROR1;EPHA1;FGFR4;RAF1;FGFR3;MET;EPHA3;FGFR2;DDR2;EPHA2;FGFR1
neutrophil activation involved in immune response (GO:0002283)	90/484	1.9984e-23	7.46604e-21	5.62334e-14	1.4442e-11	-1.24361	64.9997	B4GALT1;HSP90AB1;ATP8A1;SLC44A2;TMEM179B;LPCAT1;PTPRJ;SLC2A3;HMGB1;MAGT1;TCIRG1;SLC2A5;AP2A2;LGALS3;MMP25;LAMP1;ANPEP;LAMP2;CPNE1;OLR1;SIRPA;ENPP4;CAPN1;RAC1;B2M;CD33;CD53;DSP;HGSNAT;MANBA;DBNL;ANXA2;DGAT1;ANXA3;CD300A;GAA;ATP6AP2;RHOG;NDUFC2;ATP11A;ATAD3B;SCAMP1;CKAP4;DDOST;RHOA;SERPINB6;C16ORF62;CEACAM1;RAP2B;VAMP7;CEACAM6;PECAM1;CD47;ACPP;SLC27A2;CD44;VCL;TLR2;CD63;CANT1;RAB5C;TMEM63A;ROCK1;ST…
protein localization to plasma membrane (GO:0072659)	45/131	1.8757e-23	7.46604e-21	4.58626e-15	2.85571e-12	-1.22883	64.3053	DPP10;MACF1;ROCK1;ROCK2;F11R;TSPAN33;NKD2;SLC9A3R1;DPP6;EFR3A;EPB41L3;P2RY1;FLOT1;MAP7;FLOT2;INPP5K;PIP5K1A;S100A10;NSF;JUP;TESC;DENND4C;RDX;TTC7B;ANK2;ATP1B3;EMP2;ANK3;ATP1B1;FAM126A;TNFRSF1A;CACNB2;EHD2;DLG1;GOLPH3;RAP2A;RAB15;RAB13;MYADM;PKP2;RAPGEF2;PKP3;TNIK;EZR;RAPGEF6
regulation of apoptotic process (GO:0042981)	109/816	1.14962e-16	1.19305e-14	9.23669e-09	7.18922e-07	-1.73486	63.6726	EPHB6;PARK7;CLU;PHB2;IGF1R;LGALS1;KDR;EPHB2;EPHB1;EPHB3;PHLDA3;PDGFRB;UNC13B;EPHA4;PDGFRA;EPHA7;MAP2K1;PRKCI;ACTN1;MELK;TYRO3;DPEP1;ROR1;TNIK;EPHA1;IL6ST;RAF1;EPHA3;EPHA2;NOTCH2;DIABLO;MAGED1;GLO1;MST1R;PHB;PSEN1;TNFRSF11A;RTN4;APH1A;ABR;NCSTN;UBB;ABL1;ABL2;FADD;NAE1;NGFR;HSPA5;INSR;TNFRSF10B;BRAF;TNFRSF10A;PTK2;TNFRSF10D;NET1;STK26;NF2;FGFR4;FGFR3;FGFR2;MYD88;FGFR1;DDR1;ITGB1;GSK3B;FLT1;HIP1;FLT…
cell-cell junction organization (GO:0045216)	29/73	1.3757e-17	1.71321e-15	2.04866e-11	2.55127e-09	-1.62339	63.0283	NLGN2;PVR;CDH5;CDH4;PARD6B;CDH2;CTNNA1;CSK;DSP;CADM3;PRKCI;CXADR;NLGN4X;CADM1;JUP;CADM2;TJP1;AFDN;SDK1;TRPV4;F2RL1;PKP4;TLN2;NECTIN4;TLN1;NECTIN3;NECTIN2;SDK2;NECTIN1
nitrogen compound transport (GO:0071705)	27/75	3.34607e-15	2.97641e-13	5.9571e-10	5.42823e-08	-1.86337	62.1081	ABCB6;SLC43A2;SLC1A4;SLC3A2;SLC1A5;SLC7A11;SLC7A1;SLC6A3;SLC7A2;SLC7A3;SLC38A2;SLC38A5;SLC22A11;SLC38A4;SLC12A2;SLC36A1;ABCC1;SLC38A1;SLC6A19;TMEM30A;SLC6A15;SLC16A10;SLC6A6;SLC7A6;SLC7A7;SLC7A8;CD320
amino acid transport (GO:0006865)	23/49	3.57482e-16	3.42449e-14	1.85661e-10	1.87467e-08	-1.74543	62.0806	SLC36A1;SLC38A1;SLC6A19;SLC43A2;SLC6A15;SLC16A10;SLC1A4;SLC3A2;SLC1A5;SLC7A11;SLC7A1;SLC7A2;SLC7A3;SLC6A6;SLC7A5;SLC7A6;SLC6A8;SLC7A7;SLC7A8;SLC36A4;SLC38A2;SLC38A5;SLC38A4
regulation of focal adhesion assembly (GO:0051893)	21/45	8.07164e-15	6.85356e-13	1.24416e-09	1.08097e-07	-1.90048	61.6713	MACF1;NRP1;ROCK1;ROCK2;SRC;RCC2;PTPRJ;TSC1;THY1;PTK2;RHOA;CORO1C;SLC9A1;ABL1;KDR;RAC1;PHLDB2;EPHA3;GPM6B;LIMS1;S100A10
regulation of MAPK cascade (GO:0043408)	51/204	1.89771e-19	3.08253e-17	2.3963e-12	4.06935e-10	-1.35838	58.5578	DDR1;EPHB6;FLT1;FLT4;HMGB1;IGF1R;DAG1;KDR;EPHB2;EPHB1;EPHB3;PDGFRB;EPHA4;PDGFRA;EPHA7;MAP2K1;ATP6AP2;ADRA2C;ADRA2B;ADRA2A;TNFRSF1A;TRAF7;CEACAM1;TYRO3;ROR1;TNFRSF25;EPHA1;MET;EPHA3;DDR2;EPHA2;PHLPP1;MST1R;TNFRSF11A;PAK1;ERBB3;RRAS;ERBB2;NGFR;RYK;INSR;NTRK3;TNFRSF10B;TNFRSF10A;MERTK;TNFRSF10D;AXL;FGFR4;FGFR3;FGFR2;FGFR1
protein autophosphorylation (GO:0046777)	41/176	9.36566e-15	7.77558e-13	2.06316e-09	1.75181e-07	-1.77766	57.4216	DDR1;GSK3B;CAMK2D;FLT1;SRC;FLT4;IGF1R;PAK1;ERBB2;ABL1;KDR;ABL2;CSK;EPHB1;MARK2;EPHB3;PDGFRB;EPHA4;PDGFRA;YES1;PDPK1;INSR;MATK;TYK2;PTK2;FER;MELK;TEC;TAOK3;LCK;STK26;TYRO3;GRB2;TNIK;EPHA1;FGFR4;FGFR3;FGFR2;FRK;DDR2;FGFR1
regulation of signal transduction (GO:0009966)	55/234	1.57298e-19	2.79841e-17	2.66752e-12	4.33298e-10	-1.32282	57.2729	DDR1;EPHB6;SEMA5A;FLT1;FLT4;CLU;IGF1R;PPP2R1A;KDR;EPHB2;EPHB1;EPHB3;NCK1;ACVR1;PDGFRB;EPHA4;PDGFRA;EPHA7;ITGA3;LIFR;TYRO3;ROR1;CD46;EPHA1;RAF1;MET;BIRC2;EPHA3;LLGL1;DDR2;EPHA2;LLGL2;CD63;SRC;MST1R;RASGRP4;ERBB3;GNG4;ERBB2;CSK;CD55;RYK;INSR;NTRK3;TIE1;BRAF;MERTK;AXL;RGS12;FGFR4;FGFR3;OGT;FGFR2;PTPN2;FGFR1
ion transport (GO:0006811)	66/290	2.29094e-22	5.70597e-20	6.04299e-14	1.4442e-11	-1.14222	56.9145	GABRB3;ATP8A1;SLC4A2;TCIRG1;SLC8A1;PANX1;GJA1;ATP7B;SLC26A11;ATP7A;SLC12A6;SLC36A1;ATP6V1G1;SLC15A1;SLC15A2;TRPC6;ATP11C;ATP1B3;ATP1B2;ATP1B1;ANO1;ASPH;SLC9A6;SLC9A7;GPRIN1;ATP6V0D1;RAF1;ATP6V1A;HCN4;SLC26A2;TTYH3;TTYH1;SLC1A1;SLC1A2;ATP1A3;SLC1A3;ATP1A2;ATP1A1;SLC5A5;SLC9A1;UBB;PDZD11;ATP6V0A2;SLC17A5;ANO10;ATP6V1H;ATP6V0A4;ATP6V0A1;SLC12A2;SLC12A3;SLC12A4;ATP13A1;ATP8B1;GABRA5;GABRA3;ATP2B4;WWP…
semaphorin-plexin signaling pathway involved in neuron projection guidance (GO:1902285)	2014-10-01	3.18737e-10	1.58774e-08	1.70203e-06	8.15228e-05	-2.59185	56.675	NRP1;PLXND1;PLXNA2;PLXNB3;PLXNA1;PLXNB2;PLXNB1;PLXNC1;PLXNA4;PLXNA3
membrane raft assembly (GO:0001765)	2018-07-06	2.42609e-07	5.81018e-06	0.000112561	0.00248834	-3.71929	56.6516	ANXA2;RFTN1;FLOT1;FLOT2;EMP2;S100A10
peptidyl-tyrosine modification (GO:0018212)	22/52	2.34604e-14	1.86485e-12	2.143e-09	1.77917e-07	-1.79692	56.3935	PDGFRB;EPHA4;PDGFRA;FLT1;SRC;FLT4;INSR;PTK2;FER;TEC;LCK;ABL1;KDR;ABL2;EPHA1;EPHB2;FGFR4;FGFR3;EPHA3;FGFR2;DDR2;FGFR1
cell-cell adhesion via plasma-membrane adhesion molecules (GO:0098742)	45/143	1.12009e-21	2.46156e-19	6.185e-14	1.4442e-11	-1.16747	56.3198	CRB2;ITGB1;ROBO2;NLGN1;TENM3;TENM4;AMIGO2;PTPRM;CELSR2;PVR;ICAM1;ROBO1;CDH5;CDH4;ALCAM;CDH2;FLRT3;NPTN;SCARF1;ACVR1;CADM3;GRID2;CADM4;CXADR;CADM1;CADM2;SMAGP;UNC5D;TGFBR2;CLDN6;PTPRD;SDK1;CEACAM1;PCDHB16;PECAM1;PLXNB3;PLXNB2;DCHS1;PCDHB3;NECTIN4;NECTIN3;CD200;NECTIN2;SDK2;NECTIN1
regulation of axonogenesis (GO:0050770)	25/56	8.25211e-17	8.80854e-15	6.99702e-11	7.68849e-09	-1.51944	56.27	ROBO2;PLXND1;THY1;ARHGAP35;RTN4;ROBO1;PAK1;CDH2;ABL1;PLXNA2;PLXNA1;APOE;PLXNC1;SLIT2;MARK2;PLXNA4;EPHB3;PLXNA3;EPHA4;LINGO1;NGFR;RHOA;PLXNB3;PLXNB2;PLXNB1
regulation of kinase activity (GO:0043549)	36/102	1.76532e-19	2.99784e-17	1.32794e-12	2.5064e-10	-1.29816	56.0557	DDR1;EPHB6;FLT1;FLT4;IRS2;MST1R;IGF1R;SLC9A3R1;ERBB3;ERBB2;KDR;EPHB2;EPHB1;EPHB3;PDGFRB;EPHA4;PDGFRA;EPHA7;RYK;INSR;NTRK3;TIE1;EMP2;MERTK;AXL;TYRO3;ROR1;EPHA1;FGFR4;FGFR3;MET;EPHA3;FGFR2;DDR2;EPHA2;FGFR1
homophilic cell adhesion via plasma membrane adhesion molecules (GO:0007156)	28/65	3.73389e-18	4.98208e-16	9.91584e-12	1.42483e-09	-1.38374	55.5284	ITGB1;ROBO2;TENM3;AMIGO2;PTPRM;CELSR2;PVR;ROBO1;CDH5;CDH4;CDH2;NPTN;CADM3;CADM4;CADM1;CADM2;SMAGP;SDK1;CEACAM1;PECAM1;PLXNB3;PLXNB2;NECTIN4;NECTIN3;CD200;NECTIN2;SDK2;NECTIN1
carboxylic acid transport (GO:0046942)	25/52	8.83763e-18	1.13853e-15	2.0123e-11	2.55127e-09	-1.37828	54.1217	SLC43A2;SLC1A4;SLC3A2;SLC1A5;SLC7A11;SLC7A1;SLC7A2;SLC7A3;PSAP;SLC17A5;SLC16A2;SLC16A3;SLC38A2;SLC38A5;SLC38A4;SLC36A1;SLC38A1;SLC6A19;SLC16A1;SLC6A15;SLC16A10;SLC6A6;SLC7A6;SLC7A7;SLC7A8
peptidyl-tyrosine phosphorylation (GO:0018108)	30/80	2.58141e-17	3.11102e-15	2.93869e-11	3.54159e-09	-1.403	53.5884	DDR1;FLT1;SRC;FLT4;IGF1R;ABL1;KDR;ABL2;CSK;EPHB2;PDGFRB;EPHA4;PDGFRA;YES1;INSR;MATK;TYK2;PTK2;FER;TEC;LCK;GRB2;EPHA1;FGFR4;FGFR3;EPHA3;FGFR2;FRK;DDR2;FGFR1
negative regulation of signal transduction (GO:0009968)	60/284	9.44799e-19	1.41191e-16	1.2592e-11	1.74235e-09	-1.29101	53.5812	DDR1;EPHB6;FLT1;IRS1;FLT4;PTPRJ;IGF1R;SMPD1;KDR;EPHB2;EPHB1;EPHB3;NCK1;ACVR1;PDGFRB;EPHA4;PDGFRA;EPHA7;ARRDC1;PRKCB;NRG1;TSC1;TYRO3;PRKCQ;ROR1;EPHA1;RAF1;SMPDL3B;MET;EPHA3;DDR2;EPHA2;LRPAP1;NOTCH3;PALM3;MST1R;APCDD1;FAM129B;NKD2;SLC9A3R1;ERBB3;UBB;ERBB2;INPP5K;NLGN4X;EGF;RYK;INSR;NTRK3;TIE1;BRAF;MERTK;AXL;NEDD4;FGFR4;FGFR3;FGFR2;LGR4;PTPN2;FGFR1
neuron projection development (GO:0031175)	43/168	5.16143e-17	5.67151e-15	6.7848e-11	7.68122e-09	-1.40734	52.779	CNTNAP2;GPM6A;GSK3B;CNTNAP1;NLGN1;ROCK1;PTPRM;HMGB1;CDH4;PAK1;UBB;FLRT3;EPB41L3;APOE;RAC1;STX3;ATP7A;EPHB2;SRGAP2;EPHB1;GPM6B;EPHB3;EPHA4;ANKRD27;DBNL;RYK;RHOG;L1CAM;DCLK1;EHD1;GAP43;SLC9A6;DLG4;GPRIN1;NEDD4;STK26;RAB13;TBC1D24;RAPGEF2;PLXNB1;TNIK;SHANK2;CDK16
transmembrane transport (GO:0055085)	68/379	4.0832e-17	4.62268e-15	2.97184e-10	2.84687e-08	-1.34248	50.6612	GABRB3;SLC44A3;SLC44A4;ATP8A1;SLC44A2;TUSC3;MAGT1;TCIRG1;GJA1;ATP7B;SLC22A17;ATP7A;SLC22A11;ABCC4;ABCC1;ATP6V1G1;ABCC2;ABCC5;ATP11C;ATP1B3;ATP1B2;ATP1B1;SLC5A6;ANO1;ASPH;ATP6V0D1;RAF1;ABCG2;ATP6V1A;ABCB1;SLC22A5;TTYH3;ABCB6;TTYH1;ATP1A3;ATP1A2;ATP1A1;ADD3;ADD1;ADD2;ANKH;UBB;PDZD11;ATP6V0A2;LRRC8C;SLC19A3;ANO10;ATP6V1H;ATP6V0A4;LRRC8B;LRRC8E;ATP6V0A1;SLC19A2;TMEM30A;ATP13A1;ATP8B1;GABRA5;GABRA3;SL…
carboxylic acid transmembrane transport (GO:1905039)	16/36	3.32745e-11	1.91251e-09	1.97066e-07	1.22707e-05	-2.09629	50.5755	SLC36A1;SLC38A1;SLC46A1;LRP2;SLC7A11;SLC5A6;SLC6A6;SLC7A5;SLC7A6;SLC7A7;SLC7A8;SLC36A4;SLC38A2;SLC38A5;SLC38A4;STRA6
positive regulation of MAPK cascade (GO:0043410)	63/290	2.75907e-20	5.42519e-18	1.34176e-12	2.5064e-10	-1.10298	49.6748	DDR1;EPHB6;NRP1;FLT1;FLT4;HMGB1;PHB2;ICAM1;IGF1R;ROBO1;KDR;EPHB2;EPHB1;EPHB3;PDGFRB;EPHA4;PDGFRA;EPHA7;MAP2K1;PRKCA;ADRA2C;ADRA2B;ADRA2A;TNFRSF1A;TRAF7;TYRO3;RAPGEF2;ROR1;TNFRSF25;EPHA1;RAF1;MET;CD44;EPHA3;DDR2;EPHA2;NOTCH2;MST1R;PHB;TNFRSF11A;ERBB3;GPNMB;ERBB2;P2RY1;NGFR;EGF;RYK;INSR;NTRK3;TIE1;TNFRSF10B;BRAF;TNFRSF10A;MERTK;TNFRSF10D;TAOK3;AXL;ACKR3;F2RL1;FGFR4;FGFR3;FGFR2;FGFR1
ion transmembrane transport (GO:0034220)	44/220	3.22821e-13	2.36482e-11	2.88197e-08	2.03152e-06	-1.71597	49.3542	ATP6V1A;GABRB3;TTYH3;ATP8A1;TTYH1;ATP1A3;ATP1A2;ATP1A1;TCIRG1;GJA1;ATP7B;UBB;PDZD11;ATP6V0A2;LRRC8C;ANO10;ATP6V1H;ATP6V0A4;LRRC8B;ATP7A;LRRC8E;ATP6V0A1;KCNH2;ATP6V1G1;ATP13A1;ATP8B1;GABRA5;GABRA3;ATP2B4;ATP11C;WWP1;ATP1B3;ATP1B2;ATP2B1;ATP1B1;TPCN2;TPCN1;ANO1;CLCN5;ASPH;FXYD7;FXYD6;ATP6V0D1;RAF1
negative regulation of cell adhesion (GO:0007162)	23/66	8.2891e-13	5.63056e-11	1.82412e-08	1.32832e-06	-1.76692	49.1534	SEMA5A;RIPOR2;PLXND1;FZD7;ADAM22;TBCD;SPINT2;PTK2;RHOA;SPN;MUC1;ERBB3;PODXL;RASA1;PLXNA2;PLXNB3;PLXNA1;PLXNB2;PLXNB1;NF2;PLXNC1;PLXNA4;PLXNA3
synapse assembly (GO:0007416)	23/64	3.90026e-13	2.74931e-11	1.13982e-08	8.52207e-07	-1.713	48.9448	FZD1;NLGN3;ACHE;FARP1;GPM6A;GRID2;NLGN1;DBNL;NLGN2;NLGN4X;FZD5;PLXND1;RYK;NRXN1;PCDH17;SDK1;CDH2;FLRT3;DVL1;PCDHB16;PCDHB3;SDK2;SHANK2
retinal ganglion cell axon guidance (GO:0031290)	2018-07-06	2.42609e-07	5.81018e-06	0.000112561	0.00248834	-3.19542	48.6721	ROBO2;NRP1;ALCAM;PTPRM;SLIT2;EPHB1
membrane assembly (GO:0071709)	14/24	4.77784e-12	3.07759e-10	8.94643e-08	5.96855e-06	-1.80168	46.9644	NLGN3;NLGN1;NLGN2;NLGN4X;ANXA2;NRXN1;RFTN1;EMP2;ANK3;PTPRD;FLOT1;FLOT2;STX2;S100A10
positive regulation of neuron projection development (GO:0010976)	33/98	2.93459e-17	3.42613e-15	3.20236e-11	3.73875e-09	-1.21079	46.0915	ROBO2;TENM3;PLXND1;VLDLR;LRP8;ARHGAP35;ROBO1;NPTN;PLXNA2;ABL2;PLXNA1;APOE;PLXNC1;SLIT2;SCARF1;MARK2;PLXNA4;PLXNA3;FZD1;NGFR;PRKCI;SYT3;SYT2;SYT1;MAGI2;COBL;RHOA;PTK7;PLXNB3;PLXNB2;RAPGEF2;PLXNB1;EPHA3
ephrin receptor signaling pathway (GO:0048013)	29/83	7.99251e-16	7.465e-14	2.45687e-10	2.41549e-08	-1.30847	45.4862	EPHB6;ROCK1;ROCK2;SRC;SDC2;PSEN1;AP2A2;ACTB;APH1A;EFNB1;NCSTN;PAK1;RAC1;EPHB2;EPHB1;AP2M1;EPHB3;VAV3;EPHA4;EPHA7;YES1;PTK2;RHOA;VAV2;GPRIN1;RASA1;EPHA1;EPHA3;EPHA2
amino acid transmembrane transport (GO:0003333)	13/30	3.50376e-09	1.40753e-07	3.44093e-06	0.000142837	-2.30296	44.8373	SLC36A1;SLC38A1;SLC3A2;SLC7A11;SLC6A6;SLC7A5;SLC7A6;SLC7A7;SLC7A8;SLC36A4;SLC38A2;SLC38A5;SLC38A4
positive regulation of cell morphogenesis involved in differentiation (GO:0010770)	24/59	4.53654e-15	3.94152e-13	7.52421e-10	6.69296e-08	-1.34507	44.423	ROBO2;CARMIL1;NGFR;NRP1;PLXND1;RHOA;ROBO1;PTPRD;C1QBP;CAPRIN1;ABL1;MYADM;PLXNA2;PLXNB3;PLXNA1;PLXNB2;PLXNB1;PLXNC1;RAC1;SLIT2;PLXNA4;LIMS1;PLXNA3;S100A10
enzyme linked receptor protein signaling pathway (GO:0007167)	30/121	6.63087e-12	4.12882e-10	9.33174e-08	6.11638e-06	-1.69181	43.5459	PTPRU;BMPR2;FLT1;NPR1;SRC;FLT4;NPR2;RASGRP4;PTPRG;ERBB3;ERBB2;ABL1;KDR;ABL2;CSK;YES1;NTRK3;MATK;LIFR;TYK2;ACVR2B;PTK2;PTPRD;FER;TEC;LCK;CD7;GRB2;IL6ST;FRK
regulation of cardiac conduction (GO:1903779)	20/68	8.20995e-10	3.83405e-08	1.42763e-06	7.30632e-05	-2.07408	43.3908	CAMK2D;CXADR;NPR1;NPR2;ATP2B4;ATP1A3;ITPR2;ANK2;ATP1A2;ATP1B3;ITPR3;ATP1A1;ATP1B2;ATP2B1;ATP1B1;SLC8A1;ACE2;ASPH;FXYD7;FXYD6
positive regulation of transferase activity (GO:0051347)	38/138	2.4574e-16	2.41601e-14	1.49753e-10	1.5541e-08	-1.18752	42.6823	DDR1;EPHB6;FLT1;HSP90AB1;FLT4;MST1R;IGF1R;ERBB3;ERBB2;KDR;EPHB2;EPHB1;EPHB3;PDGFRB;EPHA4;PDGFRA;EPHA7;RYK;INSR;NTRK3;TIE1;MERTK;SORL1;AXL;TYRO3;PRKCQ;ROR1;SERINC1;EPHA1;FGFR4;FGFR3;MET;EPHA3;FGFR2;SERINC5;DDR2;EPHA2;FGFR1
microvillus organization (GO:0032528)	2018-09-07	6.79759e-08	1.90946e-06	4.47083e-05	0.00114404	-2.58475	42.6589	SLC9A3R1;RAP2A;STK26;RAPGEF2;TNIK;EZR;RAPGEF6
regulation of ERK1 and ERK2 cascade (GO:0070372)	55/248	2.68302e-18	3.7125e-16	1.86223e-11	2.48474e-09	-1.0509	42.5191	DDR1;EPHB6;NRP1;FLT1;FLT4;HMGB1;PHB2;ICAM1;IGF1R;KDR;EPHB2;EPHB1;EPHB3;PDGFRB;EPHA4;PDGFRA;EPHA7;MAP2K1;PRKCA;CEACAM1;TYRO3;RAPGEF2;ROR1;EPHA1;EZR;RAF1;MET;CD44;EPHA3;DDR2;EPHA2;NOTCH2;MST1R;PHB;SLC9A3R1;ERBB3;GPNMB;RRAS;ERBB2;P2RY1;RYK;INSR;NTRK3;TIE1;BRAF;MERTK;DLG1;AXL;ACKR3;F2RL1;FGFR4;FGFR3;FGFR2;PTPN2;FGFR1
regulation of cell motility (GO:2000145)	29/110	2.83235e-12	1.85643e-10	4.97429e-08	3.44147e-06	-1.57544	41.8909	MACF1;PLXND1;ROCK1;ROCK2;TACSTD2;ARHGAP18;SPINT2;PARD6B;ERBB3;ERBB2;ABL1;PLXNA2;ABL2;PLXNA1;PLXNC1;RAC1;PLXNA4;PLXNA3;EGF;RCC2;NRG1;RHOA;DIAPH1;CEACAM1;PLXNB3;PLXNB2;PLXNB1;PKN1;RAF1
positive regulation of cell migration (GO:0030335)	40/222	1.13629e-10	5.89607e-09	1.28694e-06	6.67778e-05	-1.81276	41.5088	GRB7;NRP1;BMPR2;CD151;FLT1;SRC;RTN4;IGF1R;PAK1;GPNMB;PODXL;C1QBP;KDR;MADCAM1;STX4;ACVR1;PDGFRB;CARMIL1;PDGFRA;SEMA6A;HSPA5;EGF;ARHGEF39;INSR;NTRK3;RDX;PRKCA;ADRA2A;PTK2;TGFBR1;PTP4A1;FER;CEACAM6;CNTN1;MYADM;F2RL1;RAPGEF2;ITGA6;EPHA1;DDR2
regulation of GTPase activity (GO:0043087)	44/189	1.00632e-15	9.16975e-14	5.4045e-10	5.0478e-08	-1.20201	41.5083	ITGB1;USP6NL;GSK3B;PLXND1;THY1;F11R;RASGRP2;ARHGAP35;ABR;ERBB2;PLXNA2;PLXNA1;SNX9;PLXNC1;SRGAP2;PLXNA4;EPHB3;PLXNA3;S100A10;TBC1D10B;VAV3;EPHA4;RCC2;RDX;OCRL;ARAP1;PTK2;VAV2;NET1;AFDN;SNX18;PLXNB3;F2RL1;PLXNB2;RAB3GAP2;RAPGEF2;ITGA6;PKP4;PLXNB1;EPHA1;RAPGEF6;EPHA3;LIMS1;PICALM
microvillus assembly (GO:0030033)	2018-09-07	6.79759e-08	1.90946e-06	4.47083e-05	0.00114404	-2.48279	40.9762	SLC9A3R1;RAP2A;STK26;RAPGEF2;TNIK;EZR;RAPGEF6
positive regulation of cell junction assembly (GO:1901890)	2024-12-01	1.82287e-09	8.01204e-08	2.58573e-06	0.000116389	-2.01789	40.6057	ACE2;NRP1;ROCK1;ABL1;FLOT1;KDR;PTPRJ;TSC1;RAC1;THY1;LIMS1;S100A10
endocytosis (GO:0006897)	46/264	1.5295e-11	9.07019e-10	4.83337e-07	2.77807e-05	-1.62306	40.4198	COLEC12;NLGN3;LRSAM1;SPARC;INPPL1;LRP2;VLDLR;PIK3C2A;LRP8;CORO1C;EEA1;CLN3;SNX4;DPYSL2;MYO6;ATP6V1H;PIP5K1A;SNX9;APOE;RAC1;LDLRAP1;ATP9B;LDLR;SCARF1;ATP9A;ANXA1;ANXA3;SORT1;HIP1R;M6PR;RHOG;MERTK;HSPG2;SORL1;IGF2R;EHD1;SNX18;VAMP7;AXL;PECAM1;TYRO3;CD302;FOLR1;STEAP2;RHOQ;PICALM
cell-matrix adhesion (GO:0007160)	27/91	7.30106e-13	5.05125e-11	1.84883e-08	1.32832e-06	-1.44614	40.4133	COL17A1;DDR1;ITGB1;CD63;ITGB4;LYPD3;THY1;PIP5K1A;MADCAM1;RAC1;ITGA4;ITGA3;ACTN1;ITGA2;RCC2;ITGA1;EMP2;TSC1;SORBS1;L1CAM;BCAM;ADAM15;ZYX;ADAM9;ITGA7;CD44;VCL
regulation of adherens junction organization (GO:1903391)	2019-11-01	1.10907e-09	5.11541e-08	2.31726e-06	0.000106733	-1.94361	40.0768	MACF1;ROCK1;ROCK2;RDX;ADD1;EPHA3;GPM6B;PTK2;RHOA;CORO1C;SLC9A1
membrane raft organization (GO:0031579)	2018-11-07	5.62243e-07	1.25781e-05	0.000110179	0.00246485	-2.7714	39.8842	ANXA2;RFTN1;FLOT1;MYADM;FLOT2;EMP2;S100A10
neutral amino acid transport (GO:0015804)	2026-12-01	5.84409e-09	2.11976e-07	4.92377e-06	0.000182131	-2.09433	39.704	SLC36A1;SLC7A5;SLC38A1;SLC6A19;SLC43A2;SLC7A8;SLC6A15;SLC1A1;SLC1A4;SLC1A5;SLC36A4;SLC38A5
protein transport (GO:0015031)	51/327	8.31557e-11	4.56867e-09	2.20119e-06	0.000102796	-1.69993	39.4558	USP6NL;LRSAM1;TFRC;TCIRG1;VLDLR;CLU;LAMP2;TMED1;TBC1D10B;WLS;YWHAH;NDC1;NSF;ATP6V1G1;ARRDC1;PRKCB;STX7;ANK3;SCAMP1;STX1B;ERP29;MYH9;RAB38;ATP6V0D1;ATP6V1A;MACF1;RAB5C;TMED10;SNX4;RAB20;RAB23;MYO6;ATP6V0A2;ATP6V1H;ATP6V0A4;SNX9;STX4;APOE;RAB28;STX3;STX2;ATP6V0A1;NGFR;RAB39A;MCOLN1;EHD1;GOLPH3;TF;RAB15;RAB13;RAB3GAP2
regulation of protein kinase B signaling (GO:0051896)	39/164	2.04504e-14	1.66093e-12	3.11156e-09	2.52713e-07	-1.24433	39.2222	ITGB1;SEMA5A;HIP1;PHLPP1;IRS1;SRC;IRS2;PTPRJ;MST1R;PARK7;RTN4;SLC9A3R1;ERBB3;RRAS;C1QBP;HYAL2;ERBB2;CPNE1;DAG1;INPP5K;PHLDA3;PDGFRB;PDGFRA;EGF;INSR;MAGI2;NRG1;PTK2;TGFBR1;LCK;CNTN1;HCLS1;GRB2;FGFR4;FGFR3;MET;FGFR2;EPHA2;FGFR1
positive regulation of focal adhesion assembly (GO:0051894)	2018-10-01	1.1258e-08	3.85871e-07	8.85438e-06	0.000309159	-2.12183	38.8342	NRP1;ROCK1;ABL1;KDR;PTPRJ;TSC1;RAC1;THY1;LIMS1;S100A10
positive regulation of adherens junction organization (GO:1903393)	2020-11-01	2.33578e-09	1.00304e-07	3.37114e-06	0.000142837	-1.94576	38.6719	NRP1;ROCK1;ABL1;KDR;PTPRJ;TSC1;RAC1;THY1;ADD1;LIMS1;S100A10
positive regulation of protein localization to endosome (GO:1905668)	2018-07-05	1.20769e-05	0.000178337	0.000774038	0.0112522	-3.40476	38.5563	ROCK2;RDX;MSN;EZR;SORL1
adherens junction organization (GO:0034332)	17/45	1.83538e-10	9.26621e-09	5.22772e-07	2.91504e-05	-1.70701	38.2688	CADM3;CADM1;JUP;CADM2;TBCD;PVR;AFDN;CDH5;CDH4;CDH2;CTNNA1;CSK;NECTIN4;NECTIN3;NECTIN2;VCL;NECTIN1
chloride transport (GO:0006821)	20/74	4.22643e-09	1.59494e-07	4.23983e-06	0.000166393	-1.97279	38.0391	GABRB3;SLC12A2;SLC12A3;CLIC4;SLC12A4;SLC26A2;TTYH3;GABRA5;TTYH1;GABRA3;SLC1A1;SLC1A3;CLCN3;ANO1;CLCN5;ANO10;SLC26A11;SLC12A6;CLIC1;SLC26A6
peptide catabolic process (GO:0043171)	2026-11-01	7.78908e-08	2.1397e-06	2.32869e-05	0.000681034	-2.28138	37.3415	GGT5;ACE2;ENPEP;ACE;LVRN;ANPEP;ERAP1;NRDC;ECE1;LNPEP;GGT1
cellular response to peptide hormone stimulus (GO:0071375)	26/111	6.37834e-10	3.09474e-08	1.65215e-06	8.01613e-05	-1.75249	37.1054	IRS1;SRC;ADCY3;ADCY2;IRS2;ADCY8;ADCY7;ADCY6;ADCY5;GNG3;GNG4;PRKAR2B;INPP5K;PRKCI;PDPK1;INSR;DENND4C;SORBS1;CEACAM1;FER;ADCY9;SELENOS;PRKAR1A;GNB1;RAB13;RHOQ
establishment of endothelial barrier (GO:0061028)	2022-11-01	8.81205e-09	3.10583e-07	6.78858e-06	0.000243867	-1.98309	36.7807	PPP1R16B;TJP1;AFDN;RDX;MYADM;F2RL1;MSN;RAPGEF2;EZR;F11R;ICAM1
vesicle-mediated transport (GO:0016192)	59/411	8.62477e-11	4.66987e-09	3.81606e-06	0.000153299	-1.57162	36.4204	USP6NL;INPPL1;WASHC2C;PIK3C2A;WASHC2A;EEA1;DPYSL2;CPNE1;RAC1;MFSD2A;TBC1D10B;NSF;PRKCI;ANXA2;APLP2;STX7;RHOG;ARAP3;ARAP1;SYTL4;ARFGAP2;STX1B;VAMP7;STEAP2;RHOQ;LRPAP1;RAB5C;TMED10;ASAP2;LRP2;LRP8;CYTH3;SNX4;MYO6;ATP6V1H;SNX9;STX4;STX3;STX2;ATP9B;LDLR;ATP9A;S100A10;SPTBN2;SYT3;SYT2;SYT1;SORT1;M6PR;HSPA2;SNF8;SYT6;EHD1;EHD2;SNX18;EHD4;RAB13;SMAP1;PICALM
peptidyl-tyrosine autophosphorylation (GO:0038083)	16/46	2.60834e-09	1.09492e-07	2.71804e-06	0.000119466	-1.82685	36.1068	DDR1;YES1;SRC;MATK;TYK2;PTK2;IGF1R;FER;TEC;LCK;ABL1;KDR;ABL2;CSK;GRB2;FRK
negative regulation of programmed cell death (GO:0043069)	64/409	2.71036e-13	2.02518e-11	1.01005e-07	6.50614e-06	-1.23467	35.727	DDR1;EPHB6;GSK3B;FLT1;FLT4;HSPB1;PARK7;PHB2;IGF1R;CASP3;KDR;EPHB2;EPHB1;EPHB3;PDGFRB;EPHA4;PDGFRA;EPHA7;PRKCI;ANXA1;RASA1;TYRO3;DPEP1;ROR1;EPHA1;IL6ST;RAF1;MET;SLC25A4;BIRC2;CD44;EPHA3;DDR2;EPHA2;NOTCH2;SRC;GLO1;AMIGO2;MST1R;PSEN1;CBL;FAM129B;CLN3;ERBB3;UBB;ERBB2;NGFR;HSPA5;RYK;INSR;NTRK3;TIE1;BRAF;MERTK;PTK2;TNFRSF10D;GOLPH3;AXL;EVI2B;FGFR4;FGFR3;FGFR2;MYD88;FGFR1
negative regulation of amyloid precursor protein catabolic process (GO:1902992)	2018-12-07	1.28186e-06	2.54736e-05	0.000164213	0.00335245	-2.61775	35.5155	PRNP;ROCK1;FLOT2;APOE;CLU;SORL1;PICALM
membrane protein ectodomain proteolysis (GO:0006509)	2019-10-01	2.25346e-08	7.19567e-07	1.26916e-05	0.000427169	-2.0157	35.4928	APH1A;BACE2;NCSTN;ERAP1;SPPL2A;DAG1;ADAM9;MYH9;PRKCQ;PSEN1
positive regulation of axonogenesis (GO:0050772)	16/38	9.07341e-11	4.84261e-09	3.52309e-07	2.08925e-05	-1.52315	35.2199	ROBO2;MACF1;NGFR;PLXND1;L1CAM;RHOA;ROBO1;PLXNA2;PLXNB3;PLXNA1;PLXNB2;PLXNB1;PLXNC1;SLIT2;PLXNA4;PLXNA3
establishment or maintenance of apical/basal cell polarity (GO:0035088)	2019-10-01	2.25346e-08	7.19567e-07	1.26916e-05	0.000427169	-1.99734	35.1696	CRB2;CLIC4;DLG1;PRKCI;DLG3;DLG4;PARD3;ERBIN;SCARF1;MARK2
heterotypic cell-cell adhesion (GO:0034113)	2026-12-01	5.84409e-09	2.11976e-07	4.92377e-06	0.000182131	-1.84767	35.0279	DSP;ITGB1;CXADR;ITGA4;JUP;PKP2;ITGA7;MADCAM1;CD58;ITGA5;LILRB2;DSC2
axon development (GO:0061564)	28/95	3.30013e-13	2.37102e-11	1.14053e-08	8.52207e-07	-1.21678	34.9697	SEMA5A;ARHGAP35;RTN4;PARD6B;SLITRK2;SLITRK4;SLITRK3;SLITRK5;APBB1;CTNNA2;SLIT2;EPHB2;EPHB3;LINGO1;RYK;ANK3;L1CAM;LRFN3;GAP43;LRFN5;LRFN4;LRFN1;MAP1B;PARD3;ADGRB1;FOLR1;FGFR2;LLGL1
regulation of cell morphogenesis involved in differentiation (GO:0010769)	15/37	6.73132e-10	3.22413e-08	1.19679e-06	6.38742e-05	-1.65527	34.9578	EPHA4;FMR1;SDC2;WASHC2C;ARHGAP35;PTK2;CORO1C;PAK1;RAP2A;CDH2;ADGRB3;NEDD4;TNIK;MARK2;EPHB3
cell-cell junction assembly (GO:0007043)	26/80	1.77897e-13	1.35638e-11	7.19326e-09	5.71788e-07	-1.17754	34.5697	CNTNAP1;PATJ;F11R;CDH5;CDH4;GJA1;PARD6B;CDH2;EPB41L3;CTNNA1;PRKCI;JUP;TBCD;PRKCA;RHOA;TJP1;DLG1;PARD3;TRPV4;RAB13;PKP2;PKP4;PKP3;TLN2;TLN1;VCL
regulation of cell-substrate junction assembly (GO:0090109)	2016-09-01	5.43962e-08	1.58769e-06	2.33331e-05	0.000681034	-2.04098	34.1394	MACF1;ROCK1;ROCK2;EPHA3;GPM6B;PTK2;RHOA;CORO1C;SLC9A1
positive regulation of protein localization to early endosome (GO:1902966)	2018-07-05	1.20769e-05	0.000178337	0.000774038	0.0112522	-2.99393	33.9039	ROCK2;RDX;MSN;EZR;SORL1
establishment or maintenance of epithelial cell apical/basal polarity (GO:0045197)	15/34	1.57205e-10	8.04545e-09	5.10816e-07	2.89153e-05	-1.49318	33.7062	CRB2;PRKCI;ERBIN;MSN;LIN7A;LIN7C;RHOA;SLC9A3R1;DLG1;DLG3;DLG4;PDZD11;PARD3;SCARF1;MARK2
cytoskeletal anchoring at plasma membrane (GO:0007016)	2018-10-07	2.1523e-07	5.29978e-06	7.15342e-05	0.00171315	-2.18309	33.5138	JUP;EPB41L3;DAG1;FLNB;ANK3;EZR;TLN1
insulin receptor signaling pathway (GO:0008286)	18/68	3.57478e-08	1.07705e-06	1.60847e-05	0.00051361	-1.94938	33.4256	ATP6V1A;ATP6V1G1;IRS1;INSR;IRS2;SORBS1;TCIRG1;PIK3C2A;IGF1R;FER;ATP6V0A2;ATP6V1H;ATP6V0A4;GRB2;ATP6V0D1;PTPN2;RHOQ;ATP6V0A1
regulation of amyloid precursor protein catabolic process (GO:1902991)	2018-09-06	2.63223e-06	4.87995e-05	0.000291559	0.00533954	-2.59732	33.3695	PRNP;TMED10;ROCK1;ROCK2;FLOT2;PICALM
positive regulation of cell-matrix adhesion (GO:0001954)	14/34	1.96565e-09	8.53914e-08	2.34265e-06	0.000106733	-1.62974	32.672	GSK3B;NRP1;JUP;ROCK1;EMP2;PTPRJ;TSC1;THY1;ABL1;KDR;RAC1;EPHA1;LIMS1;S100A10
regulation of protein localization to plasma membrane (GO:1903076)	19/68	5.61355e-09	2.07646e-07	4.88643e-06	0.000182131	-1.70751	32.4393	DPP10;ITGB1;PRKCI;ITGA3;PDPK1;STX7;RHOG;SORBS1;NKD2;DLG1;STX4;STX3;EPHB2;LDLRAP1;AP2M1;EPHA3;RHOQ;EPHA2;PICALM
cell morphogenesis involved in neuron differentiation (GO:0048667)	27/98	5.13889e-12	3.25405e-10	6.71053e-08	4.55828e-06	-1.24288	32.3078	SDC2;CELSR2;RTN4;PARD6B;SLITRK2;SLITRK4;DVL1;SLITRK3;SLITRK5;APBB1;CTNNA2;SLIT2;FARP1;LINGO1;RYK;TBCD;ANK3;LRFN3;LRFN5;LRFN4;CDHR1;LRFN1;MAP1B;PARD3;ADGRB1;FGFR2;LLGL1
potassium ion homeostasis (GO:0055075)	2026-11-01	7.78908e-08	2.1397e-06	2.32869e-05	0.000681034	-1.97188	32.2756	KCNH2;SLC12A2;SLC12A3;SLC12A4;ATP1A3;ATP1A2;ATP1B3;ATP1A1;ATP1B2;ATP1B1;SLC12A6
regulation of protein localization to early endosome (GO:1902965)	2018-07-05	1.20769e-05	0.000178337	0.000774038	0.0112522	-2.83055	32.0538	ROCK2;RDX;MSN;EZR;SORL1
response to glucagon (GO:0033762)	1935-12-01	3.10935e-07	7.306e-06	5.3623e-05	0.00134453	-2.13187	31.9432	GNG3;ADCY9;GNG4;PRKAR1A;PRKAR2B;GNB1;ADCY3;ADCY2;ADCY8;ADCY7;ADCY6;ADCY5
platelet-derived growth factor receptor signaling pathway (GO:0048008)	2018-09-01	2.08052e-07	5.21666e-06	4.72706e-05	0.00119326	-2.07494	31.9239	PDGFRB;NRP1;PDGFRA;FER;SRC;ABL1;ABL2;PTPRJ;PIK3C2A
nervous system development (GO:0007399)	65/456	1.27841e-11	7.70343e-10	1.52188e-06	7.53925e-05	-1.26738	31.7894	ROBO2;SEMA5A;ACHE;CHRM3;DAGLA;PCDHGB6;PLXND1;FMR1;VLDLR;PKD2;GBA2;ROBO1;EDNRB;CDH2;DPYSL2;SMPD1;EPHB2;EPHB1;DBNL;SEMA6A;NRG1;ADGRB1;DAGLB;SHANK2;NLGN3;NOTCH2;GPM6A;IGSF8;CAMK2D;NLGN1;NLGN2;SRC;NRXN1;ADAM22;PCDH17;UGT8;ERBB3;PTPRZ1;FLRT3;DVL1;CSK;PCDH1;GPM6B;PCDHA6;FARP1;FZD5;RYK;LSAMP;WWP1;L1CAM;DCLK1;SDK1;DLG1;NFASC;DLG3;TAOK3;DLG4;PCDHB16;DCHS1;PCDHB3;FGFR4;FGFR2;ITM2B;SDK2;FGFR1
regulation of hydrolase activity (GO:0051336)	23/81	9.85414e-11	5.18522e-09	3.98334e-07	2.32527e-05	-1.37754	31.7392	VAV3;EPHA4;CAMK2D;PLXND1;RDX;OCRL;ARHGAP35;PTK2;VAV2;PLXNA2;PLXNB3;PLXNA1;PLXNB2;RAB3GAP2;PLXNB1;PLXNC1;EPHA1;RAPGEF6;EPHA3;PLXNA4;EPHB3;PLXNA3;TBC1D10B
positive regulation of protein localization to cell periphery (GO:1904377)	17/47	4.0859e-10	2.00854e-08	8.56063e-07	4.70331e-05	-1.41871	30.67	DPP10;ITGB1;PRKCI;EPB41;ITGA3;PDPK1;RHOG;SORBS1;GNAI1;NKD2;DLG1;EPB41L2;STX4;STX3;EPHB2;EPHA3;EPHA2
cell communication by electrical coupling involved in cardiac conduction (GO:0086064)	2015-08-01	5.36199e-07	1.20677e-05	8.90302e-05	0.0020575	-2.12038	30.6157	GJA1;PKP2;ATP1A3;ATP1A2;ATP1A1;ATP1B2;ATP1B1;SLC8A1
regulation of cell-matrix adhesion (GO:0001952)	19/53	4.56378e-11	2.58338e-09	2.19208e-07	1.34256e-05	-1.28174	30.5186	GSK3B;MACF1;JUP;ROCK1;ROCK2;CASK;EMP2;TSC1;THY1;PTK2;RHOA;CORO1C;SLC9A1;ADAM15;RASA1;NF2;EPHA1;EPHA3;GPM6B
cardiac muscle cell-cardiac muscle cell adhesion (GO:0086042)	2018-08-05	3.06671e-05	0.000387069	0.00118746	0.0153507	-2.93228	30.4732	DSP;CXADR;JUP;PKP2;DSC2
negative regulation of apoptotic process (GO:0043066)	72/486	1.41839e-13	1.10398e-11	1.10124e-07	6.97326e-06	-1.02735	30.3931	DDR1;EPHB6;ITGB1;GSK3B;FLT1;FLT4;HSPB1;PARK7;PHB2;IGF1R;CASP3;KDR;EPHB2;EPHB1;EPHB3;PDGFRB;EPHA4;PDGFRA;DFFA;EPHA7;PRKCI;ANXA1;UNC5B;PRKCA;RASA1;TYRO3;DPEP1;HCLS1;ROR1;ITGA5;EPHA1;IL6ST;RAF1;MET;BIRC2;CD44;EPHA3;DDR2;EPHA2;NOTCH2;SRC;GLO1;MST1R;PSEN1;CBL;FAM129B;CLN3;ERBB3;UBB;ERBB2;APOE;NGFR;FZD3;HSPA5;RYK;INSR;NTRK3;TIE1;TNFRSF10B;BRAF;TNFRSF10A;MERTK;PTK2;TNFRSF10D;GOLPH3;AXL;EVI2B;FGFR4;FGFR3…
regulation of cytoskeleton organization (GO:0051493)	23/96	3.85379e-09	1.51555e-07	4.7074e-06	0.000180648	-1.56648	30.3493	PDGFRB;GSK3B;CLIC4;ROCK1;ROCK2;HIP1R;ARHGAP18;ARHGAP17;TSC1;ARHGAP35;BICD2;PTK2;RHOA;BST2;DIAPH1;ABL1;CAPN2;PLXNB1;PHLDB2;EPHA3;GPM6B;MARK2;RHOQ
L-alpha-amino acid transmembrane transport (GO:1902475)	2016-09-01	5.43962e-08	1.58769e-06	2.33331e-05	0.000681034	-1.79914	30.0942	SLC7A5;SLC1A1;SLC1A2;SLC1A3;SLC3A2;SLC36A4;SLC7A1;SLC7A2;SLC7A3
regulation of cell proliferation (GO:0042127)	93/741	9.6037e-13	6.40704e-11	1.46449e-06	7.39372e-05	-1.08734	30.0884	PTPRU;VIPR1;BMPR2;FLT1;IRS1;FLT4;IRS2;PTPRJ;BRCA1;TCIRG1;PKD2;IGF1R;KDR;CAPN1;IL6R;CD33;PDGFRB;PDGFRA;MAP2K1;TESC;ITGA1;MAGI2;MATK;RHOG;EMP2;LIFR;NRG1;TSC1;GAB2;TYK2;OSMR;SSTR2;ADRA2A;RHOA;TGFBR1;TGFBR2;TNFRSF1A;ACE2;CEACAM6;LCK;ADGRB1;HCLS1;RAPGEF2;TNFRSF25;CD47;STAMBP;EPHA1;IL6ST;RAF1;SLC25A5;BIRC2;PLPP1;SRC;LRP5;MST1R;PHB;TNFRSF11A;FAM129B;DPP4;SLC9A3R1;PAK1;ERBB3;GPNMB;ABL1;ABL2;CSK;STX4;UTP2…
cellular transition metal ion homeostasis (GO:0046916)	23/94	2.48172e-09	1.0536e-07	3.48597e-06	0.000143116	-1.51343	29.9876	ATP6V1A;PRNP;ATP6V1G1;SLC46A1;ABCB6;TFRC;SLC30A5;SLC40A1;SLC30A1;SLC39A14;TF;ATP7B;HEPH;UBB;LCK;SLC22A17;ATP6V0A2;SLC39A6;ATP6V0D1;ATP7A;HMOX2;SLC39A4;ABCG2
phospholipid translocation (GO:0045332)	2022-10-01	1.34476e-07	3.46484e-06	3.38624e-05	0.00093711	-1.87473	29.6618	ABCA1;ABCC1;ABCB1;TMEM30A;ATP8A1;ATP8B1;ATP11C;ATP11A;ATP9B;ATP9A
cyclic nucleotide metabolic process (GO:0009187)	2026-10-01	8.93222e-07	1.84798e-05	0.000103862	0.00233753	-2.12923	29.6569	ADCY9;NPR1;NPR2;ADCY3;ADCY2;ADCY8;ADCY7;ADCY6;ADCY5;EPHA2
regulation of synapse assembly (GO:0051963)	14/36	4.8077e-09	1.79616e-07	4.00535e-06	0.000159191	-1.54779	29.6449	NLGN3;ROBO2;GRID2;NLGN1;NLGN2;NRXN1;CLSTN1;PTPRD;SLITRK2;EPHB2;EPHB1;EPHB3;LRRC4B;TLR2
amino acid import across plasma membrane (GO:0089718)	2018-08-06	9.22726e-07	1.89412e-05	0.000185624	0.00370851	-2.13075	29.6087	SLC1A1;SLC1A2;SLC1A3;SLC7A1;SLC7A2;SLC7A3
actin cytoskeleton reorganization (GO:0031532)	18/62	7.21966e-09	2.56882e-07	5.52969e-06	0.000202538	-1.5624	29.2895	NRP1;ANXA1;CXADR;RHOG;CDC42BPB;ANTXR1;RHOA;FER;PAK1;RAP2A;PTK7;TRPV4;MYH9;PIP5K1A;RAC1;S1PR2;TNIK;EZR
extracellular matrix organization (GO:0030198)	38/230	4.18728e-09	1.59494e-07	1.37961e-05	0.000456125	-1.51564	29.2385	DDR1;ITGB1;SPARC;ITGB4;ICAM3;FURIN;ICAM5;F11R;ICAM1;FLRT2;CAPN2;DAG1;FLOT1;KDR;MADCAM1;CAPN1;ATP7A;GPM6B;JAM2;JAM3;ITGA4;ITGA3;ITGA2;ITGA1;HSPG2;TGFBR1;ADAM15;MMP16;MMP15;PECAM1;ITGA7;ITGA6;CD47;ITGA5;LCP1;CD44;DDR2;ITGA9
regulation of cell-cell adhesion (GO:0022407)	13/33	1.42521e-08	4.75409e-07	7.90101e-06	0.000281126	-1.61174	29.1183	EPHA7;SRC;SPINT2;CELSR2;PTK2;DPP4;CEACAM1;PODXL;SIRPA;CD47;NF2;ADA;EPHB3
cyclic nucleotide biosynthetic process (GO:0009190)	2020-09-01	6.46887e-07	1.41332e-05	8.92171e-05	0.0020575	-2.03352	28.9799	ADCY9;NPR1;NPR2;ADCY3;ADCY2;ADCY8;ADCY7;ADCY6;ADCY5
vitamin transmembrane transport (GO:0035461)	2018-10-06	6.25772e-06	0.000101314	0.00043967	0.00730047	-2.41431	28.9276	SLC5A6;SLC46A1;SLC19A3;LRP2;SLC19A2;STRA6
lipid translocation (GO:0034204)	2023-10-01	2.25605e-07	5.49657e-06	4.56336e-05	0.00115978	-1.87937	28.7628	ABCA1;ABCC1;ABCB1;TMEM30A;ATP8A1;ATP8B1;ATP11C;ATP11A;ATP9B;ATP9A
cellular iron ion homeostasis (GO:0006879)	14/57	3.11633e-06	5.65717e-05	0.000267893	0.0050399	-2.26199	28.6794	ATP6V1A;ATP6V1G1;SLC46A1;ABCB6;TFRC;SLC40A1;TF;HEPH;UBB;SLC22A17;ATP6V0A2;ATP6V0D1;HMOX2;ABCG2
amyloid precursor protein metabolic process (GO:0042982)	2014-07-01	5.01342e-06	8.25117e-05	0.000335847	0.00594657	-2.34452	28.6111	APH1A;ACHE;CLN3;NCSTN;APOE;PSEN1;LDLRAP1
positive regulation of protein kinase B signaling (GO:0051897)	30/128	3.06391e-11	1.78856e-09	2.64804e-07	1.59566e-05	-1.169	28.3001	ITGB1;SEMA5A;HIP1;IRS1;SRC;IRS2;PTPRJ;MST1R;PARK7;RTN4;ERBB3;C1QBP;ERBB2;CPNE1;PDGFRB;PDGFRA;EGF;INSR;NRG1;PTK2;TGFBR1;LCK;CNTN1;HCLS1;GRB2;FGFR4;FGFR3;MET;FGFR2;FGFR1
positive regulation of synapse assembly (GO:0051965)	2027-12-01	9.96692e-09	3.48004e-07	6.67327e-06	0.000242052	-1.53593	28.298	NLGN3;PTPRD;GRID2;NLGN1;NLGN2;SLITRK2;NRXN1;CLSTN1;EPHB2;EPHB1;EPHB3;LRRC4B
sodium ion export from cell (GO:0036376)	2014-07-01	5.01342e-06	8.25117e-05	0.000335847	0.00594657	-2.3043	28.1203	ATP1A3;ATP1A2;ATP1B3;ATP1A1;ATP1B2;ATP1B1;SLC9A1
regulation of angiogenesis (GO:0045765)	31/178	3.17151e-08	9.79236e-07	3.48779e-05	0.000951123	-1.61721	27.9234	ITGB1;SEMA5A;FLT1;SPARC;PLXND1;ROCK1;NPR1;ROCK2;HSPB1;PTPRM;BRCA1;FAM129B;CDH5;GPNMB;RRAS;ERBB2;KDR;KRIT1;SEMA6A;JUP;ANXA3;PDPK1;PRKCB;EMP2;PRKCA;HSPG2;CEACAM1;ADGRB1;CNTN1;EPHA1;EPHA2
plasma membrane bounded cell projection morphogenesis (GO:0120039)	17/53	3.46288e-09	1.40623e-07	3.31119e-06	0.000142191	-1.4273	27.8054	CNTNAP2;GPM6A;CNTNAP1;ANKRD27;DBNL;RHOG;DCLK1;PAK1;SLC9A6;UBB;STK26;EPB41L3;PLXNB1;RAC1;TNIK;ATP7A;SRGAP2
endothelial cell development (GO:0001885)	2020-09-01	6.46887e-07	1.41332e-05	8.92171e-05	0.0020575	-1.93813	27.6205	PPP1R16B;RDX;MYADM;F2RL1;MSN;RAPGEF2;EZR;MET;ICAM1
sodium ion export (GO:0071436)	2014-07-01	5.01342e-06	8.25117e-05	0.000335847	0.00594657	-2.25952	27.5738	ATP1A3;ATP1A2;ATP1B3;ATP1A1;ATP1B2;ATP1B1;SLC9A1
regulation of substrate adhesion-dependent cell spreading (GO:1900024)	14/42	4.83013e-08	1.43217e-06	1.68632e-05	0.000533905	-1.63683	27.5737	CARMIL1;NRP1;RCC2;TACSTD2;WASHC2C;PTK2;CORO1C;C1QBP;ABL1;MYADM;MELTF;RAC1;LIMS1;S100A10
cellular sodium ion homeostasis (GO:0006883)	2016-08-01	1.018e-06	2.0744e-05	0.000125599	0.00273054	-1.98969	27.4531	ATP1A3;ATP1A2;ATP1B3;ATP1A1;ATP1B2;ATP1B1;SLC8A1;SLC9A1
positive regulation of receptor-mediated endocytosis (GO:0048260)	13/42	3.89902e-07	9.04766e-06	6.34225e-05	0.00156918	-1.85286	27.3434	CD63;HIP1;ANXA2;EGF;FMR1;MAGI2;HIP1R;CBL;CLU;TF;LDLRAP1;B2M;PICALM
intracellular pH reduction (GO:0051452)	1934-12-01	2.15623e-07	5.29978e-06	4.25479e-05	0.00110388	-1.7693	27.1584	ATP6V1A;ATP6V1G1;RAB20;ATP6V0A2;RAB39A;ATP6V1H;ATP6V0A4;RAB38;TCIRG1;ATP6V0D1;CLCN3;ATP6V0A1
motor neuron axon guidance (GO:0008045)	2018-11-06	1.30923e-05	0.00018669	0.000640471	0.0095712	-2.41289	27.1293	EPHA4;PLXNA2;PLXNA1;SLIT2;PLXNA4;PLXNA3
protein phosphorylation (GO:0006468)	67/471	6.74827e-12	4.13304e-10	1.1185e-06	6.05612e-05	-1.05421	27.1161	DDR1;GSK3B;FLT1;FLT4;MAST2;IGF1R;PPP3CB;CAMKV;KDR;EPHB2;EPHB1;EPHB3;ACVR1;PDGFRB;EPHA4;PDGFRA;MAP2K1;PRKCI;CHUK;PDPK1;PRKCB;MATK;PHKA1;PRKCA;TYK2;TGFBR1;TGFBR2;MELK;LCK;TYRO3;PRKCQ;TNIK;EPHA1;RAF1;EPHA3;DDR2;TLR2;CAMK2D;ROCK2;SRC;PAK1;GRK2;ERBB2;ABL1;ABL2;CSK;MARK2;INSR;BRAF;PHKB;CDC42BPB;MERTK;DCLK1;PTK2;SRPK1;FER;TEC;TAOK3;STK26;PKN1;FGFR4;FGFR3;FGFR2;FRK;BMPR1A;CDK16;FGFR1
semaphorin-plexin signaling pathway (GO:0071526)	1930-10-01	4.08714e-06	7.06924e-05	0.000269802	0.0050399	-2.17879	27.0337	NRP1;PLXND1;PLXNA2;PLXNB3;PLXNB2;PLXNB1;RAC1;MET;PLXNA4;PLXNA3
phosphatidylinositol-mediated signaling (GO:0048015)	18/57	1.59567e-09	7.18244e-08	2.06065e-06	9.74503e-05	-1.33148	26.9704	PDGFRB;PDGFRA;IRS1;IRS2;GAB2;PIK3C2A;RHOA;IGF1R;PIK3C2B;GPR143;ERBB3;C1QBP;ERBB2;TYRO3;PLCH1;EZR;OGT;FGFR1
regulation of cellular component movement (GO:0051270)	16/47	3.7437e-09	1.48792e-07	3.41494e-06	0.000142837	-1.38075	26.791	ROCK1;EGF;ROCK2;ACTN1;ARHGAP18;NRG1;ARAP1;RHOA;TGFBR1;DIAPH1;ERBB3;ERBB2;ABL1;ABL2;PKN1;RAF1
regulation of receptor-mediated endocytosis (GO:0048259)	13/37	7.13309e-08	1.98875e-06	2.13356e-05	0.000657578	-1.62774	26.786	LRPAP1;HIP1;HIP1R;ARAP3;CBL;CLU;TF;FLOT1;RAC1;LDLRAP1;B2M;SMAP1;PICALM
axonal fasciculation (GO:0007413)	2013-07-01	2.63851e-06	4.87995e-05	0.000237825	0.0046519	-2.08402	26.7698	SEMA5A;EPHA4;EPHB2;ARHGAP35;EPHA3;RTN4;EPHB3
positive regulation of myoblast fusion (GO:1901741)	2018-12-06	2.49027e-05	0.000325303	0.000905617	0.0123576	-2.50754	26.5813	CD53;EHD1;EHD2;RIPOR2;ADGRB1;FLOT1
regulation of Ras protein signal transduction (GO:0046578)	19/91	8.56785e-07	1.78824e-05	0.00015148	0.00312669	-1.90051	26.5502	NOTCH2;APLP2;RDX;ARAP3;ARHGAP17;ARAP1;ASAP2;RASGRP4;ARFGAP2;SYNGAP1;RASA3;RASA1;RASA2;EPS8L2;STAMBP;EPHB2;RAF1;OGT;SMAP1
neuron projection fasciculation (GO:0106030)	2018-11-06	1.30923e-05	0.00018669	0.000640471	0.0095712	-2.35958	26.5299	SEMA5A;EPHA4;EPHB2;ARHGAP35;RTN4;EPHB3
regulation of stress fiber assembly (GO:0051492)	19/61	7.31934e-10	3.4614e-08	1.27968e-06	6.67778e-05	-1.26044	26.5138	CARMIL1;NRP1;ROCK1;ROCK2;TACSTD2;TSC1;ARAP1;RHOA;TGFBR1;SLC9A1;PAK1;ABL1;INPP5K;NF2;RAC1;EPHA1;MET;PHLDB2;S100A10
actin filament network formation (GO:0051639)	2018-09-05	6.57108e-05	0.000724175	0.00174404	0.0199869	-2.7486	26.4697	CARMIL1;ACTN1;COBL;PLS3;LCP1
inositol lipid-mediated signaling (GO:0048017)	14/40	2.36413e-08	7.42219e-07	1.07193e-05	0.000370807	-1.49449	26.2437	PDGFRB;PDGFRA;IRS1;IRS2;GAB2;PIK3C2A;RHOA;IGF1R;PIK3C2B;GPR143;PLCH1;EZR;OGT;FGFR1
regulation of Rho protein signal transduction (GO:0035023)	15/58	6.80169e-07	1.46451e-05	0.00010045	0.00227442	-1.83908	26.1166	ABCA1;NRP1;RIPOR2;ARAP3;GPR20;ARAP1;LPAR4;ROBO1;ABL1;F2RL1;EPS8L2;APOE;RAC1;RAF1;MET
negative regulation of cell morphogenesis involved in differentiation (GO:0010771)	1931-11-01	6.53276e-07	1.41898e-05	8.50457e-05	0.00199831	-1.83254	26.0977	LINGO1;NGFR;RCC2;TACSTD2;RAPGEF2;MELTF;THY1;RHOA;RTN4;CORO1C;YWHAH
chloride transmembrane transport (GO:1902476)	16/58	1.09059e-07	2.86483e-06	3.07932e-05	0.000878194	-1.6188	25.9515	GABRB3;SLC12A2;SLC12A3;CLIC4;SLC12A4;SLC26A2;GABRA5;GABRA3;SLC1A1;SLC1A3;CLCN3;ANO1;CLCN5;SLC26A11;SLC12A6;SLC26A6
cell junction assembly (GO:0034329)	18/60	4.0321e-09	1.55298e-07	3.76871e-06	0.000153042	-1.32977	25.703	VASP;TBCD;ACTB;RHOA;TJP1;VMP1;CDH5;CDH4;PARD6B;CDH2;TRPV4;ITGA6;PKP4;FLNC;TLN2;TLN1;VCL;LIMS1
regulation of amyloid-beta formation (GO:1902003)	2019-09-01	3.75018e-07	8.75667e-06	6.54678e-05	0.00159861	-1.73504	25.6722	EPHA4;PRNP;TMED10;ROCK1;ROCK2;APOE;CLU;SORL1;PICALM
phagosome acidification (GO:0090383)	2028-11-01	1.94511e-07	4.91008e-06	4.0234e-05	0.00107431	-1.65481	25.5714	ATP6V1A;ATP6V1G1;RAB20;ATP6V0A2;RAB39A;ATP6V1H;ATP6V0A4;RAB38;TCIRG1;ATP6V0D1;ATP6V0A1
asymmetric protein localization (GO:0008105)	2018-09-05	6.57108e-05	0.000724175	0.00174404	0.0199869	-2.64464	25.4685	VANGL2;PARD3;ERBIN;SHROOM2;GOPC
negative regulation of cell migration (GO:0030336)	27/122	1.1625e-09	5.29647e-08	2.66013e-06	0.000118313	-1.2132	24.9588	PTPRU;CLIC4;TACSTD2;PTPRJ;THY1;ADIPOR1;CORO1C;PTPRG;ROBO1;HYAL2;DAG1;SLIT2;SRGAP2;TCAF1;MAGI2;ARAP3;BST2;ADAM15;STK26;PLXNB3;DPEP1;EPPK1;NF2;EPHA1;PHLDB2;VCL;BMPR1A
vascular endothelial growth factor receptor signaling pathway (GO:0048010)	19/71	1.23042e-08	4.17894e-07	8.26089e-06	0.000291157	-1.36662	24.8907	VAV3;NRP1;BMPR2;FLT1;ROCK1;ROCK2;SRC;FLT4;HSPB1;SHB;ACTB;PTK2;RHOA;VAV2;AXL;ELMO1;KDR;RAC1;NCK1
negative regulation of calcium ion-dependent exocytosis (GO:0045955)	2018-07-04	0.000335273	0.00274087	0.0048253	0.041347	-3.10412	24.8347	STXBP3;FMR1;ADRA2A;CBARP
regulation of heart contraction (GO:0008016)	21/96	9.91769e-08	2.66565e-06	3.87443e-05	0.0010489	-1.53714	24.7884	HCN4;CAMK2D;NPR1;NPR2;ATP2B4;ATP1A3;ITPR2;ANK2;ATP1A2;ATP1B3;ITPR3;ATP1A1;ATP1B2;ATP2B1;ATP1B1;CACNA1H;SLC8A1;ACE2;ASPH;FXYD7;FXYD6
positive regulation of cellular process (GO:0048522)	65/520	3.3534e-09	1.37673e-07	6.45623e-05	0.00158687	-1.26913	24.7649	VIPR1;FLT1;HSP90AB1;SLC44A4;TENM4;IRS1;FLT4;FMR1;IRS2;TCIRG1;IGF1R;FLOT1;KDR;CAPN1;IL6R;KCNH2;PDGFRB;PDGFRA;MATK;RHOG;EMP2;LIFR;NRG1;GAB2;OSMR;ADRA2A;TGFBR1;TGFBR2;CEACAM6;GPRIN1;PARD3;HCLS1;CD47;STAMBP;EPHA1;EZR;IL6ST;SLC25A5;COLEC12;LRP5;MST1R;PHB;TNFRSF11A;DPP4;PAK1;ERBB2;STX4;S1PR2;STX3;EGF;INSR;NTRK3;RDX;MSN;LILRB1;SORL1;PTK2;EHD1;EHD2;FER;FASN;FGFR4;FGFR3;FGFR2;FGFR1
cellular response to glucagon stimulus (GO:0071377)	1933-12-01	1.47235e-07	3.76761e-06	3.35096e-05	0.000934954	-1.5735	24.7531	GNG3;ADCY9;GNG4;PRKAR1A;PRKAR2B;GNB1;ADCY3;ADCY2;ADCY8;ADCY7;ADCY6;ADCY5
ERBB signaling pathway (GO:0038127)	20/81	2.28839e-08	7.24528e-07	1.3282e-05	0.00044305	-1.40332	24.6884	GRB7;DGKD;EGF;PDPK1;SRC;ERBIN;MATK;NRG1;PRKCA;CBL;PIK3C2A;PTK2;NRAS;ERBB3;UBB;ERBB2;ABL1;ABL2;CSK;GRB2
regulation of amyloid-beta clearance (GO:1900221)	2018-11-06	1.30923e-05	0.00018669	0.000640471	0.0095712	-2.1899	24.6221	LRPAP1;ROCK1;APOE;CLU;LDLR;PICALM
cellular response to calcium ion (GO:0071277)	1943-12-01	3.71911e-06	6.52328e-05	0.000271331	0.00504325	-1.9619	24.5277	CAMK2D;CLIC4;NLGN1;SYT1;CPNE1;DPEP1;BRAF;SCN5A;MCOLN1;PKD2;RASGRP2;ADD1
cortical cytoskeleton organization (GO:0030865)	1930-11-01	4.4461e-07	1.01906e-05	6.6855e-05	0.00161742	-1.67512	24.5005	DLG1;NLGN1;ROCK1;ROCK2;TRPV4;EPB41L3;RAB13;EZR;LLGL1;RHOQ;LLGL2
regulation of T cell receptor signaling pathway (GO:0050856)	2027-10-01	1.34536e-06	2.63155e-05	0.000133705	0.00283565	-1.80576	24.4118	LGALS3;PRNP;CEACAM1;CD300A;LCK;PTPRJ;THY1;EZR;NECTIN2;PTPN2
activation of protein kinase A activity (GO:0034199)	2017-09-01	1.09655e-07	2.86483e-06	3.35342e-05	0.000934954	-1.51986	24.3571	ADCY9;PRKAR1A;PRKAR2B;ADCY3;ADCY2;ADCY8;ADCY7;ADCY6;ADCY5
cAMP biosynthetic process (GO:0006171)	2015-07-01	8.93099e-06	0.000137877	0.000463764	0.00759922	-2.09206	24.3223	ADCY9;ADCY3;ADCY2;ADCY8;ADCY7;ADCY6;ADCY5
regulation of endocytosis (GO:0030100)	18/70	5.83271e-08	1.66344e-06	2.23918e-05	0.000674643	-1.45782	24.2832	CD63;LRPAP1;LRSAM1;CD151;HIP1;RAB5C;SRC;HIP1R;LILRB1;LGALS3;RAB20;ABL1;FLOT1;ABL2;APOE;LDLR;EPHA3;PICALM
regulation of protein secretion (GO:0050708)	25/108	1.76751e-09	7.86121e-08	3.1224e-06	0.000135643	-1.20041	24.1928	ACHE;SLC2A1;ITPR2;ITPR3;DPP4;PPP3CB;STXBP5;UNC13B;RHBDF2;CACNA2D2;PRKCA;ADRA2C;SLC8B1;SYTL4;ADRA2A;DISP1;GOLPH3;MARCKS;ERP29;ADAM9;EZR;SLC25A5;SLC25A4;LLGL1;LLGL2
desmosome organization (GO:0002934)	2018-09-05	6.57108e-05	0.000724175	0.00174404	0.0199869	-2.50733	24.1462	DSP;JUP;PKP2;PRKCA;PKP3
sodium ion homeostasis (GO:0055078)	2027-10-01	1.34536e-06	2.63155e-05	0.000133705	0.00283565	-1.78508	24.1323	SLC12A2;SLC12A3;ATP1A3;ATP1A2;ATP1B3;ATP1A1;ATP1B2;ATP1B1;SLC8A1;SLC9A1
iron ion homeostasis (GO:0055072)	17/64	8.08349e-08	2.20437e-06	2.64653e-05	0.000760572	-1.46919	23.9931	ATP6V1A;ATP6V1G1;SLC46A1;ABCB6;TFRC;SLC40A1;TF;HEPH;UBB;SLC22A17;ATP6V0A2;ATP6V0D1;B2M;NEO1;HMOX2;ABCG2;PICALM
regulation of phosphatidylinositol 3-kinase signaling (GO:0014066)	21/81	3.96206e-09	1.5419e-07	4.27562e-06	0.000166393	-1.23713	23.9341	PDGFRB;PPP1R16B;PDGFRA;FLT1;UNC5B;CBL;PTPN13;PTK2;SLC9A3R1;CEACAM1;ERBB3;NEDD4;KDR;F2RL1;HCLS1;PIP4K2A;PIP5K1A;PIP4K2B;PLXNB1;STAMBP;FGFR1
integrin-mediated signaling pathway (GO:0007229)	17/59	2.1395e-08	7.01155e-07	1.0887e-05	0.000373155	-1.3547	23.9241	ITGB1;NRP1;SRC;ITGA2;RCC2;ERBIN;THY1;PTK2;CEACAM1;TEC;ADAM15;ABL1;ZYX;ADAM9;MYH9;MADCAM1;CD47
regulation of phospholipase C activity (GO:1900274)	2018-11-06	1.30923e-05	0.00018669	0.000640471	0.0095712	-2.12147	23.8528	PDGFRB;PDGFRA;FLT1;ABL1;ABL2;FGFR1
regulation of cellular pH (GO:0030641)	1939-12-01	1.17532e-06	2.34813e-05	0.000126441	0.00273054	-1.73864	23.7394	SLC4A7;CLN3;SLC4A8;SLC26A2;SLC9A6;SLC9A7;SLC4A11;SLC26A11;SLC4A2;SLC4A4;SLC26A6;SLC9A1
regulation of myoblast fusion (GO:1901739)	2013-06-01	4.39863e-05	0.0005184	0.0012478	0.0156963	-2.36132	23.6878	CD53;EHD1;EHD2;RIPOR2;ADGRB1;FLOT1
cardiac muscle cell action potential (GO:0086001)	1930-10-01	4.08714e-06	7.06924e-05	0.000269802	0.0050399	-1.9008	23.5845	HCN4;KCNH2;CACNA2D1;PKP2;ANK2;ATP1A2;ATP1A1;SCN5A;ATP1B1;SLC8A1
negative regulation of cellular process (GO:0048523)	65/535	1.03827e-08	3.59163e-07	0.000135829	0.00285089	-1.28023	23.5347	SEMA5A;PTPRU;RIPOR2;BMPR2;PLXND1;FHL1;JADE1;PTPRJ;ENO1;PARK7;PKD2;CLU;SPN;GJA1;PPP2R1A;HYAL2;PLXNC1;CD33;NCK1;KCNH2;MAP2K1;ACTN1;TESC;ITGA1;MAGI2;CASK;TSC1;SSTR2;ADAM15;RASA1;ADGRB1;MYH9;RAPGEF2;RAF1;PLPP1;LRPAP1;NPR1;ADAM22;PHB;RTN4;FAM129B;SLC9A3R1;ERBB3;GPNMB;GNG4;PODXL;PLXNA2;PLXNA1;CSK;UTP20;APBB1;SLIT2;PLXNA4;PLXNA3;SUSD2;LILRB1;BST2;DLG3;PLXNB3;PLXNB2;PLXNB1;NF2;CRLF3;FRK;PTPN2
positive regulation of protein localization to plasma membrane (GO:1903078)	14/44	9.42237e-08	2.55087e-06	2.5919e-05	0.000750647	-1.45364	23.5164	DPP10;ITGB1;PRKCI;ITGA3;PDPK1;RHOG;SORBS1;NKD2;DLG1;STX4;STX3;EPHB2;EPHA3;EPHA2
receptor clustering (GO:0043113)	2025-10-01	5.79633e-07	1.28899e-05	7.98537e-05	0.00190021	-1.63641	23.5002	DLG1;NLGN1;DLG3;ITGA4;DLG4;NRXN1;DVL1;MAGI2;MADCAM1;THY1
regulated exocytosis (GO:0045055)	24/149	4.61466e-06	7.83654e-05	0.000697423	0.0103396	-1.91269	23.4998	ABCC4;CD63;SPARC;TMED10;EGF;ACTN1;APLP2;ARHGAP17;LHFPL2;CLU;SYTL4;PPP3CB;TF;TMX3;VAMP7;CD109;LAMP2;PSAP;PECAM1;PHACTR2;SDF4;TLN1;STEAP2;VCL
epidermal growth factor receptor signaling pathway (GO:0007173)	14/58	3.89147e-06	6.7937e-05	0.000312015	0.00563135	-1.88361	23.4637	GRB7;DGKD;EGF;PDPK1;SRC;ERBIN;CBL;PIK3C2A;PTK2;NRAS;ABL1;ABL2;CSK;GRB2
cellular monovalent inorganic cation homeostasis (GO:0030004)	2018-08-01	3.11932e-06	5.65717e-05	0.000236031	0.00464112	-1.84849	23.435	ATP1A3;ATP1A2;ATP1B3;ATP1A1;ATP1B2;ATP1B1;SLC8A1;SLC9A1
Ras protein signal transduction (GO:0007265)	37/224	6.72718e-09	2.41661e-07	1.79137e-05	0.000562399	-1.24539	23.4346	RAB5C;ROCK1;PARK7;PLD1;RASGRP2;NRAS;PAK1;RHOT2;RAB20;RHOT1;RRAS;RAB23;GNA12;EPS8L2;RAB28;RAC1;CTNNAL1;NGFR;DBNL;RAB39A;RHOG;ADRA2A;RHOA;RAP2A;RIT1;RAP2B;RAB15;CDC42EP4;GNB1;RAB13;ELMO1;CDC42EP1;RAPGEF2;GRB2;RAB38;RAPGEF6;RHOQ
cellular response to insulin stimulus (GO:0032869)	25/111	3.24224e-09	1.34589e-07	4.73864e-06	0.000180648	-1.19366	23.3324	ATP6V1A;IRS1;IRS2;TCIRG1;PIK3C2A;IGF1R;ATP6V0A2;ATP6V1H;INPP5K;ATP6V0A4;ATP6V0A1;ATP6V1G1;PRKCI;PDPK1;INSR;DENND4C;SORBS1;CEACAM1;FER;SELENOS;RAB13;GRB2;ATP6V0D1;PTPN2;RHOQ
neuron cell-cell adhesion (GO:0007158)	2015-07-01	8.93099e-06	0.000137877	0.000463764	0.00759922	-1.9867	23.0974	NLGN3;NLGN1;NLGN2;NLGN4X;NRXN1;NRXN3;NCAM2
cGMP biosynthetic process (GO:0006182)	2025-09-01	6.05032e-06	9.87074e-05	0.000342869	0.00601389	-1.90688	22.9119	ADCY9;NPR1;NPR2;ADCY3;ADCY2;ADCY8;ADCY7;ADCY6;ADCY5
positive regulation of synaptic transmission (GO:0050806)	18/68	3.57478e-08	1.07705e-06	1.60847e-05	0.00051361	-1.33328	22.8615	NLGN3;UNC13B;MPP2;NLGN1;NLGN2;SYT1;FMR1;NRXN1;CLSTN1;STX1B;CACNG8;DLG4;GPRIN1;FLOT1;NPTN;STX4;EPHB2;SHANK2
positive regulation of myotube differentiation (GO:0010831)	2017-07-01	2.43676e-05	0.000322828	0.000834462	0.0117019	-2.14318	22.7654	CD53;EHD1;EHD2;RIPOR2;ADGRB1;FLOT1;FAM129B
establishment of endothelial intestinal barrier (GO:0090557)	2018-07-04	0.000335273	0.00274087	0.0048253	0.041347	-2.8314	22.6528	TJP1;AFDN;RAPGEF2;F11R
presynapse assembly (GO:0099054)	2016-07-01	1.50855e-05	0.000210066	0.00062771	0.0095712	-2.01819	22.4055	FZD1;NLGN3;PTPRD;NLGN1;NLGN2;NLGN4X;DVL1
bundle of His cell-Purkinje myocyte adhesion involved in cell communication (GO:0086073)	2018-07-04	0.000335273	0.00274087	0.0048253	0.041347	-2.79102	22.3297	DSP;JUP;PKP2;DSC2
axon extension (GO:0048675)	2021-08-01	1.2414e-05	0.000180981	0.000539835	0.00843204	-1.95819	22.121	NLGN3;NRP1;PPP3CB;ALCAM;SLC9A6;PLXNB3;PLXNB1;SLIT2
response to forskolin (GO:1904321)	2018-09-05	6.57108e-05	0.000724175	0.00174404	0.0199869	-2.29113	22.0641	ADCY3;ADCY2;ADCY6;GNAI1;ADCY5
positive regulation of phospholipase activity (GO:0010518)	2020-08-01	8.09403e-06	0.000128133	0.000415526	0.00699282	-1.88164	22.0611	PDGFRB;PDGFRA;FLT1;PDPK1;ABL2;FGFR3;FGFR2;FGFR1
negative regulation of amyloid-beta formation (GO:1902430)	2018-10-05	0.000125164	0.00122733	0.00247028	0.0254944	-2.45003	22.0157	PRNP;ROCK1;APOE;CLU;SORL1
transferrin transport (GO:0033572)	1937-11-01	4.78889e-06	8.05914e-05	0.000307815	0.0055825	-1.79635	22.0038	ATP6V1A;ATP6V1G1;TF;TFRC;ATP6V0A2;ATP6V1H;ATP6V0A4;TCIRG1;ATP6V0D1;MCOLN1;ATP6V0A1
cellular response to organic cyclic compound (GO:0071407)	27/136	1.41302e-08	4.75409e-07	1.50273e-05	0.000492472	-1.21684	21.9944	GABRB3;HCN4;ROCK2;ADCY3;ATP1A3;ADCY2;ATP1A2;ATP1A1;BRCA1;PKD2;ACTB;ADCY6;GNAI1;ADCY5;SLC5A5;CASP3;CTNNA1;INPP5K;JUP;MSN;SSTR2;DIAPH1;GNB1;RAPGEF2;EZR;FOLR1;SLC26A6
proteolysis (GO:0006508)	39/292	8.95299e-07	1.84798e-05	0.0005931	0.00915629	-1.57928	21.9932	CPM;ENPEP;HM13;SPPL2A;ECE1;FURIN;PRCP;PSEN1;LRP8;APH1A;DPP4;CLN3;NLN;MMP25;NCSTN;ANPEP;CASP3;CAPN5;CAPN2;CPNE1;OLR1;CAPN1;GGT1;GGT5;ST14;ACE;LVRN;ERAP1;NRDC;RHBDF2;LNPEP;TMPRSS11E;BACE2;MMP16;MMP15;MMP17;CNTN1;OGT;METAP2
regulation of protein tyrosine kinase activity (GO:0061097)	1932-10-01	7.89442e-06	0.000126582	0.000413463	0.00699282	-1.8682	21.9501	EPHA4;PRNP;ACE;RAP2B;DLG3;ERBB3;DLG4;HYAL2;THY1;LRP8
response to insulin (GO:0032868)	16/72	2.61447e-06	4.87995e-05	0.000269139	0.0050399	-1.70514	21.9186	PRKCI;IRS1;PDPK1;SORT1;INSR;DENND4C;IRS2;TSC1;SORBS1;CEACAM1;FER;SELENOS;RAB13;INPP5K;OGT;RHOQ
postsynaptic membrane organization (GO:0001941)	2017-07-01	2.43676e-05	0.000322828	0.000834462	0.0117019	-2.05735	21.8537	NLGN3;NLGN1;NLGN2;NLGN4X;DLG4;NRXN1;APOE
regulation of heart rate by cardiac conduction (GO:0086091)	1936-11-01	3.54946e-06	6.25508e-05	0.000252652	0.00483235	-1.73956	21.8292	DSP;HCN4;KCNH2;CACNB2;CAMK2D;JUP;CACNA2D1;PKP2;ANK2;SCN5A;DSC2
apical junction assembly (GO:0043297)	1936-11-01	3.54946e-06	6.25508e-05	0.000252652	0.00483235	-1.73864	21.8177	DLG1;PARD6B;PATJ;PRKCI;PARD3;RAB13;CTNNA1;TBCD;F11R;RHOA;VCL
positive regulation of excitatory postsynaptic potential (GO:2000463)	2020-08-01	8.09403e-06	0.000128133	0.000415526	0.00699282	-1.85803	21.7842	NLGN3;STX1B;NLGN1;NLGN2;DLG4;GPRIN1;NRXN1;SHANK2
platelet aggregation (GO:0070527)	1934-11-01	1.88055e-06	3.62151e-05	0.000166967	0.00337184	-1.64943	21.746	PDGFRA;RAP2B;STXBP3;GNAS;TYRO3;HSPB1;MYH9;TLN1;CLIC1;ACTB;VCL
L-amino acid transport (GO:0015807)	2026-09-01	8.78055e-06	0.000137832	0.000433913	0.00723705	-1.8677	21.7455	SLC36A1;SLC7A5;SLC1A1;SLC1A2;SLC1A3;SLC1A4;SLC3A2;SLC36A4;SLC38A5
homotypic cell-cell adhesion (GO:0034109)	1939-12-01	1.17532e-06	2.34813e-05	0.000126441	0.00273054	-1.58394	21.6271	PDGFRA;RAP2B;STXBP3;GNAS;TYRO3;HSPB1;MYH9;TLN1;CLIC1;ACTB;DSC2;VCL
cellular potassium ion homeostasis (GO:0030007)	2014-06-01	7.3216e-05	0.000792158	0.00168065	0.019726	-2.25973	21.5174	ATP1A3;ATP1A2;ATP1B3;ATP1A1;ATP1B2;ATP1B1
regulation of establishment or maintenance of cell polarity (GO:0032878)	2018-07-01	3.78893e-05	0.000461089	0.00109142	0.0144444	-2.10905	21.4719	CDH5;RIPOR2;ROCK1;ROCK2;KRIT1;LLGL1;LLGL2
regulation of cardiac muscle cell action potential (GO:0098901)	2025-09-01	6.05032e-06	9.87074e-05	0.000342869	0.00601389	-1.78453	21.4419	DSP;HCN4;CAMK2D;DLG1;CXADR;JUP;PKP2;ANK2;DSC2
regulation of endothelial cell migration (GO:0010594)	18/70	5.83271e-08	1.66344e-06	2.23918e-05	0.000674643	-1.28666	21.4322	NRP1;BMPR2;SPARC;ANXA3;ROCK2;FLT4;PTPRM;EMP2;PRCP;PRKCA;PTK2;CEACAM1;ADGRB1;ABL1;KDR;KRIT1;SLIT2;EPHA2
membrane repolarization (GO:0086009)	2014-06-01	7.3216e-05	0.000792158	0.00168065	0.019726	-2.2455	21.3818	KCNH2;ATP1A2;ATP1B3;ATP1A1;ATP1B2;ATP1B1
presynaptic membrane organization (GO:0097090)	2018-12-06	2.49027e-05	0.000325303	0.000905617	0.0123576	-1.99477	21.1456	NLGN3;PTPRD;NLGN1;NLGN2;NLGN4X;CNTN2
leukocyte tethering or rolling (GO:0050901)	2017-07-01	2.43676e-05	0.000322828	0.000834462	0.0117019	-1.9894	21.1319	ITGB1;SPN;GOLPH3;ITGA4;ROCK1;MADCAM1;ADD2
negative regulation of T cell receptor signaling pathway (GO:0050860)	2015-07-01	8.93099e-06	0.000137877	0.000463764	0.00759922	-1.79608	20.8812	LGALS3;PRNP;CEACAM1;PTPRJ;THY1;EZR;PTPN2
positive regulation of cell proliferation (GO:0008284)	52/425	2.49013e-07	5.92555e-06	0.000534851	0.00843204	-1.36266	20.7204	VIPR1;FLT1;IRS1;FLT4;IRS2;TCIRG1;IGF1R;KDR;CAPN1;SCN5A;IL6R;PDGFRB;PDGFRA;PRKCI;MATK;RHOG;EMP2;LIFR;NRG1;GAB2;OSMR;ADRA2A;TGFBR1;TGFBR2;CEACAM6;HCLS1;CD47;STAMBP;EPHA1;IL6ST;SLC25A5;DDR2;LRP5;MST1R;TNFRSF11A;DPP4;PAK1;ERBB2;STX4;S1PR2;STX3;EGF;INSR;NTRK3;PTK2;FER;TMEM119;FGFR4;FGFR3;FGFR2;BMPR1A;FGFR1
activation of protein kinase activity (GO:0032147)	37/234	2.23107e-08	7.19567e-07	4.12066e-05	0.00109183	-1.17198	20.6482	ADCY3;ADCY2;PARK7;ADCY8;ADCY7;ADCY6;ADCY5;GNG3;PAK1;UBB;PRKAR2B;ABL1;S1PR2;MARK2;MAP2K1;PDPK1;INSR;NTRK3;TNFRSF10B;EMP2;NRG1;TNFRSF10A;ADRA2C;ADRA2B;ADRA2A;TGFBR1;TGFBR2;TRAF7;ADCY9;TAOK3;PRKAR1A;STK26;ERP29;ADAM9;TAB2;TNIK;RAF1
bundle of His cell to Purkinje myocyte communication (GO:0086069)	2018-09-04	0.00109921	0.00715445	0.00936802	0.0660357	-3.01547	20.5449	DSP;JUP;PKP2;DSC2
glucose import (GO:0046323)	2018-10-05	0.000125164	0.00122733	0.00247028	0.0254944	-2.2841	20.5247	SORT1;SLC2A13;SLC2A12;SLC2A6;SLC2A8
regulation of positive chemotaxis (GO:0050926)	2018-09-04	0.00109921	0.00715445	0.00936802	0.0660357	-2.98252	20.3204	NTRK3;CNTN1;KDR;F2RL1
ventricular compact myocardium morphogenesis (GO:0003223)	2018-07-04	0.000335273	0.00274087	0.0048253	0.041347	-2.53132	20.252	DSP;LRP2;TGFBR1;BMPR1A
positive regulation of ion transmembrane transporter activity (GO:0032414)	2024-08-01	3.84104e-05	0.000464406	0.00110189	0.0144444	-1.98802	20.2126	TCAF1;ABCB1;TRPC6;ANK2;ATP1B3;ANK3;ATP1B2;ATP1B1
negative regulation of cell motility (GO:2000146)	22/98	3.00374e-08	9.35166e-07	1.81154e-05	0.000563991	-1.16481	20.1754	PTPRU;CLIC4;TCAF1;MAGI2;TACSTD2;ARAP3;PTPRJ;SPINT2;THY1;ROBO1;BST2;ADAM15;STK26;DAG1;PLXNB3;DPEP1;EPPK1;NF2;SLIT2;EPHA1;SRGAP2;VCL
regulation of MAP kinase activity (GO:0043405)	17/88	9.66871e-06	0.000148651	0.000718542	0.0106106	-1.74348	20.1313	PDGFRB;FLT1;CD300A;EGF;PTPRJ;MST1R;SORL1;ADRA2A;IGF1R;ROBO1;HYAL2;SMPD1;ERBB2;INPP5K;APOE;EPHB2;FGFR1
positive regulation of dendrite development (GO:1900006)	1933-10-01	1.07433e-05	0.000162499	0.000506238	0.0081172	-1.75891	20.1241	PTPRD;NLGN1;CAPRIN1;FMR1;COBL;APOE;PSEN1;VLDLR;LRP8;SHANK2
regulation of actin cytoskeleton organization (GO:0032956)	18/76	2.26572e-07	5.49657e-06	5.65169e-05	0.00140765	-1.3129	20.0876	PDGFRB;PDGFRA;ROCK1;ROCK2;RDX;HIP1R;ARHGAP18;ARHGAP17;TSC1;F11R;ARHGAP35;RHOA;BST2;ABL1;ABL2;EPHA3;GPM6B;RHOQ
regulation of establishment of endothelial barrier (GO:1903140)	2013-06-01	4.39863e-05	0.0005184	0.0012478	0.0156963	-1.97629	19.8254	CDH5;ROCK1;ROCK2;S1PR2;ADD1;TNFRSF1A
leukocyte adhesion to vascular endothelial cell (GO:0061756)	2017-07-01	2.43676e-05	0.000322828	0.000834462	0.0117019	-1.86628	19.8241	ITGB1;SPN;GOLPH3;ITGA4;ROCK1;MADCAM1;ADD2
neuron projection extension (GO:1990138)	2029-09-01	2.40505e-05	0.000322828	0.000832611	0.0117019	-1.86382	19.8224	NLGN3;NRP1;PPP3CB;ALCAM;SLC9A6;FLRT3;CPNE1;PLXNB3;PLXNB1
Wnt signaling pathway, planar cell polarity pathway (GO:0060071)	17/89	1.13171e-05	0.000169802	0.000802559	0.0116216	-1.72141	19.6055	FZD1;FZD3;FZD2;FZD5;RYK;FZD7;FZD6;MAGI2;AP2A2;CELSR2;CELSR3;RHOA;DAAM1;UBB;DVL1;RAC1;AP2M1
cellular response to forskolin (GO:1904322)	2018-09-05	6.57108e-05	0.000724175	0.00174404	0.0199869	-2.03062	19.5553	ADCY3;ADCY2;ADCY6;GNAI1;ADCY5
neuron projection maintenance (GO:1990535)	2018-07-04	0.000335273	0.00274087	0.0048253	0.041347	-2.44406	19.5539	PRNP;INSR;ATP1A3;PSEN1
membrane protein proteolysis (GO:0033619)	1936-12-01	4.41982e-07	1.01906e-05	6.71038e-05	0.00161742	-1.33627	19.5522	APH1A;BACE2;NGFR;NCSTN;HM13;ERAP1;SPPL2A;DAG1;ADAM9;MYH9;PRKCQ;PSEN1
import across plasma membrane (GO:0098739)	2018-12-06	2.49027e-05	0.000325303	0.000905617	0.0123576	-1.84367	19.5439	HCN4;SLC46A1;ATP1A2;ATP1A1;LRP2;ATP1B1
ERBB2 signaling pathway (GO:0038128)	1940-12-01	1.59124e-06	3.09629e-05	0.000154292	0.00316723	-1.46246	19.5253	GRB7;NRAS;ERBB3;UBB;EGF;SRC;ERBB2;ERBIN;MATK;GRB2;NRG1;PRKCA
hexose transmembrane transport (GO:0035428)	2020-07-01	8.33455e-05	0.00087466	0.00178842	0.0200046	-2.07668	19.5052	SLC2A13;SLC2A12;SLC2A1;SLC2A3;SLC2A5;SLC2A6;SLC2A8
entry into host cell (GO:0030260)	1934-11-01	1.88055e-06	3.62151e-05	0.000166967	0.00337184	-1.47759	19.4804	ACE2;GRK2;UBB;AXL;SRC;HYAL2;WWP1;GRB2;CBL;MET;NECTIN1
positive chemotaxis (GO:0050918)	2018-07-01	3.78893e-05	0.000461089	0.00109142	0.0144444	-1.91089	19.4545	SEMA5A;LGALS3;NRP1;GPNMB;PLXNB3;PTPRJ;MET
regulation of neuron projection development (GO:0010975)	25/120	1.74951e-08	5.78424e-07	1.52058e-05	0.000493991	-1.08852	19.4425	TENM3;ADCY6;ARHGAP35;PAK1;CDH2;NPTN;ABL2;APOE;SCARF1;MARK2;EPHB3;FZD1;EPHA4;NGFR;PRKCI;MAGI2;STX1B;PTK7;TRPV4;PLXNB3;PLXNB2;RAPGEF2;DBN1;EPHA3;ITM2C
adenylate cyclase-activating G-protein coupled receptor signaling pathway (GO:0007189)	17/79	2.0603e-06	3.92719e-05	0.000243752	0.00474301	-1.48151	19.3969	ABCA1;ADCY3;ADCY2;PTH1R;ADCY8;ADRA2C;ADCY7;ADRA2B;ADCY6;ADRA2A;ADCY5;ADCY9;TBXA2R;GNAQ;GNB1;GNAS;RAPGEF2
monovalent inorganic cation homeostasis (GO:0055067)	2027-09-01	1.24981e-05	0.000180981	0.00054393	0.00843204	-1.71742	19.3895	KCNH2;SLC12A2;SLC12A3;SLC12A4;SLC9A7;ATP6V0A4;CLCN3;SLC12A6;SLC9A1
regulation of cardiac muscle cell contraction (GO:0086004)	2027-09-01	1.24981e-05	0.000180981	0.00054393	0.00843204	-1.716	19.3736	DSP;HCN4;CAMK2D;DLG1;JUP;PKP2;ANK2;SCN5A;DSC2
negative regulation of antigen receptor-mediated signaling pathway (GO:0050858)	2018-08-01	3.11932e-06	5.65717e-05	0.000236031	0.00464112	-1.52344	19.314	LGALS3;PRNP;CEACAM1;CD300A;PTPRJ;THY1;EZR;PTPN2
cation transport (GO:0006812)	19/80	1.0021e-07	2.67417e-06	3.43356e-05	0.00094322	-1.19706	19.2919	HCN4;SLC12A2;SLC36A1;SLC22A5;TRPC6;SLC6A15;SLC1A1;SLC1A4;SLC3A2;LRP2;SLC1A5;MCOLN1;PANX1;ANO1;CLN3;GPRIN1;ANO10;SLC36A4;SLC38A5
positive regulation of hydrolase activity (GO:0051345)	27/173	2.24041e-06	4.24881e-05	0.000516607	0.00822282	-1.47864	19.2355	ITGB1;USP6NL;GSK3B;THY1;F11R;RASGRP2;ABR;ERBB2;SNX9;SRGAP2;S100A10;ATP1B3;ARAP1;ATP1B2;ATP1B1;RHOA;NET1;AFDN;SNX18;F2RL1;RAPGEF2;ITGA6;PKP4;PLXNB1;RAPGEF6;LIMS1;PICALM
positive regulation of cell motility (GO:2000147)	31/180	4.14458e-08	1.23873e-06	4.20385e-05	0.00110373	-1.13138	19.2322	GRB7;CD151;FLT1;IGF1R;PAK1;GPNMB;PODXL;KDR;STX4;ACVR1;PDGFRB;CARMIL1;PDGFRA;HSPA5;EGF;ARHGEF39;INSR;NTRK3;RDX;PRKCA;ADRA2A;PTK2;TGFBR1;PTP4A1;FER;CEACAM6;CNTN1;MYADM;F2RL1;ITGA6;EPHA1
glucose transport (GO:0015758)	2023-08-01	2.69672e-05	0.000347413	0.00087829	0.0121529	-1.82788	19.2309	SORT1;SLC2A13;SLC2A12;SLC2A1;SLC2A3;SLC2A5;SLC2A6;SLC2A8
positive regulation of nervous system development (GO:0051962)	15/53	1.87601e-07	4.76788e-06	4.22468e-05	0.00110373	-1.2412	19.2248	NLGN3;GRID2;NLGN1;NLGN2;TENM4;NRXN1;CLSTN1;LRP2;PTPRD;SLITRK2;PARD3;EPHB2;EPHB1;EPHB3;LRRC4B
cytokine-mediated signaling pathway (GO:0019221)	70/634	1.33813e-07	3.46484e-06	0.000906313	0.0123576	-1.21415	19.2162	IFITM3;ITGB1;IRS1;INPPL1;IRS2;ICAM1;IL27RA;CASP3;B2M;IL6R;IL13RA1;IFNAR2;ANXA1;IL4R;ANXA2;CHUK;HLA-B;LIFR;GAB2;HLA-A;TYK2;HLA-F;OSMR;IL17RA;TNFRSF1A;CEACAM1;TNFRSF25;LCP1;IL6ST;BIRC2;CD44;IFNAR1;CAMK2D;TNFRSF11A;ADIPOR1;CBL;SAMHD1;CSF2RA;LRP8;MUC1;FLRT2;PTPRZ1;UBB;FLRT3;INPP5D;NCAM1;STX4;STX3;LRRC4B;NGFR;CD70;IL10RB;MSN;TNFRSF10B;TNFRSF10A;TNFRSF10D;BST2;FER;TEC;HNRNPF;CNTN1;ACKR3;SDC1;TNFSF9;GRB…
positive regulation of endocytosis (GO:0045807)	17/65	1.03624e-07	2.74567e-06	3.1295e-05	0.000885744	-1.19082	19.1514	CD63;CD151;HIP1;HIP1R;CBL;MERTK;CLU;TF;AXL;LMAN2;FLOT1;SIRPA;APOE;LDLRAP1;B2M;LDLR;VPS28
beta-catenin destruction complex disassembly (GO:1904886)	2023-08-01	2.69672e-05	0.000347413	0.00087829	0.0121529	-1.81763	19.1231	AMER1;FZD1;GSK3B;FZD2;FZD5;DVL1;LRP5;PPP1CA
phagosome maturation (GO:0090382)	1933-11-01	1.34189e-06	2.63155e-05	0.000134344	0.00283565	-1.41139	19.0839	ATP6V1A;ATP6V1G1;RAB20;ATP6V0A2;RAB39A;ATP6V1H;ATP6V0A4;RAB38;TCIRG1;ATP6V0D1;ATP6V0A1
positive regulation of cellular component organization (GO:0051130)	23/107	3.4928e-08	1.0696e-06	2.14734e-05	0.000657578	-1.09919	18.873	NLGN3;CD63;GSK3B;GRID2;NLGN1;CD151;NLGN2;INSR;NRXN1;CLSTN1;SURF4;ADD1;TGFBR1;IGF1R;PTPRD;SLITRK2;FLOT1;APOE;EPHB2;EPHB1;LDLR;EPHB3;LRRC4B
nucleotide biosynthetic process (GO:0009165)	2027-09-01	1.24981e-05	0.000180981	0.00054393	0.00843204	-1.66985	18.8525	ADCY9;NPR1;NPR2;ADCY3;ADCY2;ADCY8;ADCY7;ADCY6;ADCY5
negative regulation of cell junction assembly (GO:1901889)	2020-07-01	8.33455e-05	0.00087466	0.00178842	0.0200046	-2.00379	18.8206	ACE;ROCK1;ROCK2;SRC;RCC2;PHLDB2;CORO1C
modulation of excitatory postsynaptic potential (GO:0098815)	2026-09-01	8.78055e-06	0.000137832	0.000433913	0.00723705	-1.6126	18.7754	NLGN3;STX1B;NLGN1;NLGN2;NLGN4X;DLG4;GPRIN1;NRXN1;SHANK2
cGMP metabolic process (GO:0046068)	2029-09-01	2.40505e-05	0.000322828	0.000832611	0.0117019	-1.76179	18.7372	ADCY9;NPR1;NPR2;ADCY3;ADCY2;ADCY8;ADCY7;ADCY6;ADCY5
regulation of aspartic-type endopeptidase activity involved in amyloid precursor protein catabolic process (GO:1902959)	2018-09-04	0.00109921	0.00715445	0.00936802	0.0660357	-2.7446	18.6994	EPHA4;ROCK2;SORL1;PICALM
positive regulation of macromolecule metabolic process (GO:0010604)	36/277	4.39933e-06	7.53941e-05	0.00145535	0.0174829	-1.51385	18.6719	CD63;GSK3B;ROCK1;ROCK2;FMR1;ECE1;BRCA1;PARK7;PHB;CLU;EPB41L4B;EPHB2;NSF;MAP2K1;ANXA2;EGF;NTRK3;TESC;MAGI2;RDX;MSN;ANK2;BRAF;LILRB1;ANK3;SNF8;TGFBR1;SMO;ERP29;PKP3;CD46;EZR;FGFR4;MYD88;LIMS1;TLR2
regulation of platelet-derived growth factor receptor-beta signaling pathway (GO:2000586)	2018-10-05	0.000125164	0.00122733	0.00247028	0.0254944	-2.06926	18.5941	PDGFRB;PDGFRA;HIP1;HIP1R;PTPN2
modified amino acid transport (GO:0072337)	2015-06-01	0.000116073	0.0011752	0.00221857	0.0237713	-2.02998	18.3943	SLC5A6;SLC9A3R1;SLC46A1;SLC6A8;SLC1A4;FOLR1
positive regulation of lipase activity (GO:0060193)	2018-11-05	0.000218557	0.0019581	0.00339328	0.0327579	-2.17819	18.3588	PDPK1;FGFR3;FGFR2;RHOA;FGFR1
cellular response to amyloid-beta (GO:1904646)	2024-08-01	3.84104e-05	0.000464406	0.00110189	0.0144444	-1.80193	18.3206	EPHA4;GSK3B;NGFR;PRNP;CACNA2D1;ATP1A3;PSEN1;IGF1R
positive regulation of vacuole organization (GO:0044090)	2018-11-05	0.000218557	0.0019581	0.00339328	0.0327579	-2.16742	18.268	LRSAM1;ANXA2;PIP4K2A;RAB3GAP2;PIP4K2B
inorganic anion transmembrane transport (GO:0098661)	16/65	6.02988e-07	1.333e-05	9.79555e-05	0.00223147	-1.27504	18.2603	GABRB3;SLC12A2;SLC12A3;CLIC4;SLC12A4;SLC26A2;GABRA5;GABRA3;SLC1A1;SLC1A3;CLCN3;ANO1;CLCN5;SLC26A11;SLC12A6;SLC26A6
membrane depolarization during cardiac muscle cell action potential (GO:0086012)	2018-07-01	3.78893e-05	0.000461089	0.00109142	0.0144444	-1.77945	18.1163	HCN4;CACNB2;CACNA2D1;ANK2;ATP1A2;SCN5A;SLC8A1
neuron development (GO:0048666)	27/145	5.80493e-08	1.66344e-06	4.02579e-05	0.00107431	-1.07492	17.9103	CNTNAP2;GPM6A;GSK3B;NLGN1;SLC44A4;TENM3;ROCK1;TENM4;FMR1;PTPRM;HMGB1;GBA2;CDH4;FLRT3;STX3;ATP7A;GPM6B;RYK;TBCD;L1CAM;EHD1;GPRIN1;NEDD4;RAB13;TBC1D24;RAPGEF2;CDK16
dendrite morphogenesis (GO:0048813)	1933-10-01	1.07433e-05	0.000162499	0.000506238	0.0081172	-1.56111	17.861	FARP1;DLG4;SDC2;DVL1;CTNNA2;EPHB2;CELSR2;EPHB1;SHANK2;EPHB3
wound healing (GO:0042060)	13/51	4.47746e-06	7.63826e-05	0.000323925	0.00581818	-1.44855	17.841	MACF1;PDGFRA;FZD7;MYOF;NRG1;PRCP;TGFBR1;EPB41L4B;PAK1;ERBB3;ERBB2;EPPK1;RAF1
phosphorylation (GO:0016310)	46/387	2.70581e-06	4.97975e-05	0.00184897	0.0205588	-1.39052	17.8266	GSK3B;CAMK2D;DGKD;ROCK2;MAST2;PAK1;PPP3CB;ERBB2;ABL1;CSK;EPHB2;MARK2;ACVR1;EPHA7;MAP2K1;PRKCI;CHUK;PDPK1;PRKCB;INSR;MATK;BRAF;PHKA1;PHKB;PRKCA;CDC42BPB;TYK2;MERTK;DGKZ;DCLK1;TGFBR1;SRPK1;TGFBR2;FER;MELK;TEC;TAOK3;LCK;STK26;PKN1;TNIK;RAF1;FRK;BMPR1A;CDK16;FGFR1
positive regulation of substrate adhesion-dependent cell spreading (GO:1900026)	2028-08-01	0.000132018	0.00128443	0.00248648	0.0255205	-1.99205	17.7941	CARMIL1;NRP1;C1QBP;ABL1;MYADM;RAC1;LIMS1;S100A10
inorganic cation import across plasma membrane (GO:0098659)	2026-08-01	7.35757e-05	0.000792158	0.00168431	0.019726	-1.86877	17.7855	HCN4;SLC9A6;SLC9A7;CACNA2D1;ATP2B4;SLC8A1;PICALM;SLC9A1
epiboly involved in wound healing (GO:0090505)	2015-06-01	0.000116073	0.0011752	0.00221857	0.0237713	-1.95302	17.6969	DDR1;CEACAM1;CD151;ARHGAP35;CD44;RHOA
cyclic purine nucleotide metabolic process (GO:0052652)	1931-09-01	4.36043e-05	0.0005184	0.00123494	0.0156397	-1.75393	17.6101	ADCY9;NPR1;NPR2;ADCY3;ADCY2;ADCY8;ADCY7;ADCY6;ADCY5
negative regulation of cell-substrate adhesion (GO:0010812)	1936-11-01	3.54946e-06	6.25508e-05	0.000252652	0.00483235	-1.40322	17.6086	ADAM15;FZD7;RASA1;RCC2;TACSTD2;TBCD;CASK;MELTF;NF2;RHOA;CORO1C
adenylate cyclase-inhibiting G-protein coupled receptor signaling pathway (GO:0007193)	15/64	2.63155e-06	4.87995e-05	0.000253517	0.00483235	-1.36983	17.5995	CHRM3;GNAI3;NPY1R;ADCY3;ADCY2;ADCY8;ADCY7;ADCY6;ADRA2A;GNAI1;ADCY5;GNAI2;AKAP12;ADCY9;PSAP
cellular response to ketone (GO:1901655)	2029-09-01	2.40505e-05	0.000322828	0.000832611	0.0117019	-1.65475	17.5989	ROCK2;SRC;GNB1;ADCY3;MSN;ADCY2;ADCY6;GNAI1;ADCY5
positive regulation of amyloid-beta clearance (GO:1900223)	2018-07-04	0.000335273	0.00274087	0.0048253	0.041347	-2.19943	17.5967	LRPAP1;ROCK1;LDLR;PICALM
artery development (GO:0060840)	2017-06-01	0.000259736	0.00226195	0.00367036	0.034382	-2.12596	17.5516	NRP1;BMPR2;PKD2;ACVR2B;TGFBR1;STRA6
regulation of epidermal growth factor receptor signaling pathway (GO:0042058)	14/59	4.83343e-06	8.06146e-05	0.000362217	0.00626501	-1.4329	17.5387	HIP1;EGF;ITGA1;RHBDF2;HIP1R;PTPRJ;ARAP1;CBL;EPN1;CEACAM1;FER;UBB;GRB2;PTPN2
regulation of cell-substrate adhesion (GO:0010810)	1934-10-01	1.44362e-05	0.000204294	0.000615619	0.00946483	-1.56906	17.4884	FZD7;TBCD;WASHC2C;TSC1;RAC1;THY1;PTK2;RHOA;CORO1C;LIMS1
regulation of intracellular pH (GO:0051453)	1945-12-01	6.2643e-06	0.000101314	0.000385526	0.00660833	-1.45536	17.4362	SLC4A7;CLN3;SLC4A8;SLC26A2;SLC9A6;SLC9A7;SLC4A11;SLC26A11;SLC4A2;SLC4A4;SLC26A6;SLC9A1
ferric iron transport (GO:0015682)	1937-11-01	4.78889e-06	8.05914e-05	0.000307815	0.0055825	-1.40812	17.2484	ATP6V1A;ATP6V1G1;TF;TFRC;ATP6V0A2;ATP6V1H;ATP6V0A4;TCIRG1;ATP6V0D1;MCOLN1;ATP6V0A1
positive regulation of protein tyrosine kinase activity (GO:0061098)	2029-09-01	2.40505e-05	0.000322828	0.000832611	0.0117019	-1.61764	17.2042	EPHA4;PRNP;ACE;DLG3;ERBB3;DLG4;EGF;LRP8;ADRA2A
glycerophospholipid biosynthetic process (GO:0046474)	24/165	2.69318e-05	0.000347413	0.00238682	0.0250134	-1.61851	17.0303	ACHE;MTMR1;PI4K2B;SLC44A3;PCYT1A;SLC44A4;SLC44A2;INPPL1;LPCAT1;OCRL;PLEKHA4;PIK3C2A;PLD1;PTPN13;PIK3C2B;ETNK1;INPP5D;LIPH;CPNE1;INPP5K;PIP4K2A;PIP5K1A;PIP4K2B;MFSD2A
dendritic spine organization (GO:0097061)	2025-08-01	5.36387e-05	0.000611318	0.00136868	0.0166433	-1.72708	16.9827	PRNP;DLG4;INSR;EPHB2;EPHB1;SHANK2;EPHB3;IGF1R
cAMP metabolic process (GO:0046058)	2025-08-01	5.36387e-05	0.000611318	0.00136868	0.0166433	-1.72502	16.9625	ADCY9;ADCY3;ADCY2;ADCY8;ADCY7;ADCY6;ADCY5;EPHA2
iron ion transport (GO:0006826)	2013-05-01	0.00055244	0.00412783	0.00593823	0.0479163	-2.25525	16.917	HEPH;TFRC;TTYH1;SLC40A1;MELTF
relaxation of muscle (GO:0090075)	2018-12-05	0.000356881	0.00287971	0.00454028	0.0401955	-2.127	16.8844	CAMK2D;ATP1A2;ATP1A1;ATP1B1;SLC8A1
positive regulation of GTPase activity (GO:0043547)	31/193	2.1204e-07	5.28121e-06	0.000131195	0.00281692	-1.09682	16.8543	ITGB1;USP6NL;GSK3B;THY1;F11R;RASGRP2;CORO1C;ABR;ERBB2;PIP5K1A;SNX9;SRGAP2;S100A10;TBC1D10B;NTRK3;RHOG;TSC1;ARAP1;NET1;AFDN;SNX18;F2RL1;RAPGEF2;ITGA6;PKP4;PLXNB1;EPHA1;RAPGEF6;EPHA2;LIMS1;PICALM
substrate adhesion-dependent cell spreading (GO:0034446)	1933-09-01	7.51406e-05	0.00080437	0.00178101	0.0200046	-1.76555	16.7659	NRP1;FER;ITGA4;TYRO3;RAC1;EPHA1;SRGAP2;ANTXR1;EPHB3
negative regulation of protein metabolic process (GO:0051248)	1944-11-01	2.95957e-05	0.000374986	0.00105139	0.0141805	-1.60477	16.7343	PRNP;EDNRB;ROCK1;ADGRB1;FLOT2;APBB1;APOE;LILRB2;PHB;CLU;LDLR
antigen processing and presentation of exogenous peptide antigen via MHC class I, TAP-independent (GO:0002480)	2018-10-05	0.000125164	0.00122733	0.00247028	0.0254944	-1.85388	16.6588	HLA-B;LNPEP;HLA-A;HLA-F;B2M
inorganic cation transmembrane transport (GO:0098662)	25/141	4.71e-07	1.07296e-05	0.000151321	0.00312669	-1.13972	16.604	HCN4;SLC46A1;SLC40A1;TCIRG1;PKD2;CACNA1H;SLC8A1;SLC9A1;CACNG8;SLC39A6;ATP6V0A4;SCN5A;SLC39A3;SLC12A2;SLC12A3;TRPC6;SLC30A5;ATP2B4;TRPV2;SLC4A11;SLC30A1;MCOLN1;SLC39A14;TRPV4;ATP6V0D1
ATP hydrolysis coupled cation transmembrane transport (GO:0099132)	2018-08-04	0.000639878	0.00466911	0.00685093	0.0532122	-2.25507	16.5843	ATP1A3;ATP6V1H;ATP1A2;ATP1A1
regulation of tube diameter (GO:0035296)	2018-08-04	0.000639878	0.00466911	0.00685093	0.0532122	-2.25382	16.5751	ACE2;ACE;NPR1;ADCY6
regulation of calcium ion transmembrane transport (GO:1903169)	2021-07-01	0.000118811	0.00118368	0.00224606	0.0237713	-1.82713	16.5136	DIAPH1;PRNP;CAMK2D;CACNA2D1;ANK2;ATP1A2;CBARP
positive regulation of cellular component biogenesis (GO:0044089)	18/88	2.26458e-06	4.27297e-05	0.000278686	0.00512891	-1.26819	16.4841	NLGN3;GSK3B;GRID2;NLGN1;NLGN2;SDC4;NRXN1;CLSTN1;PRKCA;SNF8;PTPRD;SLITRK2;FLOT1;SDC1;EPHB2;EPHB1;EPHB3;LRRC4B
negative regulation of ERBB signaling pathway (GO:1901185)	1944-11-01	2.95957e-05	0.000374986	0.00105139	0.0141805	-1.58073	16.4837	ERBB3;UBB;EGF;ERBB2;ITGA1;GRB2;NRG1;PTPRJ;CBL;EPN1;PTPN2
adenylate cyclase-modulating G-protein coupled receptor signaling pathway (GO:0007188)	24/135	7.5539e-07	1.60349e-05	0.000196409	0.00390311	-1.16357	16.4017	ABCA1;GNAZ;GNAI3;NPY1R;ADCY3;ADCY2;PTH1R;ADCY8;ADRA2C;ADCY7;ADRA2B;ADCY6;ADRA2A;GNAI1;ADCY5;GNAI2;AKAP12;GNAO1;ADCY9;TBXA2R;GNAQ;GNA12;PSAP;GNAS
sulfur compound transport (GO:0072348)	2020-07-01	8.33455e-05	0.00087466	0.00178842	0.0200046	-1.7429	16.3702	SLC5A6;SLC6A6;SLC9A3R1;SLC44A4;SLC26A11;SLC26A6;SLC19A2
positive regulation of cell projection organization (GO:0031346)	16/64	4.80067e-07	1.08699e-05	8.38339e-05	0.0019823	-1.12469	16.3635	FZD1;CARMIL1;PRKCI;TENM3;MAGI2;ARHGAP35;PTK7;NPTN;PLXNB3;ABL2;PLXNB2;RAPGEF2;APOE;SCARF1;EPHA3;MARK2
canonical Wnt signaling pathway (GO:0060070)	17/74	7.77613e-07	1.63211e-05	0.000124066	0.00272653	-1.1628	16.3571	AMER1;FZD1;GSK3B;PTPRU;FZD3;FZD2;FZD5;EGF;RYK;FZD7;FZD6;LRP5;PSEN1;PPP1CA;SMO;PTK7;DVL1
postsynapse assembly (GO:0099068)	2018-12-05	0.000356881	0.00287971	0.00454028	0.0401955	-2.05977	16.3507	NLGN3;NLGN1;NLGN2;NLGN4X;NRXN1
negative regulation of T cell proliferation (GO:0042130)	2025-08-01	5.36387e-05	0.000611318	0.00136868	0.0166433	-1.66253	16.3481	SPN;CD274;PRNP;GPNMB;SDC4;PRKAR1A;LILRB1;LILRB2
presynaptic membrane assembly (GO:0097105)	2018-11-05	0.000218557	0.0019581	0.00339328	0.0327579	-1.92772	16.2477	NLGN3;PTPRD;NLGN1;NLGN2;NLGN4X
positive regulation of membrane protein ectodomain proteolysis (GO:0051044)	2016-06-01	0.000176665	0.00164184	0.00287663	0.02889	-1.8644	16.1108	NRDC;ADAM9;FURIN;SNX9;APOE;ADRA2A
relaxation of cardiac muscle (GO:0055119)	2018-12-05	0.000356881	0.00287971	0.00454028	0.0401955	-2.02751	16.0946	CAMK2D;ATP1A2;ATP1A1;ATP1B1;SLC8A1
positive regulation of dendritic spine development (GO:0060999)	2021-07-01	0.000118811	0.00118368	0.00224606	0.0237713	-1.7735	16.0288	NLGN1;CAPRIN1;FMR1;APOE;PSEN1;LRP8;SHANK2
positive regulation of syncytium formation by plasma membrane fusion (GO:0060143)	2016-07-01	1.50855e-05	0.000210066	0.00062771	0.0095712	-1.44229	16.012	CD53;EHD1;EHD2;RIPOR2;ADGRB1;FLOT1;ADAM9
positive regulation of endothelial cell migration (GO:0010595)	15/71	1.03197e-05	0.000157365	0.000654736	0.0097454	-1.39022	15.9617	SEMA5A;NRP1;BMPR2;SPARC;ANXA3;PDPK1;ROCK2;FLT4;HSPB1;PRKCA;HMGB1;ABL1;KDR;MET;FGFR1
cell-substrate junction assembly (GO:0007044)	2018-12-05	0.000356881	0.00287971	0.00454028	0.0401955	-2.00948	15.9515	COL17A1;CD151;ITGB4;ITGA6;PLEC
amyloid precursor protein catabolic process (GO:0042987)	2018-09-04	0.00109921	0.00715445	0.00936802	0.0660357	-2.34107	15.9501	APH1A;CLN3;NCSTN;PSEN1
regulation of ventricular cardiac muscle cell action potential (GO:0098911)	2018-12-05	0.000356881	0.00287971	0.00454028	0.0401955	-2.00852	15.9438	DSP;DLG1;JUP;PKP2;DSC2
positive regulation of phosphatidylinositol 3-kinase signaling (GO:0014068)	13/54	8.86405e-06	0.000137877	0.000517228	0.00822282	-1.37018	15.94	PDGFRB;PDGFRA;FLT1;UNC5B;CBL;PTK2;ERBB3;NEDD4;KDR;F2RL1;HCLS1;PLXNB1;FGFR1
phospholipid transport (GO:0015914)	14/59	4.83343e-06	8.06146e-05	0.000362217	0.00626501	-1.30069	15.9203	ABCA1;ABCC1;ABCB1;TMEM30A;ATP8A1;ATP8B1;ATP11C;ATP11A;CPTP;APOE;ATP9B;LDLR;ATP9A;MFSD2A
aminoglycan catabolic process (GO:0006026)	1933-09-01	7.51406e-05	0.00080437	0.00178101	0.0200046	-1.67049	15.8633	HGSNAT;SDC4;HYAL2;SDC2;SDC3;SDC1;GPC4;GPC6;HSPG2
plasma membrane bounded cell projection organization (GO:0120036)	23/119	2.72916e-07	6.45325e-06	8.98307e-05	0.00205894	-1.04442	15.7854	CARMIL1;CNTNAP2;GPM6A;GSK3B;NLGN1;ROCK1;RYK;PTPRM;HMGB1;L1CAM;TTC17;EHD1;CDH4;FLRT3;GPRIN1;NEDD4;RAB13;TBC1D24;RAPGEF2;RAC1;STX3;GPM6B;CDK16
virion attachment to host cell (GO:0019062)	2018-10-04	0.00174858	0.0103202	0.0124176	0.0770635	-2.4649	15.6495	ACE2;HSP90AB1;NECTIN2;ICAM1
renal water homeostasis (GO:0003091)	1932-09-01	5.75777e-05	0.000647922	0.00148797	0.0177605	-1.60305	15.6495	ADCY9;PRKAR1A;PRKAR2B;ADCY3;ADCY2;ADCY8;ADCY7;ADCY6;ADCY5
negative regulation of synapse organization (GO:1905809)	2018-08-04	0.000639878	0.00466911	0.00685093	0.0532122	-2.12768	15.6475	ROBO2;APOE;LILRB2;TLR2
cellular metal ion homeostasis (GO:0006875)	17/97	3.64853e-05	0.000454363	0.00182985	0.0204069	-1.52633	15.597	STOML2;ATP13A1;ATP2B4;ATP1A3;ANK2;ATP1A2;ATP1B3;SLC30A1;ATP1A1;ATP1B2;ATP2B1;ATP1B1;SLC8A1;TPCN2;SLC9A1;TRPV4;ATP13A3
L-amino acid import (GO:0043092)	2018-07-04	0.000335273	0.00274087	0.0048253	0.041347	-1.93945	15.5167	SLC1A1;SLC1A3;SLC3A2;SLC36A4
ATP hydrolysis coupled proton transport (GO:0015991)	2018-08-04	0.000639878	0.00466911	0.00685093	0.0532122	-2.10295	15.4656	ATP1A3;ATP6V1H;ATP1A2;ATP1A1
regulation of axon extension (GO:0030516)	1935-10-01	1.91707e-05	0.000263315	0.000743805	0.0109404	-1.42323	15.4593	EPHA4;MACF1;ABL1;PLXNA2;PLXNA1;APOE;L1CAM;PLXNA4;RTN4;PLXNA3
regulation of filopodium assembly (GO:0051489)	1937-09-01	0.000196747	0.00178409	0.00344431	0.0328263	-1.80509	15.4039	PPP1R16B;GPM6A;NRP1;RIPOR2;GAP43;NLGN1;FMR1;ARAP1;RHOQ
Notch receptor processing, ligand-dependent (GO:0035333)	2014-05-01	0.000818676	0.00568642	0.00761339	0.0570012	-2.15098	15.2888	APH1A;JAG2;NOTCH3;NCSTN;PSEN1
wound healing, spreading of cells (GO:0044319)	2021-07-01	0.000118811	0.00118368	0.00224606	0.0237713	-1.68967	15.2712	DDR1;CEACAM1;CD151;ITGA5;ARHGAP35;CD44;RHOA
positive regulation of protein localization to membrane (GO:1905477)	19/96	2.01396e-06	3.85854e-05	0.000275133	0.00508859	-1.15897	15.2003	DPP10;ITGB1;PRNP;PRKCI;TCAF1;ITGA3;PDPK1;RHOG;ANK3;SORBS1;NKD2;DLG1;ERBB2;STX4;STX3;EPHB2;EPHA3;EPHA2;YWHAH
negative regulation of T cell activation (GO:0050868)	1935-09-01	0.000123933	0.00122733	0.0025049	0.0256392	-1.68951	15.1984	SPN;CD274;LGALS3;RIPOR2;CEACAM1;GPNMB;SDC4;LILRB1;LILRB2
response to amyloid-beta (GO:1904645)	2026-08-01	7.35757e-05	0.000792158	0.00168431	0.019726	-1.58882	15.1211	EPHA4;GSK3B;NGFR;PRNP;CACNA2D1;ATP1A3;PSEN1;IGF1R
regulation of nitrogen compound metabolic process (GO:0051171)	2018-09-04	0.00109921	0.00715445	0.00936802	0.0660357	-2.21927	15.1203	SELENOS;ROCK2;APOE;LDLR
regulation of ERBB signaling pathway (GO:1901184)	2023-07-01	0.00022627	0.00201273	0.00342697	0.0328263	-1.79193	15.0411	CEACAM1;FER;ERBB3;EGF;ERBB2;RHBDF2;NRG1
organic anion transport (GO:0015711)	23/125	6.82079e-07	1.46451e-05	0.000170494	0.00342454	-1.05589	14.9917	CA12;SLC26A2;SLC22A5;SLC44A4;SLC4A11;SLC4A2;SLC4A4;SLC4A7;SLC4A8;SLC6A6;SLC9A3R1;SLCO3A1;SLC22A17;SLCO4A1;SLCO2A1;SLCO4C1;SLC26A11;SLC16A2;LDLR;SLC25A4;CA14;SLC26A6;SLC22A11
regulation of Cdc42 protein signal transduction (GO:0032489)	2018-08-04	0.000639878	0.00466911	0.00685093	0.0532122	-2.0319	14.9431	ABCA1;NRP1;ABL1;APOE
postsynaptic membrane assembly (GO:0097104)	2018-10-05	0.000125164	0.00122733	0.00247028	0.0254944	-1.65906	14.9081	NLGN3;NLGN1;NLGN2;NLGN4X;NRXN1
positive regulation of neuron differentiation (GO:0045666)	20/99	7.74711e-07	1.63211e-05	0.000151222	0.00312669	-1.05921	14.904	FZD1;PRKCI;TENM3;MAGI2;ADRA2C;ADRA2B;ARHGAP35;RHOA;PTK7;CPNE1;NPTN;PLXNB3;ABL2;PLXNB2;RAPGEF2;APOE;SCARF1;EPHA3;MARK2;FGFR1
positive regulation of signal transduction (GO:0009967)	31/207	1.02166e-06	2.0744e-05	0.000391124	0.00667233	-1.07765	14.8652	NLGN3;CD63;MACF1;NLGN1;FLT1;NLGN2;IRS1;NRXN1;PHB;ROBO1;DVL1;NPTN;WLS;JAG2;UNC13B;PRKCI;PRKCB;ATP6AP2;EMP2;PRKCA;TGFBR1;STX1B;TRAF7;AXL;DLG4;GPRIN1;CNTN1;ITGA5;FGFR2;SHANK2;TLR2
regulation of potassium ion transport (GO:0043266)	1937-10-01	3.27307e-05	0.000410467	0.00106629	0.0143297	-1.4378	14.8484	DPP10;KCNH2;CD63;DLG1;DPP6;FHL1;ANK2;KCNN2;ANK3;ADRA2A
vasculature development (GO:0001944)	2016-06-01	0.000176665	0.00164184	0.00287663	0.02889	-1.71826	14.8479	PDGFRB;PDGFRA;BMPR2;FLT4;ACVR2B;STRA6
regulation of actin filament polymerization (GO:0030833)	15/69	7.12822e-06	0.000114789	0.000505802	0.0081172	-1.24924	14.8053	VASP;CARMIL1;HIP1R;RHOG;ARHGAP18;FER;CDC42EP4;RASA1;MYADM;CDC42EP1;HCLS1;EPS8L2;RAC1;SLIT2;NCK1
potassium ion import (GO:0010107)	1939-10-01	5.37584e-05	0.000611318	0.00149489	0.0177864	-1.50487	14.7944	SLC12A2;SLC12A3;SLC12A4;ATP1A3;ATP1A2;ATP1B3;ATP1A1;ATP1B2;ATP1B1;SLC12A6
entry of bacterium into host cell (GO:0035635)	2013-05-01	0.00055244	0.00412783	0.00593823	0.0479163	-1.97039	14.7802	UBB;SRC;GRB2;CBL;MET
positive regulation of ion transport (GO:0043270)	1947-12-01	1.02247e-05	0.000156555	0.000537891	0.00843204	-1.28602	14.7773	CACNB2;SNX4;DLG1;TRPC6;VAMP7;FHL1;PKP2;ORAI1;ANK2;ANK3;SCN5A;ADRA2A
negative regulation of calcium ion transport (GO:0051926)	2020-07-01	8.33455e-05	0.00087466	0.00178842	0.0200046	-1.57089	14.7546	INPP5K;ATP1A2;LILRB1;SLC30A1;LILRB2;ADRA2A;CBARP
regulation of neuron death (GO:1901214)	15/73	1.47207e-05	0.000206754	0.000839429	0.0117019	-1.32386	14.7296	GSK3B;PRNP;GRID2;SIGMAR1;RRAS2;TSC1;PARK7;CLU;SORL1;GPNMB;UBB;APOE;NAE1;EPHB1;PICALM
postsynaptic density organization (GO:0097106)	2018-10-04	0.00174858	0.0103202	0.0124176	0.0770635	-2.31606	14.7045	NLGN1;NLGN2;NRXN1;SHANK2
cellular response to transforming growth factor beta stimulus (GO:0071560)	17/101	6.21031e-05	0.000696749	0.00266271	0.027106	-1.51633	14.6883	ACVR1;SRC;FURIN;CBL;F11R;PTK2;RHOA;TGFBR1;TGFBR2;CDH5;UBB;HYAL2;PARD3;ZYX;ADAM9;BMPR1A;LIMS1
positive regulation of autophagosome assembly (GO:2000786)	2018-10-04	0.00174858	0.0103202	0.0124176	0.0770635	-2.30573	14.639	LRSAM1;PIP4K2A;RAB3GAP2;PIP4K2B
positive regulation of protein dephosphorylation (GO:0035307)	1932-09-01	5.75777e-05	0.000647922	0.00148797	0.0177605	-1.49769	14.621	PDGFRB;PPP1R16B;HSP90AB1;CD300A;SMPD1;ITGA1;MAGI2;SYMPK;LILRB2
regulation of glycogen biosynthetic process (GO:0005979)	2021-07-01	0.000118811	0.00118368	0.00224606	0.0237713	-1.61395	14.5869	GSK3B;SELENOS;IRS1;INSR;INPP5K;IRS2;SORBS1
regulation of actomyosin structure organization (GO:0110020)	2013-05-01	0.00055244	0.00412783	0.00593823	0.0479163	-1.93375	14.5054	ROCK1;ROCK2;TSC1;RAC1;SLC9A1
plasma membrane organization (GO:0007009)	1937-09-01	0.000196747	0.00178409	0.00344431	0.0328263	-1.69914	14.4998	EHD2;PLSCR3;EPB41L3;MYOF;PLSCR4;ANK2;SNX9;ANK3;STX2
membrane protein intracellular domain proteolysis (GO:0031293)	2025-07-01	0.000400841	0.00317949	0.0050295	0.0426082	-1.84531	14.4339	APH1A;JAG2;NGFR;NOTCH3;NCSTN;SPPL2A;PSEN1
regulation of insulin secretion (GO:0050796)	19/99	3.26096e-06	5.88549e-05	0.000385604	0.00660833	-1.14209	14.4285	NLGN2;IRS1;LRP5;SLC2A1;CACNA2D2;ITPR2;IRS2;ITPR3;PRKCA;ADRA2C;SLC8B1;ADRA2A;ADCY5;DPP4;MARCKS;PPP3CB;SLC25A5;SLC25A4;CDK16
regulation of anion channel activity (GO:0010359)	2018-07-04	0.000335273	0.00274087	0.0048253	0.041347	-1.79842	14.3884	PRNP;TCAF1;ABCB1;GOPC
positive regulation of endothelial cell chemotaxis (GO:2001028)	2014-05-01	0.000818676	0.00568642	0.00761339	0.0570012	-2.02411	14.387	SEMA5A;KDR;HSPB1;MET;FGFR1
regulation of calcium ion transport (GO:0051924)	1953-12-01	3.78734e-05	0.000461089	0.00132667	0.0164121	-1.40713	14.3264	CACNB2;TRPC6;EGF;CACNA2D1;INPP5K;ORAI1;ANK2;LILRB1;LILRB2;PKD2;SLC8B1;ADRA2A
negative regulation of growth (GO:0045926)	19/121	6.30999e-05	0.000705812	0.0030943	0.0305021	-1.48085	14.321	NOTCH2;BMPR2;NPR1;FHL1;JADE1;PTPRJ;ENO1;PHB;RTN4;BST2;GJA1;ADAM15;GNG4;PPP2R1A;HYAL2;APBB1;SLIT2;CRLF3;FGFR3
positive regulation of protein catabolic process (GO:0045732)	17/82	3.54557e-06	6.25508e-05	0.000355872	0.00621279	-1.14006	14.3075	AMER1;NSF;GSK3B;NRDC;RDX;MSN;WWP1;FURIN;SNF8;SORL1;ADRA2A;NEDD4;ADAM9;SNX9;APOE;EZR;VPS28
positive regulation of granulocyte differentiation (GO:0030854)	2018-07-03	0.0056263	0.0260469	0.0264604	0.129393	-2.75948	14.295	TESC;HCLS1;EVI2B
positive regulation of vasculature development (GO:1904018)	17/105	0.000102428	0.00105129	0.0037895	0.0352179	-1.55582	14.2923	ITGB1;SEMA5A;FLT1;JUP;ANXA3;PDPK1;PRKCB;HSPB1;PRKCA;BRCA1;CDH5;CEACAM1;RRAS;CNTN1;KDR;RAPGEF2;EPHA1
regulation of T cell proliferation (GO:0042129)	13/63	5.16245e-05	0.000597118	0.0017625	0.0200046	-1.44633	14.2775	CD274;ANXA1;SDC4;TFRC;LILRB1;LILRB2;SPN;LGALS3;GPNMB;CD46;IL6ST;CD276;NCK1
cortical actin cytoskeleton organization (GO:0030866)	2022-07-01	0.000165613	0.0015546	0.00278894	0.0283138	-1.63864	14.2658	DLG1;ROCK1;ROCK2;RAB13;LLGL1;RHOQ;LLGL2
vacuolar acidification (GO:0007035)	2021-07-01	0.000118811	0.00118368	0.00224606	0.0237713	-1.57748	14.2572	CLN3;ATP6V0A2;ATP6V1H;ATP6V0A4;TCIRG1;ATP6V0D1;ATP6V0A1
intestinal absorption (GO:0050892)	2014-05-01	0.000818676	0.00568642	0.00761339	0.0570012	-2.0048	14.2498	SLC46A1;F11R;SLC2A5;ADRA2A;SLC26A6
negative regulation of chemotaxis (GO:0050922)	2018-12-04	0.00375587	0.0192482	0.0202487	0.111015	-2.54831	14.2308	ROBO2;SLIT2;PTPN2;ROBO1
glycosaminoglycan catabolic process (GO:0006027)	1957-12-01	8.11045e-05	0.000863266	0.00225904	0.023774	-1.50803	14.2053	HGSNAT;SDC4;HYAL2;SDC2;SDC3;SDC1;CSPG4;GPC4;GPC6;HSPG2;CD44;SLC9A1
regulation of cell size (GO:0008361)	2024-07-01	0.000303624	0.00254336	0.00417033	0.037957	-1.74808	14.1589	VAV3;SLC9A3R1;RDX;MSN;RAC1;RHOA;VAV2
negative regulation of protein kinase activity (GO:0006469)	20/110	4.33425e-06	7.46209e-05	0.000505069	0.0081172	-1.14459	14.1345	PDPK1;LRP5;HSPB1;PARK7;THY1;SORL1;CORO1C;IGF1R;PREX2;CEACAM1;FLRT2;FLRT3;GNAQ;HYAL2;DVL1;ABL1;INPP5K;EPHA1;EPHB2;LRRC4B
non-canonical Wnt signaling pathway (GO:0035567)	20/128	4.39486e-05	0.0005184	0.00257064	0.0262402	-1.40783	14.124	FZD1;FZD3;FZD2;FZD5;RYK;FZD7;FZD6;AP2A2;CELSR2;CELSR3;RHOA;GNAO1;PPP3CB;DAAM1;SMO;UBB;DVL1;GNB1;RAC1;AP2M1
regulation of dendrite development (GO:0050773)	1938-10-01	4.2138e-05	0.000504575	0.00126589	0.0158173	-1.40106	14.1151	RAP2A;ADGRB3;FMR1;NEDD4;SDC2;COBL;TNIK;VLDLR;LRP8;DBN1
regulation of insulin secretion involved in cellular response to glucose stimulus (GO:0061178)	2023-07-01	0.00022627	0.00201273	0.00342697	0.0328263	-1.67806	14.0853	ANO1;PPP3CB;LRP5;STX4;ADRA2A;ADCY5;CDK16
regulation of epithelial cell migration (GO:0010632)	1949-11-01	8.62275e-05	0.000897343	0.00220426	0.0237713	-1.50022	14.0399	MACF1;CEACAM1;BMPR2;SRC;TACSTD2;EMP2;ADIPOR1;PTK2;RTN4;CORO1C;PTPRG
bicarbonate transport (GO:0015701)	1942-10-01	0.000106243	0.00108449	0.0023902	0.0250134	-1.53311	14.0276	CA12;SLC4A7;SLC4A8;SLC26A2;SLC4A11;SLC26A11;SLC4A2;SLC4A4;CA14;SLC26A6
MAPK cascade (GO:0000165)	38/279	7.55136e-07	1.60349e-05	0.000496929	0.00810711	-0.989665	13.9507	CAMK2D;IRS1;IRS2;CSF2RA;RASGRP4;NRAS;SYNGAP1;ERBB3;UBB;ERBB2;KDR;NCAM1;SPTBN2;PDGFRB;PDGFRA;MAP2K1;CHUK;EGF;BRAF;NRG1;PTK2;RASA3;TAOK3;DLG4;PTPRA;GPRIN1;RASA1;STK26;RASA2;RAPGEF2;GRB2;TNIK;FGFR4;RAF1;FGFR3;MET;FGFR2;FGFR1
protein maturation (GO:0051604)	15/84	8.2668e-05	0.00087466	0.00282891	0.0286418	-1.47894	13.903	CPM;TESC;RHBDF2;ECE1;FURIN;PSEN1;SORL1;TSPAN33;APH1A;CLN3;NCSTN;MMP16;CNTN1;OGT;METAP2
regulation of immune response (GO:0050776)	34/252	3.51738e-06	6.25508e-05	0.00110821	0.0144764	-1.10196	13.8382	COL17A1;COLEC12;ITGB1;NLRX1;SPPL2A;ICAM3;ICAM5;SAMHD1;PVR;ICAM1;CSK;MADCAM1;B2M;CD33;CD99;ICOSLG;MICA;CD276;NPDC1;CXADR;PIANP;ITGA4;BTN2A1;CD300A;ERAP1;HLA-B;LILRB1;HLA-A;LILRB2;HLA-F;ULBP1;BIRC2;CD200;NECTIN2
bicellular tight junction assembly (GO:0070830)	2029-08-01	0.000173149	0.00162126	0.00298598	0.0296692	-1.59721	13.834	DLG1;PARD6B;PATJ;PRKCI;PARD3;RAB13;TBCD;F11R
cellular response to cytokine stimulus (GO:0071345)	53/457	1.02773e-06	2.07545e-05	0.00142333	0.017209	-0.997284	13.7507	ITGB1;GSK3B;RIPOR2;INPPL1;BRCA1;ICAM1;CASP3;HYAL2;IL6R;IL13RA1;IFNAR2;ANXA1;IL4R;CHUK;LIFR;GAB2;TYK2;OSMR;RHOA;TNFRSF1A;HCLS1;IL6ST;GAPDH;IFNAR1;NPR2;PHB;CBL;CSF2RA;LRP8;MUC1;FLRT2;PTPRZ1;UBB;FLRT3;INPP5D;INPP5K;STX4;CD58;STX3;LRRC4B;IL10RB;ERBIN;PTPN13;FER;TEC;AXL;CNTN1;SDC1;GRB2;VIM;PTPN4;PTPN2;SLC26A6
maintenance of apical/basal cell polarity (GO:0035090)	2018-11-04	0.00262287	0.0143681	0.0160348	0.0931666	-2.3123	13.7431	CRB2;PDZD11;LIN7A;LIN7C
cell morphogenesis involved in differentiation (GO:0000904)	1955-12-01	5.59746e-05	0.0006337	0.00174219	0.0199869	-1.40345	13.7406	NRP1;FER;ITGA4;ACTN1;TBCD;TYRO3;RAC1;EPHA1;SRGAP2;ANTXR1;EPHA2;EPHB3
gland morphogenesis (GO:0022612)	2018-07-03	0.0056263	0.0260469	0.0264604	0.129393	-2.65082	13.732	SLC9A3R1;MSN;FGFR2
negative regulation of cell-matrix adhesion (GO:0001953)	2028-08-01	0.000132018	0.00128443	0.00248648	0.0255205	-1.53557	13.7166	ADAM15;SRC;RASA1;RCC2;CASK;NF2;PHLDB2;CORO1C
amyloid-beta metabolic process (GO:0050435)	2015-05-01	0.00116998	0.0075233	0.00959096	0.066726	-2.02601	13.6771	APH1A;BACE2;NCSTN;ACE;PSEN1
cell migration involved in heart development (GO:0060973)	2018-09-04	0.00109921	0.00715445	0.00936802	0.0660357	-2.00124	13.6347	PDGFRB;FLRT3;DCHS1;FOLR1
diacylglycerol metabolic process (GO:0046339)	2014-05-01	0.000818676	0.00568642	0.00761339	0.0570012	-1.90949	13.5723	DAGLA;DGKD;DGAT1;DAGLB;DGKZ
fatty acid transport (GO:0015908)	2015-05-01	0.00116998	0.0075233	0.00959096	0.066726	-2.0033	13.5238	SLCO3A1;SLCO2A1;APOE;MFSD2A;SLC27A4
receptor-mediated endocytosis (GO:0006898)	27/189	1.21608e-05	0.00017887	0.00167198	0.019726	-1.19305	13.5021	COLEC12;ITGB1;NLGN3;SPARC;TFRC;LRP2;VLDLR;AP2A2;CLN3;GRK2;SNX9;APOE;LDLRAP1;LDLR;SCARF1;AP2M1;HIP1R;M6PR;LILRB1;HSPG2;SORL1;IGF2R;NEDD4;ACKR3;GRB2;FOLR1;PICALM
cofactor transport (GO:0051181)	2016-05-01	0.00162148	0.00980237	0.0118948	0.0759643	-2.0982	13.4797	SLC5A6;SLC46A1;SLC44A4;ABCB6;FOLR1
phospholipid dephosphorylation (GO:0046839)	2024-07-01	0.000303624	0.00254336	0.00417033	0.037957	-1.66215	13.4629	MTMR1;PLPP6;PLPPR1;PLPPR3;INPP5K;PLPP2;PLPP1
receptor internalization (GO:0031623)	1951-12-01	2.50796e-05	0.000326472	0.00099666	0.0135401	-1.26502	13.4009	ITGB1;CACNG8;CEACAM1;GRK2;TFRC;NEDD4;ACKR3;GRB2;LILRB1;LDLRAP1;AP2M1;PICALM
glycosphingolipid metabolic process (GO:0006687)	1955-11-01	0.000257756	0.00226051	0.00475793	0.041347	-1.62056	13.3915	CLN3;NEU3;UGT8;STS;CERK;CPTP;SMPD1;PSAP;ESYT2;ESYT1;GBA2
regulation of synapse organization (GO:0050807)	2015-05-01	0.00116998	0.0075233	0.00959096	0.066726	-1.97993	13.366	EPHA4;FMR1;NEDD4;ABL1;CTNNA2
negative regulation of immune effector process (GO:0002698)	2017-06-01	0.000259736	0.00226195	0.00367036	0.034382	-1.61588	13.3405	LGALS3;FER;CD300A;C1QBP;LILRB1;CD55
activation of protein kinase B activity (GO:0032148)	1931-08-01	0.00028709	0.0024467	0.00421632	0.037957	-1.63461	13.3314	PDPK1;INSR;NTRK3;NRG1;PARK7;ADRA2C;ADRA2B;ADRA2A
sodium ion import across plasma membrane (GO:0098719)	2016-05-01	0.00162148	0.00980237	0.0118948	0.0759643	-2.07349	13.321	HCN4;SLC9A6;SLC9A7;SLC8A1;SLC9A1
negative regulation of MAPK cascade (GO:0043409)	15/81	5.3459e-05	0.000611318	0.0020793	0.0227143	-1.35359	13.3147	CD300A;PTPRJ;PHB;SORL1;IGF1R;SLC9A3R1;DLG1;HYAL2;SMPD1;DAG1;INPP5K;APOE;EPHB2;EZR;PTPN2
regulation of dendrite morphogenesis (GO:0048814)	1945-11-01	3.71441e-05	0.000459504	0.00122915	0.0156397	-1.30314	13.293	PTPRD;EPHA4;RAP2A;ADGRB3;CAPRIN1;FMR1;NEDD4;SDC2;RAPGEF2;TNIK;YWHAH
regulation of membrane protein ectodomain proteolysis (GO:0051043)	2023-07-01	0.00022627	0.00201273	0.00342697	0.0328263	-1.57978	13.2603	ROCK1;NRDC;ADAM9;FURIN;SNX9;APOE;ADRA2A
chloride ion homeostasis (GO:0055064)	2018-11-05	0.000218557	0.0019581	0.00339328	0.0327579	-1.56294	13.1732	CA12;SLC12A2;SLC12A3;SLC12A4;SLC12A6
regulation of secretion by cell (GO:1903530)	1957-12-01	8.11045e-05	0.000863266	0.00225904	0.023774	-1.39552	13.1454	NSF;ANXA1;SYT1;RAB15;FMR1;RAB13;RHBDF2;STX4;STXBP5;LLGL1;DISP1;LLGL2
response to increased oxygen levels (GO:0036296)	2018-08-04	0.000639878	0.00466911	0.00685093	0.0532122	-1.78574	13.1327	ATP6V1A;ATP6V1G1;ATP6V0A2;ATP6V0D1
positive regulation of cellular protein catabolic process (GO:1903364)	2018-05-01	0.00288819	0.0153927	0.0175686	0.0999031	-2.24272	13.1134	AMER1;RDX;MSN;APOE;EZR
positive regulation of cell-substrate adhesion (GO:0010811)	1953-12-01	3.78734e-05	0.000461089	0.00132667	0.0164121	-1.28487	13.0816	CARMIL1;GSK3B;NRP1;JUP;C1QBP;ABL1;MYADM;EMP2;RAC1;EPHA1;LIMS1;S100A10
positive regulation of stress fiber assembly (GO:0051496)	1938-10-01	4.2138e-05	0.000504575	0.00126589	0.0158173	-1.29796	13.0764	CARMIL1;NRP1;PAK1;ABL1;NF2;RAC1;EPHA1;RHOA;TGFBR1;S100A10
regulation of exocytosis (GO:0017157)	1952-11-01	0.000152497	0.00146085	0.00328632	0.0320567	-1.48579	13.0576	NSF;ANXA1;SYT1;RAB15;RAB13;STX4;STXBP5;STXBP6;SYTL4;LLGL1;LLGL2
negative regulation of transport (GO:0051051)	1941-10-01	8.53212e-05	0.000892885	0.00205369	0.0225002	-1.38702	12.9951	BST2;LGALS3;LRSAM1;ERBB3;EGF;PRKCB;INPP5K;LILRB1;NRG1;EPHA3
cell chemotaxis (GO:0060326)	13/61	3.60503e-05	0.000450447	0.00137025	0.0166433	-1.26805	12.9729	PDGFRB;SEMA5A;NRP1;PDGFRA;ABCC1;DOCK4;RHOG;RAB13;PLXNB3;PIP5K1A;PRKCQ;EPHB1;EPHA2
transforming growth factor beta receptor signaling pathway (GO:0007179)	15/77	2.87539e-05	0.000367892	0.00134317	0.0165613	-1.23887	12.9546	ACVR1;SRC;FURIN;CBL;F11R;PTK2;RHOA;TGFBR1;TGFBR2;CDH5;UBB;PARD3;ZYX;ADAM9;BMPR1A
positive regulation of endothelial cell proliferation (GO:0001938)	14/68	2.75439e-05	0.000353622	0.00121536	0.0156034	-1.22964	12.9109	PPP1R16B;SEMA5A;NRP1;BMPR2;PDPK1;FLT4;PRKCA;HMGB1;TGFBR1;NRAS;CNTN1;KDR;PLXNB3;FGFR1
regulation of phospholipase activity (GO:0010517)	2018-11-04	0.00262287	0.0143681	0.0160348	0.0931666	-2.17123	12.9047	PDPK1;FGFR3;FGFR2;FGFR1
positive regulation of multicellular organismal process (GO:0051240)	27/203	4.44036e-05	0.000520828	0.00407476	0.0374037	-1.28691	12.8977	CRB2;LRPAP1;NLGN1;BMPR2;ROCK1;TFRC;NPR1;SRC;ENO1;RTN4;FAM129B;SNX4;C1QBP;FLOT1;INPP5K;LDLR;ACVR1;LILRB2;ADRA2A;TGFBR1;TGFBR2;VAMP7;TMEM119;F2RL1;FGFR2;BMPR1A;PICALM
regulation of natural killer cell mediated cytotoxicity directed against tumor cell target (GO:0002858)	2018-11-04	0.00262287	0.0143681	0.0160348	0.0931666	-2.16018	12.839	CADM3;CEACAM1;PVR;NECTIN2
aminoglycan metabolic process (GO:0006022)	1931-08-01	0.00028709	0.0024467	0.00421632	0.037957	-1.57379	12.8354	SDC4;SDC2;SDC3;SDC1;CSPG4;GPC4;GPC6;HSPG2
regulation of actin filament-based process (GO:0032970)	14/63	1.0946e-05	0.000164896	0.000637918	0.0095712	-1.12215	12.8178	PDGFRB;ROCK1;ROCK2;HIP1R;ARHGAP18;ARHGAP17;TSC1;ARHGAP35;RHOA;BST2;ABL1;EPHA3;GPM6B;RHOQ
zinc II ion transmembrane import (GO:0071578)	2018-08-03	0.00861816	0.0364637	0.0345736	0.153954	-2.69531	12.8132	SLC39A6;SLC39A14;SLC39A4
protein localization to synapse (GO:0035418)	2018-11-04	0.00262287	0.0143681	0.0160348	0.0931666	-2.15135	12.7865	NLGN1;NLGN2;DLG4;NRXN1
smooth muscle contraction (GO:0006939)	2015-05-01	0.00116998	0.0075233	0.00959096	0.066726	-1.89253	12.7761	ROCK1;ROCK2;PIK3C2A;SLC8A1;TPCN2
thiamine-containing compound metabolic process (GO:0042723)	2018-08-03	0.00861816	0.0364637	0.0345736	0.153954	-2.68695	12.7735	SLC19A3;ACPP;SLC19A2
regulation of norepinephrine secretion (GO:0014061)	2018-08-03	0.00861816	0.0364637	0.0345736	0.153954	-2.68524	12.7653	ADRA2C;ADRA2B;ADRA2A
positive regulation of cytoskeleton organization (GO:0051495)	14/78	0.00013353	0.00129577	0.00369824	0.0345415	-1.42843	12.7433	SEMA5A;VASP;CARMIL1;NRP1;NTRK3;RHOG;FER;CDC42EP4;ABL1;CDC42EP1;F2RL1;HCLS1;RAC1;NCK1
positive regulation of filopodium assembly (GO:0051491)	2026-07-01	0.000521412	0.00394331	0.0060151	0.048018	-1.68549	12.7406	GPM6A;NRP1;RIPOR2;NLGN1;FMR1;ARAP1;RHOQ
vesicle organization (GO:0016050)	21/128	1.33681e-05	0.000189898	0.00119474	0.0153916	-1.12284	12.6012	PI4K2B;SYT3;SYT2;ANXA2;SYT1;SORT1;STX7;SYTL4;SYT6;EEA1;SNX4;STX1B;SNX18;VAMP7;SNX9;STX4;STX3;STX2;AP2M1;PICALM;S100A10
inorganic anion transport (GO:0015698)	1945-11-01	3.71441e-05	0.000459504	0.00122915	0.0156397	-1.23303	12.5778	ANO1;SLC34A2;CLIC4;TTYH3;TTYH1;ANO10;SLC4A11;SLC26A11;CLIC1;SLC26A6;SLC5A5
regulation of establishment of cell polarity (GO:2000114)	2016-05-01	0.00162148	0.00980237	0.0118948	0.0759643	-1.95566	12.564	CDH5;RIPOR2;ROCK1;ROCK2;KRIT1
regulation of axon guidance (GO:1902667)	2014-05-01	0.000818676	0.00568642	0.00761339	0.0570012	-1.75149	12.4493	NRP1;PLXNA2;PLXNA1;PLXNA4;PLXNA3
central nervous system neuron development (GO:0021954)	2018-10-04	0.00174858	0.0103202	0.0124176	0.0770635	-1.95626	12.4202	RAPGEF2;ATP7A;GBA2;ARHGAP35
regulation of smooth muscle cell migration (GO:0014910)	2019-06-01	0.000515422	0.00392983	0.00572858	0.047245	-1.64027	12.4177	PDGFRB;NRP1;ACE;SLIT2;SORL1;BMPR1A
negative regulation of substrate adhesion-dependent cell spreading (GO:1900025)	2013-04-01	0.00517962	0.0246825	0.025082	0.128008	-2.35703	12.4051	RCC2;TACSTD2;MELTF;CORO1C
vacuolar proton-transporting V-type ATPase complex assembly (GO:0070072)	2018-10-04	0.00174858	0.0103202	0.0124176	0.0770635	-1.95117	12.3879	ATP6V0A2;ATP6V0A4;TCIRG1;ATP6V0A1
iron ion import (GO:0097286)	2018-07-03	0.0056263	0.0260469	0.0264604	0.129393	-2.38996	12.3807	TFRC;MELTF;PICALM
sodium ion import (GO:0097369)	2016-05-01	0.00162148	0.00980237	0.0118948	0.0759643	-1.92306	12.3545	HCN4;SLC9A6;SLC9A7;SLC8A1;SLC9A1
artery morphogenesis (GO:0048844)	1931-09-01	4.36043e-05	0.0005184	0.00123494	0.0156397	-1.22871	12.3367	PDGFRB;NRP1;BMPR2;LRP2;PKD2;FOLR1;TGFBR1;BMPR1A;STRA6
dendritic spine morphogenesis (GO:0060997)	2017-05-01	0.00218888	0.0124659	0.0145473	0.0875178	-2.01037	12.3122	DLG4;EPHB2;EPHB1;SHANK2;EPHB3
positive regulation of plasma membrane bounded cell projection assembly (GO:0120034)	13/70	0.000160866	0.00151767	0.00392896	0.0363398	-1.40504	12.2729	GPM6A;NRP1;RIPOR2;NLGN1;FMR1;ARAP1;ARHGAP35;CDC42EP4;CDC42EP1;F2RL1;EPS8L2;RAC1;RHOQ
vascular smooth muscle contraction (GO:0014829)	2018-08-03	0.00861816	0.0364637	0.0345736	0.153954	-2.57899	12.2602	EDNRB;PIK3C2A;SLC8A1
positive regulation of actin filament bundle assembly (GO:0032233)	1945-10-01	0.000196735	0.00178409	0.00367195	0.034382	-1.43348	12.2328	CARMIL1;NRP1;PAK1;ABL1;NF2;RAC1;EPHA1;RHOA;TGFBR1;S100A10
calcium ion regulated exocytosis (GO:0017156)	2018-12-04	0.00375587	0.0192482	0.0202487	0.111015	-2.18756	12.2163	PPP3CB;VAMP7;SDF4;ARHGAP17
osteoclast differentiation (GO:0030316)	2020-06-01	0.000700598	0.00500465	0.00702519	0.0540043	-1.6803	12.205	ANXA2;SRC;GLO1;GAB2;TNFRSF11A;EPHA2
regulation of platelet activation (GO:0010543)	2020-06-01	0.000700598	0.00500465	0.00702519	0.0540043	-1.6796	12.1999	PDGFRA;THBD;TEC;PRKCA;PRKCQ;APOE
negative regulation of adherens junction organization (GO:1903392)	2016-05-01	0.00162148	0.00980237	0.0118948	0.0759643	-1.8968	12.1858	SRC;RCC2;RDX;PHLDB2;CORO1C
cellular response to metal ion (GO:0071248)	18/101	1.71544e-05	0.00023649	0.00115394	0.0150214	-1.10994	12.1797	PRNP;CAMK2D;CLIC4;NLGN1;CHUK;SYT1;BRAF;ANK3;MCOLN1;PKD2;RASGRP2;ADD1;CACNA1H;TF;CPNE1;DPEP1;SCN5A;B2M
angiotensin maturation (GO:0002003)	2018-12-04	0.00375587	0.0192482	0.0202487	0.111015	-2.17625	12.1531	ACE2;ENPEP;ACE;ATP6AP2
positive regulation of protein kinase activity (GO:0045860)	25/173	2.06798e-05	0.000283003	0.00212115	0.0231039	-1.12426	12.1267	SRC;CLU;LRP8;PAK1;ERBB3;SNX9;MARK2;EPHA4;PRNP;MAP2K1;ACE;INSR;EMP2;ADRA2A;PTK2;RHOA;TGFBR2;DLG3;TAOK3;DLG4;STK26;RAPGEF2;TAB2;TNIK;DDR2
cytoskeleton organization (GO:0007010)	21/127	1.18067e-05	0.000176439	0.001095	0.0144444	-1.06755	12.1133	CNTNAP1;PRKCI;SEMA6A;JUP;MAST2;ARAP3;ANK3;CDC42BPB;THY1;PTK2;FMNL3;DIAPH1;DPYSL2;EPB41L3;DAG1;FLNB;APOE;TNIK;EZR;TLN1;RHOQ
establishment of epithelial cell polarity (GO:0090162)	2019-06-01	0.000515422	0.00392983	0.00572858	0.047245	-1.59613	12.0836	CYTH3;SLC9A3R1;GOLPH3;PARD3;MSN;RHOA
regulation of urine volume (GO:0035809)	2018-11-04	0.00262287	0.0143681	0.0160348	0.0931666	-2.03294	12.0827	NPR1;HYAL2;INPP5K;ADCY6
neurotransmitter biosynthetic process (GO:0042136)	2015-05-01	0.00116998	0.0075233	0.00959096	0.066726	-1.78613	12.0578	ACHE;DAGLA;SLC44A4;DAGLB;SLC6A3
regulation of granulocyte differentiation (GO:0030852)	2018-11-04	0.00262287	0.0143681	0.0160348	0.0931666	-2.02402	12.0297	CEACAM1;TESC;HCLS1;EVI2B
positive regulation of glucose transport (GO:0010828)	2026-07-01	0.000521412	0.00394331	0.0060151	0.048018	-1.5906	12.0233	PRKCI;IRS1;INSR;BRAF;IRS2;SORBS1;RHOQ
cyclic-nucleotide-mediated signaling (GO:0019935)	1933-08-01	0.0004559	0.00354842	0.00580377	0.0475502	-1.55766	11.9834	ADGRG6;ADCY3;RAPGEF2;ADCY2;APOE;ADCY8;ADCY6;ADCY5
atrial cardiac muscle cell action potential (GO:0086014)	2014-05-01	0.000818676	0.00568642	0.00761339	0.0570012	-1.67857	11.931	CACNB2;GJA1;ANK2;KCNN2;SCN5A
negative regulation of cell activation (GO:0050866)	2018-11-04	0.00262287	0.0143681	0.0160348	0.0931666	-2.00523	11.9181	PDGFRA;THBD;APOE;LDLR
Rho protein signal transduction (GO:0007266)	15/73	1.47207e-05	0.000206754	0.000839429	0.0117019	-1.07043	11.9098	NGFR;ROCK1;RHOG;ADRA2A;RHOA;PAK1;RHOT2;RHOT1;CDC42EP4;GNA12;CDC42EP1;EPS8L2;RAC1;CTNNAL1;RHOQ
regulation of potassium ion transmembrane transporter activity (GO:1901016)	2026-07-01	0.000521412	0.00394331	0.0060151	0.048018	-1.57542	11.9086	DLG1;NEDD4;FHL1;ANK2;ATP1B3;ATP1B2;ATP1B1
positive regulation of proteolysis (GO:0045862)	1953-11-01	0.000182518	0.00168784	0.00372932	0.0347449	-1.38279	11.904	ASPH;NRDC;ADAM9;FURIN;SNX9;APOE;FADD;FGFR4;OGT;ADRA2A;NKD2
apoptotic process (GO:0006915)	28/232	0.000179342	0.00166258	0.0111109	0.0739935	-1.37982	11.9026	NOTCH2;HIP1;DIABLO;JADE1;BRCA1;RTN4;ERBB3;PPP2R1A;CASP3;FADD;NAE1;NGFR;SEMA6A;MAGI3;TNFRSF10B;TNFRSF10A;CIT;TGFBR2;TRAF7;MELK;ELMO1;TNFSF9;TNFRSF25;RAF1;GAPDH;OGT;MYD88;TLR2
mesoderm formation (GO:0001707)	2021-06-01	0.000933313	0.00627132	0.00852141	0.0618174	-1.70439	11.8911	CRB2;ITGB1;BMPR2;ITGA3;ITGB4;ITGA2
negative regulation of insulin receptor signaling pathway (GO:0046627)	2026-07-01	0.000521412	0.00394331	0.0060151	0.048018	-1.56887	11.859	IRS1;PRKCB;INPP5K;PRKCQ;TSC1;PTPN2;NCK1
plasma membrane fusion (GO:0045026)	2018-07-03	0.0056263	0.0260469	0.0264604	0.129393	-2.28688	11.8467	NSF;MYMX;ERVW-1
negative regulation of protein kinase B signaling (GO:0051898)	1936-09-01	0.000156851	0.00149108	0.00294517	0.0293418	-1.35209	11.8446	SLC9A3R1;PHLPP1;HYAL2;MAGI2;DAG1;INPP5K;PTPRJ;EPHA2;PHLDA3
regulation of plasma membrane bounded cell projection assembly (GO:0120032)	1940-10-01	6.79992e-05	0.000747191	0.0017564	0.0200046	-1.2336	11.8376	PPP1R16B;FER;GAP43;ATP8B1;PODXL;FMR1;RDX;RAC1;PLD1;EPHA2
positive regulation of protein serine/threonine kinase activity (GO:0071902)	18/119	0.000159117	0.00150497	0.00553443	0.0462564	-1.35266	11.8302	PDGFRB;MAP2K1;CCNT2;FLT1;EGF;SRC;ATP2B4;TNFRSF10B;TNFRSF10A;MST1R;ADRA2A;RHOA;ROBO1;CCNY;ERBB2;CCNYL1;RAPGEF2;FGFR1
viral entry into host cell (GO:0046718)	2018-06-01	0.00037066	0.00295894	0.00461566	0.0406701	-1.49728	11.8288	ACE2;GRK2;AXL;HYAL2;WWP1;NECTIN1
positive regulation of cellular extravasation (GO:0002693)	2018-07-03	0.0056263	0.0260469	0.0264604	0.129393	-2.27571	11.7889	RIPOR2;THY1;ICAM1
ceramide transport (GO:0035627)	2018-07-03	0.0056263	0.0260469	0.0264604	0.129393	-2.27434	11.7818	ABCB1;CPTP;PSAP
negative regulation of epithelial cell migration (GO:0010633)	1936-09-01	0.000156851	0.00149108	0.00294517	0.0293418	-1.34239	11.7596	ADGRB1;KRIT1;TACSTD2;PTPRM;EPPK1;SLIT2;ADIPOR1;CORO1C;PTPRG
positive regulation of synaptic transmission, glutamatergic (GO:0051968)	2019-06-01	0.000515422	0.00392983	0.00572858	0.047245	-1.55206	11.7499	NLGN3;CACNG8;NLGN1;NLGN2;NRXN1;SHANK2
mesodermal cell differentiation (GO:0048333)	2018-10-04	0.00174858	0.0103202	0.0124176	0.0770635	-1.84774	11.7312	ITGB1;ITGA3;ITGB4;ITGA2
regulation of glucose import (GO:0046324)	1932-08-01	0.000363595	0.00292756	0.00496166	0.0423214	-1.47738	11.7	NGFR;PRKCI;SELENOS;IRS1;INSR;IRS2;SORBS1;RHOQ
Wnt signaling pathway (GO:0016055)	19/110	1.60725e-05	0.000222395	0.00118266	0.0153417	-1.05679	11.6653	AMER1;FZD1;GSK3B;PTPRU;FZD3;FZD2;FZD5;EGF;RYK;FZD7;FZD6;LRP5;PSEN1;CELSR2;SMO;UBB;PTK7;DVL1;WLS
positive regulation of leukocyte degranulation (GO:0043302)	2018-12-04	0.00375587	0.0192482	0.0202487	0.111015	-2.08872	11.6643	LAMP1;F2RL1;STX4;GAB2
regulation of extracellular matrix disassembly (GO:0010715)	2015-05-01	0.00116998	0.0075233	0.00959096	0.066726	-1.72734	11.6609	DDR1;DPP4;MELTF;FGFR4;DDR2
actomyosin structure organization (GO:0031032)	14/72	5.3834e-05	0.000611318	0.00194678	0.0214548	-1.1853	11.6511	EPB41;SRC;CDC42BPB;SORBS1;F11R;RHOA;EPB41L4B;KRT19;FRMD6;EPB41L1;EPB41L2;EPB41L3;ZYX;MYH9
monovalent inorganic anion homeostasis (GO:0055083)	2016-06-01	0.000176665	0.00164184	0.00287663	0.02889	-1.34803	11.6487	CA12;SLC12A2;SLC12A3;SLC12A4;FGFR4;SLC12A6
regulation of fibroblast migration (GO:0010762)	2015-05-01	0.00116998	0.0075233	0.00959096	0.066726	-1.7233	11.6336	HYAL2;GNA12;RFFL;CORO1C;DDR2
cellular response to oxygen levels (GO:0071453)	2018-10-04	0.00174858	0.0103202	0.0124176	0.0770635	-1.83171	11.6294	ATP6V1A;ATP6V1G1;ATP6V0A2;ATP6V0D1
positive regulation of adenylate cyclase activity (GO:0045762)	1934-08-01	0.000566333	0.00420292	0.0067503	0.0532049	-1.55192	11.6027	ADCY9;ADCY3;ADCY2;ADCY8;RAF1;ADCY7;ADCY6;ADCY5
regulation of epithelial to mesenchymal transition involved in endocardial cushion formation (GO:1905005)	2018-07-03	0.0056263	0.0260469	0.0264604	0.129393	-2.23258	11.5655	ACVR1;TGFBR1;TGFBR2
regulation of chemotaxis (GO:0050920)	2025-07-01	0.000400841	0.00317949	0.0050295	0.0426082	-1.47711	11.5539	PDGFRB;PDGFRA;USP14;F2RL1;STX4;STX3;PTPN2
regulation of cation transmembrane transport (GO:1904062)	1931-08-01	0.00028709	0.0024467	0.00421632	0.037957	-1.4129	11.5232	DPP10;KCNH2;CD63;DLG1;DPP6;ATP2B4;KCNN2;SCN5A
positive regulation of supramolecular fiber organization (GO:1902905)	16/85	2.46335e-05	0.000325197	0.00129262	0.0160974	-1.08509	11.5143	SEMA5A;VASP;CARMIL1;RHOG;PSEN1;CLU;FER;PAK1;CDC42EP4;TRPV4;CDC42EP1;F2RL1;APOE;RAC1;MET;NCK1
positive regulation of sodium ion transmembrane transporter activity (GO:2000651)	2018-12-04	0.00375587	0.0192482	0.0202487	0.111015	-2.06175	11.5137	TESC;ANK3;ATP1B1;SLC9A1
regulation of endothelial cell proliferation (GO:0001936)	15/80	4.59799e-05	0.000535143	0.00186958	0.0206649	-1.15209	11.5062	PPP1R16B;SEMA5A;NRP1;BMPR2;SPARC;FLT4;PTPRM;PRKCA;TGFBR1;NRAS;CNTN1;KDR;KRIT1;PLXNB3;APOE
negative regulation of leukocyte apoptotic process (GO:2000107)	2013-05-01	0.00055244	0.00412783	0.00593823	0.0479163	-1.53231	11.4941	SELENOS;AXL;HCLS1;LILRB1;MERTK
lipid modification (GO:0030258)	2027-07-01	0.000669154	0.00485429	0.0071379	0.0545341	-1.56474	11.4375	PLPP6;DGKD;PLPPR1;PLPPR3;DGKZ;PLPP2;PLPP1
establishment of mitochondrion localization, microtubule-mediated (GO:0034643)	2018-07-03	0.0056263	0.0260469	0.0264604	0.129393	-2.20581	11.4268	RHOT2;RHOT1;UBB
pharyngeal arch artery morphogenesis (GO:0061626)	2018-08-03	0.00861816	0.0364637	0.0345736	0.153954	-2.39775	11.3986	BMPR2;FOLR1;BMPR1A
protein processing (GO:0016485)	17/102	7.05792e-05	0.000771006	0.00291417	0.0291886	-1.19116	11.386	CPM;STOML2;HM13;RHBDF2;SPPL2A;ECE1;FURIN;PSEN1;PRSS12;APH1A;CLN3;NCSTN;MMP16;CNTN1;GGT1;OGT;METAP2
positive regulation of actin filament depolymerization (GO:0030836)	2018-12-04	0.00375587	0.0192482	0.0202487	0.111015	-2.0354	11.3666	SEMA5A;CARMIL1;F2RL1;WASHC2C
neuron projection organization (GO:0106027)	2018-10-04	0.00174858	0.0103202	0.0124176	0.0770635	-1.78475	11.3313	PRNP;INSR;ATP1A3;PSEN1
peptide metabolic process (GO:0006518)	18/105	2.96095e-05	0.000374986	0.00169481	0.0197869	-1.08443	11.3078	CPM;ENPEP;G6PD;ACE;LVRN;HM13;ERAP1;GSR;NRDC;SPPL2A;FURIN;LNPEP;PSEN1;BACE2;NLN;ANPEP;LAMP2;DPEP1
positive regulation of chemotaxis (GO:0050921)	1949-11-01	8.62275e-05	0.000897343	0.00220426	0.0237713	-1.20799	11.305	PDGFRB;SEMA5A;NTRK3;CNTN1;KDR;F2RL1;HSPB1;STX4;STX3;IL6R;MET
neuron apoptotic process (GO:0051402)	2017-05-01	0.00218888	0.0124659	0.0145473	0.0875178	-1.8398	11.2676	NGFR;ERBB3;NAE1;GAPDH;CIT
central nervous system neuron axonogenesis (GO:0021955)	2018-08-03	0.00861816	0.0364637	0.0345736	0.153954	-2.36927	11.2632	SLIT2;EPHB1;ARHGAP35
energy coupled proton transmembrane transport, against electrochemical gradient (GO:0015988)	2018-11-04	0.00262287	0.0143681	0.0160348	0.0931666	-1.8894	11.2296	ATP1A3;ATP6V1H;ATP1A2;ATP1A1
Notch receptor processing (GO:0007220)	2017-05-01	0.00218888	0.0124659	0.0145473	0.0875178	-1.8277	11.1935	APH1A;JAG2;NOTCH3;NCSTN;PSEN1
regulation of dendritic cell differentiation (GO:2001198)	2018-08-03	0.00861816	0.0364637	0.0345736	0.153954	-2.34936	11.1686	LILRB1;HMGB1;LILRB2
hemidesmosome assembly (GO:0031581)	2018-12-05	0.000356881	0.00287971	0.00454028	0.0401955	-1.40575	11.159	COL17A1;CD151;ITGB4;ITGA6;PLEC
positive regulation of natural killer cell mediated cytotoxicity (GO:0045954)	2018-05-01	0.00288819	0.0153927	0.0175686	0.0999031	-1.90208	11.1217	CADM3;CADM1;LAMP1;PVR;NECTIN2
regulation of protein binding (GO:0043393)	18/112	7.15313e-05	0.000779128	0.00315435	0.0310036	-1.16387	11.1096	GSK3B;LRPAP1;ROCK1;EPB41;HIP1R;NRG1;PARK7;PSEN1;SORL1;ACTB;ADD1;ADD2;PPP1CA;DVL1;FLOT1;RAPGEF2;LDLRAP1;B2M
negative regulation of cellular response to insulin stimulus (GO:1900077)	2027-07-01	0.000669154	0.00485429	0.0071379	0.0545341	-1.51083	11.0434	IRS1;PRKCB;INPP5K;PRKCQ;TSC1;PTPN2;NCK1
metal ion homeostasis (GO:0055065)	1946-11-01	4.62933e-05	0.000537117	0.00143089	0.0172446	-1.10525	11.031	KCNH2;SLC12A2;SLC12A3;SLC12A4;SLC7A8;GPRIN1;ANK3;CNNM2;SLC12A6;CNNM4;SLC8A1
positive regulation of amyloid precursor protein catabolic process (GO:1902993)	2013-04-01	0.00517962	0.0246825	0.025082	0.128008	-2.09179	11.0091	EPHA4;ROCK2;CLU;PICALM
positive regulation of receptor binding (GO:1900122)	2018-07-03	0.0056263	0.0260469	0.0264604	0.129393	-2.12224	10.9938	NRP1;ANXA2;B2M
regulation of clathrin-dependent endocytosis (GO:2000369)	2016-05-01	0.00162148	0.00980237	0.0118948	0.0759643	-1.70804	10.9732	ROCK1;HIP1R;ARAP3;SMAP1;PICALM
activation of adenylate cyclase activity (GO:0007190)	1933-08-01	0.0004559	0.00354842	0.00580377	0.0475502	-1.42449	10.9589	ADCY9;ADCY3;ADCY2;ADCY8;RAF1;ADCY7;ADCY6;ADCY5
hexose transport (GO:0008645)	2017-05-01	0.00218888	0.0124659	0.0145473	0.0875178	-1.78476	10.9306	SLC2A13;SLC2A12;SLC2A5;SLC2A6;SLC2A8
mitral valve morphogenesis (GO:0003183)	2018-10-04	0.00174858	0.0103202	0.0124176	0.0770635	-1.71886	10.913	ACVR1;BMPR2;DCHS1;BMPR1A
response to calcium ion (GO:0051592)	15/80	4.59799e-05	0.000535143	0.00186958	0.0206649	-1.0913	10.8992	CAMK2D;CLIC4;NLGN1;SYT1;BRAF;ITPR3;MCOLN1;PKD2;RASGRP2;ADD1;NEDD4;CPNE1;ADAM9;DPEP1;SCN5A
negative regulation of protein modification process (GO:0031400)	1964-12-01	0.000259414	0.00226195	0.00513192	0.0433775	-1.31769	10.8803	PPP1R16B;PRNP;G6PD;NTRK3;ATP2B4;FAM129A;MYADM;INPP5K;PARK7;SLIT2;EPHB2;CORO1C
positive regulation of transport (GO:0051050)	1945-10-01	0.000196735	0.00178409	0.00367195	0.034382	-1.27361	10.8685	CD63;ANXA1;CD151;ANXA2;FMR1;FLOT1;INPP5K;BRAF;APOE;LDLR
vasoconstriction (GO:0042310)	2013-04-01	0.00517962	0.0246825	0.025082	0.128008	-2.06321	10.8587	EDNRB;KEL;PIK3C2A;SLC8A1
regulation of angiotensin levels in blood (GO:0002002)	2013-05-01	0.00055244	0.00412783	0.00593823	0.0479163	-1.44305	10.8246	ACE2;ENPEP;ACE;ATP6AP2;ECE1
regulation of protein localization to cell cortex (GO:1904776)	2018-07-03	0.0056263	0.0260469	0.0264604	0.129393	-2.08803	10.8166	EPB41;EPB41L2;GNAI1
cellular protein localization (GO:0034613)	39/328	1.51252e-05	0.000210066	0.00392968	0.0363398	-0.974479	10.8159	USP6NL;CD63;CNTNAP2;PTPRU;CNTNAP1;RAB5C;TMED10;RAB20;RAB23;EPB41L3;MYO6;SNX9;STX4;TMED1;RAB28;STX3;STX2;TBC1D10B;WLS;YWHAH;NSF;NGFR;GRID2;STX7;RAB39A;ANK2;EMP2;EHD1;STX1B;DLG1;RAP2A;RAB15;RAB13;ERP29;CNTN2;RAB3GAP2;RAB38;EZR;VCL
positive regulation of peptidyl-tyrosine phosphorylation (GO:0050731)	19/117	3.92794e-05	0.00047338	0.00221751	0.0237713	-1.06539	10.8082	EPHA4;NRP1;PRNP;ACE;SRC;LRP8;TNFRSF1A;TEC;DLG3;ERBB3;DLG4;ABL1;HCLS1;CSPG4;ITGA5;IL6ST;FGFR3;IL6R;CD44
cAMP-mediated signaling (GO:0019933)	14/76	9.98233e-05	0.00103022	0.00301036	0.0297531	-1.17072	10.7848	ABCA1;ADCY3;ADCY2;PTH1R;ADCY8;ADCY7;ADCY6;ADCY5;ADCY9;TBXA2R;GNAQ;ADGRG6;GNAS;RAPGEF2
regulation of peptide hormone secretion (GO:0090276)	13/74	0.000286398	0.0024467	0.00591352	0.0479163	-1.32127	10.7791	SLC2A1;CACNA2D2;ITPR2;ITPR3;PRKCA;ADRA2C;SLC8B1;ADRA2A;DPP4;MARCKS;PPP3CB;SLC25A5;SLC25A4
positive regulation of protein modification process (GO:0031401)	25/164	8.04992e-06	0.000128133	0.00110079	0.0144444	-0.918615	10.7752	ROCK2;FLT4;FMR1;FAM129A;PAK1;GPNMB;SMPD1;ERBB2;P2RY1;ABL1;FLOT1;KDR;NPTN;SYMPK;RAC1;PPP1R16B;ACE;INSR;NTRK3;LILRB2;PTK2;RAP2A;ERP29;RAB3GAP2;TNIK
vesicle docking (GO:0048278)	2022-06-01	0.0012212	0.00779898	0.0102329	0.069132	-1.60338	10.7554	NSF;STX1B;STX7;STX4;STX3;STX2
clathrin-dependent endocytosis (GO:0072583)	1940-09-01	0.000369962	0.00295894	0.0053479	0.0449994	-1.36021	10.7485	NLGN3;NLGN1;NLGN2;NLGN4X;SYT2;SYT1;AP2A2;AP2M1;PICALM
positive regulation of urine volume (GO:0035810)	2018-08-03	0.00861816	0.0364637	0.0345736	0.153954	-2.25744	10.7316	NPR1;HYAL2;INPP5K
T cell activation (GO:0042110)	16/89	4.44711e-05	0.000520828	0.00196024	0.0215396	-1.0704	10.7261	JAG2;CXADR;MSN;DDOST;DPP4;PPP3CB;LCK;CD7;F2RL1;LCP1;ADA;ICOSLG;MICA;PTPN2;CD276;NCK1
positive regulation of amyloid-beta formation (GO:1902004)	2018-11-04	0.00262287	0.0143681	0.0160348	0.0931666	-1.8032	10.7173	EPHA4;ROCK2;CLU;PICALM
small GTPase mediated signal transduction (GO:0007264)	16/100	0.000186836	0.00171926	0.00540163	0.0453494	-1.24803	10.7147	RRAD;ARHGAP18;PARK7;PLD1;RASGRP2;ADRA2A;ABR;NRAS;RIT1;RRAS;GNB1;KRIT1;RAPGEF2;GRB2;RAB38;RAPGEF6
regulation of interleukin-23 production (GO:0032667)	2018-08-03	0.00861816	0.0364637	0.0345736	0.153954	-2.24537	10.6742	RAC1;MYD88;IL17RA
positive regulation of catalytic activity (GO:0043085)	1934-08-01	0.000566333	0.00420292	0.0067503	0.0532049	-1.42761	10.6733	APH1A;NCSTN;ABL1;ABL2;STX4;PSEN1;ATP7A;FGFR4
regulation of calcium ion import (GO:0090279)	2023-06-01	0.00157235	0.00977422	0.0121748	0.0770635	-1.653	10.6704	PDGFRB;LGALS3;PRNP;EGF;SLC30A1;PKD2
positive regulation of cell adhesion (GO:0045785)	1965-12-01	0.00030168	0.00254132	0.00571179	0.047245	-1.31497	10.6593	EPB41L4B;C1QBP;ERBB2;ADAM9;SIRPA;PRKCA;PTPRJ;STX4;CD47;RAC1;STX3;LIMS1
negative regulation of catecholamine secretion (GO:0033604)	2018-07-03	0.0056263	0.0260469	0.0264604	0.129393	-2.04844	10.6115	ADRA2C;ADRA2B;ADRA2A
positive regulation of phosphoprotein phosphatase activity (GO:0032516)	2016-05-01	0.00162148	0.00980237	0.0118948	0.0759643	-1.63981	10.5348	PDGFRB;HSP90AB1;CD300A;ITGA1;MAGI2
regulation of protein phosphorylation (GO:0001932)	33/262	2.09102e-05	0.000285112	0.00349106	0.0331031	-0.975847	10.515	PHLPP1;ROCK2;FLT4;FMR1;FAM129A;HSPB1;PARK7;CORO1C;SLC9A3R1;PAK1;GPNMB;ERBB2;P2RY1;ABL1;FLOT1;KDR;NPTN;INPP5K;RAC1;SLIT2;EPHB2;PRNP;EPHA7;INSR;NTRK3;ATP6AP2;PTK2;FER;RAP2A;ERP29;MYADM;PLXNB2;TNIK
negative regulation of stress fiber assembly (GO:0051497)	2018-05-01	0.00288819	0.0153927	0.0175686	0.0999031	-1.79619	10.5026	TACSTD2;INPP5K;ARAP1;MET;PHLDB2
contractile actin filament bundle assembly (GO:0030038)	2018-11-04	0.00262287	0.0143681	0.0160348	0.0931666	-1.76704	10.5024	SRC;ZYX;SORBS1;RHOA
vesicle fusion (GO:0006906)	16/95	0.000100431	0.00103364	0.00348426	0.0331031	-1.14058	10.5003	SYT3;SYT2;SYT1;STX7;RAB39A;SYTL4;NKD2;SYT6;EEA1;STX1B;RAB20;VAMP7;RAB13;STX4;STX3;STX2
positive regulation of aspartic-type endopeptidase activity involved in amyloid precursor protein catabolic process (GO:1902961)	2018-07-03	0.0056263	0.0260469	0.0264604	0.129393	-2.02432	10.4866	EPHA4;ROCK2;PICALM
regulation of microtubule-based process (GO:0032886)	2027-07-01	0.000669154	0.00485429	0.0071379	0.0545341	-1.431	10.4599	DIAPH1;GSK3B;MACF1;ERBB2;PHLDB2;BICD2;EPHA3
regulation of protein localization to cell surface (GO:2000008)	2028-07-01	0.0008482	0.00581819	0.00840867	0.0614771	-1.47562	10.4361	HSP90AB1;EGF;GOPC;STX4;STX3;GPM6B;PICALM
blood vessel endothelial cell migration (GO:0043534)	2019-06-01	0.000515422	0.00392983	0.00572858	0.047245	-1.37808	10.4328	NRP1;KDR;MYH9;EMP2;SLIT2;ROBO1
membrane depolarization during action potential (GO:0086010)	1939-09-01	0.00030202	0.00254132	0.0046402	0.0407901	-1.28475	10.4129	HCN4;KCNH2;ATP1A2;SCN5A;CACNA1H;SLC8A1;TPCN2;TPCN1;YWHAH
protein complex disassembly (GO:0043241)	1947-10-01	0.0002875	0.0024467	0.00479281	0.041347	-1.27452	10.3928	AMER1;FZD1;CLN3;GSK3B;FZD2;FZD5;DVL1;LAMP2;LRP5;PPP1CA
positive regulation of potassium ion transmembrane transport (GO:1901381)	2016-05-01	0.00162148	0.00980237	0.0118948	0.0759643	-1.61585	10.3809	KCNH2;ANK2;ATP1B3;ATP1B2;ATP1B1
regulation of endocytic recycling (GO:2001135)	2018-08-03	0.00861816	0.0364637	0.0345736	0.153954	-2.17679	10.3482	EHD1;EHD2;SORL1
positive regulation of T cell activation (GO:0050870)	14/69	3.27406e-05	0.000410467	0.00137209	0.0166433	-1.00147	10.3421	CD274;ANXA1;TFRC;LILRB2;THY1;LCK;FLOT2;SIRPA;PRKCQ;CD47;CD46;IL6ST;CD276;NCK1
zinc II ion transmembrane transport (GO:0071577)	2024-06-01	0.00199526	0.0115213	0.0143617	0.0869617	-1.66337	10.3412	SLC30A5;SLC39A6;SLC30A1;SLC39A14;SLC39A4;SLC39A3
positive regulation of protein binding (GO:0032092)	1961-12-01	0.000161415	0.00151901	0.00366815	0.034382	-1.18379	10.3363	GSK3B;EPB41;ABL1;FLOT1;HIP1R;RAPGEF2;APOE;PARK7;PSEN1;B2M;ADD1;ADD2
gland development (GO:0048732)	14/76	9.98233e-05	0.00103022	0.00301036	0.0297531	-1.11921	10.3103	IGSF3;COBL;MSN;LSR;NRG1;PKD2;ARHGAP35;TGFBR1;SLC9A3R1;FADD;MET;FGFR2;EPHB3;STRA6
positive regulation of myeloid leukocyte mediated immunity (GO:0002888)	2018-10-03	0.0169329	0.060364	0.0541484	0.204756	-2.52661	10.3048	F2RL1;STX4;GAB2
regulation of homotypic cell-cell adhesion (GO:0034110)	2018-10-04	0.00174858	0.0103202	0.0124176	0.0770635	-1.61886	10.2781	RDX;PRKCA;PRKCQ;ANK3
regulation of receptor internalization (GO:0002090)	2029-07-01	0.00106299	0.00701647	0.00983817	0.0671945	-1.49773	10.2545	CD63;LRPAP1;DLG4;EGF;FMR1;MAGI2;FLOT1
leukocyte cell-cell adhesion (GO:0007159)	2028-07-01	0.0008482	0.00581819	0.00840867	0.0614771	-1.44861	10.2452	ITGB1;ITGA4;ROCK1;PECAM1;MSN;EZR;ICAM1
positive regulation of potassium ion transmembrane transporter activity (GO:1901018)	2013-04-01	0.00517962	0.0246825	0.025082	0.128008	-1.94654	10.2447	ANK2;ATP1B3;ATP1B2;ATP1B1
regulation of cardiac muscle contraction by calcium ion signaling (GO:0010882)	2022-06-01	0.0012212	0.00779898	0.0102329	0.069132	-1.52502	10.2297	CAMK2D;ANK2;ATP1A2;ATP1B1;SLC8A1;SLC9A1
neuromuscular junction development (GO:0007528)	2021-06-01	0.000933313	0.00627132	0.00852141	0.0618174	-1.46163	10.1975	UNC13B;CACNB2;NEDD4;DVL1;NRDC;ANK3
positive regulation of MAP kinase activity (GO:0043406)	24/178	9.28862e-05	0.000963952	0.00561888	0.0468574	-1.09824	10.1963	PDGFRB;MAP2K1;FLT1;EGF;INSR;NTRK3;NRG1;MST1R;TNFRSF11A;ADRA2A;TGFBR1;ROBO1;TRAF7;GNG3;PAK1;TAOK3;UBB;ERBB2;ERP29;ADAM9;TAB2;S1PR2;RAF1;FGFR1
regulation of natural killer cell mediated cytotoxicity (GO:0042269)	2023-06-01	0.00157235	0.00977422	0.0121748	0.0770635	-1.57645	10.1762	CADM1;LAMP1;LILRB1;PVR;MICA;NECTIN2
regulation of endothelial cell development (GO:1901550)	2018-07-03	0.0056263	0.0260469	0.0264604	0.129393	-1.96269	10.1673	ROCK1;ROCK2;TNFRSF1A
vocal learning (GO:0042297)	2018-07-03	0.0056263	0.0260469	0.0264604	0.129393	-1.95469	10.1259	CNTNAP2;NRXN1;STRA6
extrinsic apoptotic signaling pathway (GO:0097191)	13/68	0.000118325	0.00118368	0.00316177	0.0310036	-1.11729	10.1026	GSK3B;CD70;DIABLO;PDPK1;SORT1;TNFRSF10B;TNFRSF10A;TNFRSF1A;ERBB3;CASP3;FADD;FGFR3;IL6R
negative regulation of cellular component organization (GO:0051129)	1955-11-01	0.000257756	0.00226051	0.00475793	0.041347	-1.22037	10.0845	CARMIL1;GSK3B;LGALS3;DFFA;LRSAM1;RDX;WASHC2C;LILRB1;HSPA2;RAF1;EPHA3
negative regulation of neuron projection development (GO:0010977)	1952-11-01	0.000152497	0.00146085	0.00328632	0.0320567	-1.14489	10.0617	EPHA4;LINGO1;NGFR;STX1B;TRPV4;APOE;THY1;ADCY6;RHOA;RTN4;ITM2C
negative regulation of small GTPase mediated signal transduction (GO:0051058)	2028-07-01	0.0008482	0.00581819	0.00840867	0.0614771	-1.42216	10.0581	SYNGAP1;RASA3;RASA1;RASA2;SLIT2;STAMBP;EPHB2
dicarboxylic acid transport (GO:0006835)	1930-07-01	0.00131826	0.00829125	0.011437	0.0748313	-1.51576	10.0517	SLC26A2;SLC46A1;SLC1A1;SLC1A2;SLC1A3;FOLR1;SLC26A6
regulation of pH (GO:0006885)	2018-11-04	0.00262287	0.0143681	0.0160348	0.0931666	-1.69017	10.0455	SLC9A7;ATP6V0A4;CLCN3;SLC9A1
cardiac muscle cell action potential involved in contraction (GO:0086002)	2029-07-01	0.00106299	0.00701647	0.00983817	0.0671945	-1.46591	10.0366	KCNH2;GJA1;CACNA2D1;PKP2;ANK2;ATP1A1;SCN5A
outflow tract septum morphogenesis (GO:0003148)	2023-06-01	0.00157235	0.00977422	0.0121748	0.0770635	-1.54925	10.0007	NRP1;BMPR2;LRP2;FGFR2;BMPR1A;TGFBR2
engulfment of apoptotic cell (GO:0043652)	2018-10-03	0.0169329	0.060364	0.0541484	0.204756	-2.44631	9.97726	ADGRB1;RHOG;RAC1
positive regulation of metabolic process (GO:0009893)	2019-05-01	0.00373561	0.0192482	0.0209773	0.114077	-1.78416	9.97317	FASN;INSR;ABL1;ABL2;ATP7A
transition metal ion transport (GO:0000041)	2028-07-01	0.0008482	0.00581819	0.00840867	0.0614771	-1.40863	9.96239	ATP7B;TRPC6;HEPH;TTYH1;SLC30A5;SLC30A1;ATP7A
regulation of potassium ion transmembrane transport (GO:1901379)	1933-08-01	0.0004559	0.00354842	0.00580377	0.0475502	-1.2853	9.88815	DPP10;KCNH2;CD63;DLG1;DPP6;NEDD4;FHL1;KCNN2
regulation of amyloid fibril formation (GO:1905906)	2018-09-04	0.00109921	0.00715445	0.00936802	0.0660357	-1.44943	9.87522	APOE;PSEN1;CLU;LDLR
copper ion import (GO:0015677)	2018-08-04	0.000639878	0.00466911	0.00685093	0.0532122	-1.34174	9.86744	ATP7B;ATP7A;STEAP1;STEAP2
proline transport (GO:0015824)	2018-10-04	0.00174858	0.0103202	0.0124176	0.0770635	-1.5536	9.86372	SLC36A1;SLC6A15;SLC1A4;SLC36A4
regulation of synaptic transmission, glutamatergic (GO:0051966)	1946-10-01	0.000238524	0.00211669	0.004203	0.037957	-1.18144	9.85441	GRM3;NLGN3;CACNG8;NLGN1;NLGN2;CDH2;SYT1;NRXN1;ATP1A2;SHANK2
cellular response to growth factor stimulus (GO:0071363)	20/140	0.000157534	0.00149377	0.00627816	0.0499047	-1.12034	9.80951	ACVR1;NRP1;ANXA1;BMPR2;FLT1;PDPK1;FLT4;NTRK3;MAGI2;HSPB1;TGFBR1;EHD1;HYAL2;ERBB2;KDR;INPP5K;RAPGEF2;CD44;BMPR1A;LIMS1
cellular response to increased oxygen levels (GO:0036295)	2018-12-04	0.00375587	0.0192482	0.0202487	0.111015	-1.75544	9.80316	ATP6V1A;ATP6V1G1;ATP6V0A2;ATP6V0D1
negative regulation of epidermal growth factor receptor signaling pathway (GO:0042059)	1941-09-01	0.000450017	0.00352466	0.00613628	0.0488809	-1.27083	9.79332	GPRC5A;UBB;EGF;ITGA1;GRB2;PTPRJ;CBL;EPN1;PTPN2
positive regulation of aspartic-type peptidase activity (GO:1905247)	2018-07-03	0.0056263	0.0260469	0.0264604	0.129393	-1.88496	9.76465	EPHA4;ROCK2;PICALM
negative regulation of ion transport (GO:0043271)	2021-06-01	0.000933313	0.00627132	0.00852141	0.0618174	-1.39832	9.75574	NEDD4;INPP5K;LILRB1;LILRB2;ADRA2A;GPM6B
antigen processing and presentation of peptide antigen via MHC class I (GO:0002474)	2029-07-01	0.00106299	0.00701647	0.00983817	0.0671945	-1.42356	9.74666	BCAP31;ACE;ERAP1;HLA-B;HLA-A;HLA-F;B2M
positive regulation of smooth muscle cell migration (GO:0014911)	2018-11-03	0.0222992	0.0752573	0.0655296	0.234276	-2.56016	9.73681	PDGFRB;NRP1;DOCK4
ear development (GO:0043583)	2018-07-03	0.0056263	0.0260469	0.0264604	0.129393	-1.87756	9.72631	SHROOM2;ECE1;STRA6
hepatocyte growth factor receptor signaling pathway (GO:0048012)	2018-12-04	0.00375587	0.0192482	0.0202487	0.111015	-1.74151	9.72537	NRP1;PAK1;MST1R;RAC1
ventricular trabecula myocardium morphogenesis (GO:0003222)	2018-09-03	0.0123776	0.0468994	0.0438145	0.176963	-2.21183	9.71404	NRG1;TGFBR1;BMPR1A
positive regulation of potassium ion transport (GO:0043268)	2016-05-01	0.00162148	0.00980237	0.0118948	0.0759643	-1.50801	9.68806	KCNH2;DLG1;FHL1;ANK2;ADRA2A
cellular response to peptide (GO:1901653)	1942-09-01	0.000543773	0.00410412	0.00701112	0.0540043	-1.28586	9.66575	EPHA4;GSK3B;NGFR;PRNP;SRC;CACNA2D1;ATP1A3;PSEN1;IGF1R
negative regulation of platelet-derived growth factor receptor-beta signaling pathway (GO:2000587)	2018-08-03	0.00861816	0.0364637	0.0345736	0.153954	-2.03211	9.66041	PDGFRB;PDGFRA;PTPN2
cellular response to organonitrogen compound (GO:0071417)	16/98	0.000146619	0.00141177	0.00455179	0.0402021	-1.09418	9.65911	GABRB3;HCN4;JUP;BRCA1;PKD2;ACTB;SLC5A5;DIAPH1;CAPN2;CTNNA1;INPP5K;RAPGEF2;SLIT2;EZR;FOLR1;SLC26A6
negative regulation of calcium ion transmembrane transport (GO:1903170)	2018-09-03	0.0123776	0.0468994	0.0438145	0.176963	-2.18921	9.61473	ATP1A2;ADRA2A;CBARP
proton-transporting V-type ATPase complex assembly (GO:0070070)	2018-10-04	0.00174858	0.0103202	0.0124176	0.0770635	-1.51195	9.59932	ATP6V0A2;ATP6V0A4;TCIRG1;ATP6V0A1
positive regulation of epithelial cell proliferation (GO:0050679)	17/108	0.00014625	0.00141177	0.00487089	0.0416422	-1.07794	9.51842	PPP1R16B;SEMA5A;NRP1;BMPR2;FLT4;FZD7;PTPRN;PRKCA;RTN4;TGFBR1;NRAS;ERBB2;CNTN1;KDR;PLXNB3;SCN5A;FGFR2
regulation of establishment of planar polarity (GO:0090175)	15/90	0.0001849	0.00170564	0.004999	0.0425427	-1.10717	9.51691	FZD1;FZD3;FZD2;FZD5;FZD7;FZD6;AP2A2;CELSR2;CELSR3;RHOA;DAAM1;UBB;DVL1;RAC1;AP2M1
anterior/posterior pattern specification (GO:0009952)	1935-08-01	0.000697414	0.00500465	0.00780901	0.0581165	-1.30058	9.45278	BMPR2;BASP1;ATP6AP2;LRP5;ACVR2B;CELSR2;TGFBR1;WLS
positive regulation of osteoblast differentiation (GO:0045669)	1936-08-01	0.00085186	0.00581819	0.0089877	0.0643258	-1.33666	9.44765	ACVR1;BMPR2;TMEM119;IL6ST;ACVR2B;IL6R;BMPR1A;DDR2
positive regulation of epidermal growth factor receptor signaling pathway (GO:0045742)	1930-07-01	0.00131826	0.00829125	0.011437	0.0748313	-1.42342	9.43931	HIP1;UBB;EGF;HIP1R;ARAP1;CBL;ADRA2A
regulation of peptide secretion (GO:0002791)	2016-05-01	0.00162148	0.00980237	0.0118948	0.0759643	-1.46643	9.42097	RHBDF2;STXBP5;LLGL1;DISP1;LLGL2
positive regulation of T cell proliferation (GO:0042102)	1962-12-01	0.00018978	0.00174206	0.00411291	0.0376613	-1.09924	9.42013	CD274;ANXA1;TFRC;TNFSF9;FADD;HMGB1;LILRB2;CD46;IL6ST;ICOSLG;CD276;NCK1
negative regulation of dendrite morphogenesis (GO:0050774)	2018-08-03	0.00861816	0.0364637	0.0345736	0.153954	-1.98032	9.41422	NLGN1;RAPGEF2;YWHAH
positive regulation of phospholipid metabolic process (GO:1903727)	2029-07-01	0.00106299	0.00701647	0.00983817	0.0671945	-1.37429	9.40933	PDGFRB;PDGFRA;STOML2;FLT1;IRS1;FGFR3;PTK2
positive regulation of angiogenesis (GO:0045766)	16/104	0.000296761	0.0025189	0.00748732	0.0567396	-1.15822	9.40774	ITGB1;SEMA5A;FLT1;JUP;ANXA3;PDPK1;PRKCB;HSPB1;PRKCA;BRCA1;CDH5;RRAS;CNTN1;KDR;ITGA5;EPHA1
regulation of axon extension involved in axon guidance (GO:0048841)	2024-06-01	0.00199526	0.0115213	0.0143617	0.0869617	-1.51133	9.39593	SEMA5A;NRP1;PLXNA2;PLXNA1;PLXNA4;PLXNA3
protein stabilization (GO:0050821)	22/153	6.84506e-05	0.000749945	0.00400467	0.0368771	-0.979061	9.38861	EPHA4;HIP1;HSP90AB1;TESC;HIP1R;ANK2;ATP1B3;TSC1;ATP1B2;PARK7;PHB;ATP1B1;CLU;PHB2;RTN4;LAMP1;GNAQ;DVL1;LAMP2;FLOT1;FLOT2;GAPDH
maintenance of epithelial cell apical/basal polarity (GO:0045199)	2018-11-04	0.00262287	0.0143681	0.0160348	0.0931666	-1.57925	9.38626	CRB2;PDZD11;LIN7A;LIN7C
regulation of blood vessel endothelial cell migration (GO:0043535)	1951-10-01	0.0005753	0.00425608	0.00782735	0.0581372	-1.25633	9.37302	JUP;PDPK1;KDR;HSPB1;PRCP;PRKCA;APOE;HMGB1;EPHA2;FGFR1
regulation of lymphocyte migration (GO:2000401)	2018-08-03	0.00861816	0.0364637	0.0345736	0.153954	-1.97066	9.36829	SPN;MSN;SLC8B1
regulation of insulin receptor signaling pathway (GO:0046626)	1935-08-01	0.000697414	0.00500465	0.00780901	0.0581165	-1.28688	9.35318	IRS1;PRKCB;INPP5K;PRKCQ;TSC1;OGT;PTPN2;NCK1
negative regulation of lymphocyte proliferation (GO:0050672)	1930-07-01	0.00131826	0.00829125	0.011437	0.0748313	-1.41013	9.35122	SPN;CD274;GPNMB;SDC4;CD300A;LILRB1;LILRB2
phosphatidylinositol 3-kinase signaling (GO:0014065)	1931-08-01	0.00028709	0.0024467	0.00421632	0.037957	-1.14591	9.34574	ERBB3;IRS1;C1QBP;ERBB2;TYRO3;PIK3C2A;IGF1R;PIK3C2B
regulation of cell adhesion mediated by integrin (GO:0033628)	1931-07-01	0.00161901	0.00980237	0.0132156	0.0810733	-1.45399	9.34326	DPP4;MUC1;TESC;ADAM9;ADA;PTK2;EPHA2
regulation of Wnt signaling pathway (GO:0030111)	16/110	0.00056465	0.00420292	0.0117775	0.0759643	-1.24916	9.34284	AMER1;MACF1;ITGA3;ATP6AP2;LRP5;PSEN1;APCDD1;NKD2;PPP1CA;CCNY;PPP2R1A;DVL1;FOLR1;FGFR2;TLR2;WLS
negative regulation of Ras protein signal transduction (GO:0046580)	1938-09-01	0.000244729	0.00216661	0.00400752	0.0368771	-1.12299	9.33808	RIPOR2;SYNGAP1;RASA3;RASA1;RASA2;ARAP3;STAMBP;EPHB2;MET
negative regulation of platelet-derived growth factor receptor signaling pathway (GO:0010642)	2016-05-01	0.00162148	0.00980237	0.0118948	0.0759643	-1.4498	9.31413	PDGFRB;PDGFRA;SLC9A3R1;PTPRJ;PTPN2
phosphatidylinositol metabolic process (GO:0046488)	17/113	0.000256052	0.00225616	0.00722481	0.0550855	-1.12411	9.2965	PDGFRB;MTMR1;PI4K2B;INPPL1;TTC7B;OCRL;PLEKHA4;PIK3C2A;PTPN13;FAM126A;PIK3C2B;EFR3A;INPP5D;INPP5K;PIP4K2A;PIP5K1A;PIP4K2B
regulation of cAMP-dependent protein kinase activity (GO:2000479)	2014-04-01	0.00692399	0.0310541	0.0305517	0.144118	-1.86788	9.28854	PRKAR1A;PRKAR2B;ATP2B4;RAPGEF2
positive regulation of protein processing (GO:0010954)	2018-05-01	0.00288819	0.0153927	0.0175686	0.0999031	-1.58735	9.28141	MYH9;ENO1;MELTF;PHB;NKD2
endothelial cell migration (GO:0043542)	1936-08-01	0.00085186	0.00581819	0.0089877	0.0643258	-1.31271	9.27832	DPP4;NRP1;PLXND1;RAB13;ABL1;MYH9;EMP2;RHOA
protein localization to basolateral plasma membrane (GO:1903361)	2018-08-03	0.00861816	0.0364637	0.0345736	0.153954	-1.94382	9.24071	PDZD11;LIN7A;LIN7C
regulation of intracellular signal transduction (GO:1902531)	42/423	0.000439112	0.00344648	0.0380585	0.16495	-1.18811	9.18496	NLGN1;NLRX1;PHLPP1;ARHGAP18;HSPB1;ARHGAP17;BRCA1;ARHGAP35;GNAI1;AKAP12;ABR;PAK1;RHOT2;RHOT1;RRAS;UBB;GNA12;CPNE1;PIP4K2A;PIP5K1A;PIP4K2B;RAC1;RFFL;SRGAP2;PPP1R16B;VAV3;PDPK1;ATP6AP2;RHOG;ARAP3;OCRL;ARAP1;PTPN13;RHOA;VAV2;NET1;CEACAM1;GPR143;F2RL1;NF2;BIRC2;RHOQ
negative regulation of endocytosis (GO:0045806)	2029-07-01	0.00106299	0.00701647	0.00983817	0.0671945	-1.34129	9.18339	LGALS3;LRSAM1;LILRB1;RAC1;EPHA3;PICALM;TLR2
negative regulation of glycogen biosynthetic process (GO:0045719)	2018-07-03	0.0056263	0.0260469	0.0264604	0.129393	-1.77093	9.17398	GSK3B;SELENOS;INPP5K
serine family amino acid biosynthetic process (GO:0009070)	2013-04-01	0.00517962	0.0246825	0.025082	0.128008	-1.74133	9.16464	GGT1;SEPHS1;SERINC3;SERINC5
central nervous system myelination (GO:0022010)	2018-09-03	0.0123776	0.0468994	0.0438145	0.176963	-2.08415	9.15331	CNTNAP1;TENM4;CLU
drug transport (GO:0015893)	2020-06-01	0.000700598	0.00500465	0.00702519	0.0540043	-1.25523	9.11746	ABCC1;SLC46A1;SLC15A2;SLC22A5;TMEM30A;ATP8B1
positive regulation of epidermal growth factor-activated receptor activity (GO:0045741)	2018-11-04	0.00262287	0.0143681	0.0160348	0.0931666	-1.53314	9.11222	EGF;ADRA2C;ADRA2B;ADRA2A
vesicle-mediated transport to the plasma membrane (GO:0098876)	1932-07-01	0.00197053	0.0114493	0.0151843	0.0904759	-1.45669	9.07441	C16ORF62;ANKRD27;WASHC2C;GOPC;STXBP6;STEAP2;LLGL1
potassium ion import across plasma membrane (GO:1990573)	2018-10-04	0.00174858	0.0103202	0.0124176	0.0770635	-1.4291	9.07327	HCN4;ATP1A2;ATP1A1;ATP1B1
transmembrane receptor protein serine/threonine kinase signaling pathway (GO:0007178)	19/145	0.000687446	0.00496769	0.0163798	0.094876	-1.24565	9.0715	ACVR1;BMPR2;SRC;SLC33A1;UBE2D3;FURIN;CBL;F11R;ACVR2B;PTK2;RHOA;TGFBR1;TGFBR2;CDH5;UBB;PARD3;ZYX;ADAM9;BMPR1A
post-Golgi vesicle-mediated transport (GO:0006892)	1959-11-01	0.000488113	0.00375224	0.00748211	0.0567396	-1.18914	9.06715	TGOLN2;C16ORF62;VAMP7;SORT1;GOPC;STX4;STXBP6;SCAMP1;SORL1;STEAP2;LLGL1
transepithelial transport (GO:0070633)	2018-09-03	0.0123776	0.0468994	0.0438145	0.176963	-2.05626	9.03082	SLC12A2;CXADR;SLC26A6
positive regulation of leukocyte cell-cell adhesion (GO:1903039)	2022-06-01	0.0012212	0.00779898	0.0102329	0.069132	-1.34545	9.02516	LCK;SIRPA;PRKCQ;CD47;THY1;CD44
peripheral nervous system axon ensheathment (GO:0032292)	2018-09-03	0.0123776	0.0468994	0.0438145	0.176963	-2.05465	9.02375	CNTNAP1;PARD3;ADGRG6
G-protein coupled receptor signaling pathway, coupled to cyclic nucleotide second messenger (GO:0007187)	18/126	0.000329289	0.00274087	0.0092136	0.0658165	-1.12511	9.02181	GNAZ;VIPR1;ANXA1;GNAI3;NPY1R;ADCY2;PTH1R;ADRA2C;SSTR2;ADRA2B;ADRA2A;GNAI1;GNAI2;GNAO1;CNR2;GNAQ;GNA12;GNAS
phosphate-containing compound metabolic process (GO:0006796)	24/184	0.000156355	0.00149108	0.00803186	0.0594199	-1.02887	9.01638	EPHA7;G6PD;PLPPR1;PLPPR3;ITPK1;GDE1;INPPL1;OCRL;PPP1CA;PTPRD;PPP3CB;PTPRB;INPP5A;INPP5D;INPP5K;PIP4K2A;PIP4K2B;PLCH1;ACPP;EPHB2;PFKM;PLPP2;PLCD1;PLPP1
toll-like receptor 3 signaling pathway (GO:0034138)	2018-10-03	0.0169329	0.060364	0.0541484	0.204756	-2.2013	8.978	COLEC12;RFTN1;FADD
negative regulation of focal adhesion assembly (GO:0051895)	2015-04-01	0.00901636	0.0372098	0.0366686	0.160227	-1.90109	8.95169	SRC;RCC2;PHLDB2;CORO1C
positive regulation of protein localization to cell surface (GO:2000010)	2018-09-03	0.0123776	0.0468994	0.0438145	0.176963	-2.038	8.95064	HSP90AB1;STX4;STX3
negative regulation of cell growth (GO:0030308)	18/116	0.000114022	0.00116073	0.00437903	0.039327	-0.98466	8.93985	EPHA4;BMPR2;NPR1;FHL1;JADE1;PTPRJ;ENO1;PHB;RTN4;BST2;GJA1;ADAM15;GNG4;PPP2R1A;HYAL2;APBB1;SLIT2;CRLF3
proton transport (GO:0015992)	1932-07-01	0.00197053	0.0114493	0.0151843	0.0904759	-1.42729	8.89124	SLC36A1;SLC46A1;SLC4A11;ATP6V0A4;TCIRG1;ATP6V0D1;SLC9A1
atrial cardiac muscle cell to AV node cell signaling (GO:0086026)	2018-09-03	0.0123776	0.0468994	0.0438145	0.176963	-2.01739	8.86008	GJA1;ANK2;SCN5A
Golgi to plasma membrane transport (GO:0006893)	1940-09-01	0.000369962	0.00295894	0.0053479	0.0449994	-1.11983	8.84903	NSF;MACF1;C16ORF62;GOLPH3;GOPC;ANK3;STXBP6;STEAP2;LLGL1
negative regulation of vascular permeability (GO:0043116)	2018-09-03	0.0123776	0.0468994	0.0438145	0.176963	-2.01418	8.84602	CEACAM1;PTPRJ;SLIT2
regulation of long-term synaptic potentiation (GO:1900271)	2020-05-01	0.00474728	0.0230336	0.0247895	0.128008	-1.65294	8.84355	EPHA4;ABL1;APOE;LILRB2;EPHB2
regulation of sprouting angiogenesis (GO:1903670)	2020-05-01	0.00474728	0.0230336	0.0247895	0.128008	-1.64689	8.81116	CEACAM1;SEMA6A;PDPK1;ITGA5;EPN1
modulation of chemical synaptic transmission (GO:0050804)	14/83	0.000263717	0.00229127	0.00598917	0.048018	-1.0686	8.80591	NLGN3;GRID2;NLGN1;NLGN2;NLGN4X;SYT1;FMR1;CLSTN1;ATP1A2;LRP8;GRM3;STX1B;CDH2;DLG4
L-alanine transport (GO:0015808)	2018-08-03	0.00861816	0.0364637	0.0345736	0.153954	-1.85087	8.79883	SLC36A1;SLC1A4;SLC36A4
sprouting angiogenesis (GO:0002040)	1945-09-01	0.000925037	0.00626076	0.0102134	0.069132	-1.25842	8.79094	SEMA5A;CDH5;NRP1;FLT1;FLT4;KDR;SLIT2;JMJD6;ROBO1
receptor metabolic process (GO:0043112)	1959-11-01	0.000488113	0.00375224	0.00748211	0.0567396	-1.1522	8.78549	ITGB1;ACE2;GRK2;TFRC;NEDD4;ACKR3;GRB2;LILRB1;LDLRAP1;AP2M1;PICALM
regulation of actin filament bundle assembly (GO:0032231)	2025-06-01	0.00249876	0.0140382	0.0168076	0.0972033	-1.46592	8.78373	ROCK1;ROCK2;RDX;TSC1;RAC1;SLC9A1
positive regulation of toll-like receptor 3 signaling pathway (GO:0034141)	2018-07-02	0.05755	0.154681	0.121696	0.345484	-3.06311	8.7455	FLOT1;F2RL1
carbohydrate derivative transport (GO:1901264)	2013-04-01	0.00517962	0.0246825	0.025082	0.128008	-1.65965	8.73478	SLC17A5;VLDLR;SLC29A1;MFSD2A
platelet degranulation (GO:0002576)	18/125	0.000298007	0.0025189	0.00859228	0.0619706	-1.07436	8.7221	ABCC4;CD63;SPARC;EGF;ACTN1;APLP2;LHFPL2;CLU;SYTL4;TF;TMX3;CD109;LAMP2;PSAP;PECAM1;PHACTR2;TLN1;VCL
cellular response to cAMP (GO:0071320)	1931-07-01	0.00161901	0.00980237	0.0132156	0.0810733	-1.35357	8.69793	HCN4;INPP5K;RAPGEF2;EZR;PKD2;SLC26A6;SLC5A5
leukotriene D4 biosynthetic process (GO:1901750)	2018-11-03	0.0222992	0.0752573	0.0655296	0.234276	-2.28049	8.67319	GGT5;GGT7;GGT1
myelin assembly (GO:0032288)	2018-10-03	0.0169329	0.060364	0.0541484	0.204756	-2.12475	8.66578	CNTNAP1;TENM4;EPB41L3
cellular response to alcohol (GO:0097306)	2029-07-01	0.00106299	0.00701647	0.00983817	0.0671945	-1.26354	8.65107	JUP;SMO;GNB1;CTNNA1;BRCA1;ADCY7;ADCY6
glutamate receptor signaling pathway (GO:0007215)	1937-08-01	0.00103258	0.00691348	0.0102942	0.0692957	-1.25368	8.61992	GRM3;CLN3;GRID2;DAGLA;FMR1;GNAQ;GPRIN1;DAGLB
lipid phosphorylation (GO:0046834)	1936-08-01	0.00085186	0.00581819	0.0089877	0.0643258	-1.21778	8.6074	PI4K2B;EFR3A;DGKD;TTC7B;PIK3C2A;DGKZ;FAM126A;PIK3C2B
regulation of ventricular cardiac muscle cell membrane repolarization (GO:0060307)	2015-04-01	0.00901636	0.0372098	0.0366686	0.160227	-1.8256	8.59621	KCNH2;CACNA2D1;ANK2;SCN5A
cardiac muscle cell contraction (GO:0086003)	2018-05-01	0.00288819	0.0153927	0.0175686	0.0999031	-1.46683	8.57673	CAMK2D;CACNA2D1;PKP2;ATP1A1;SCN5A
mitral valve development (GO:0003174)	2018-08-03	0.00861816	0.0364637	0.0345736	0.153954	-1.79205	8.5192	ACVR1;BMPR2;BMPR1A
positive regulation of mast cell degranulation (GO:0043306)	2018-08-03	0.00861816	0.0364637	0.0345736	0.153954	-1.78957	8.50741	SNX4;VAMP7;GAB2
negative regulation of leukocyte mediated cytotoxicity (GO:0001911)	2018-09-03	0.0123776	0.0468994	0.0438145	0.176963	-1.93593	8.50234	CEACAM1;LILRB1;MICA
regulation of vasculogenesis (GO:2001212)	2013-04-01	0.00517962	0.0246825	0.025082	0.128008	-1.61531	8.50142	CEACAM1;KDR;RAPGEF2;EMP2
positive regulation of cytoplasmic transport (GO:1903651)	2018-11-04	0.00262287	0.0143681	0.0160348	0.0931666	-1.43008	8.49968	RDX;MSN;EZR;SORL1
regulation of T cell activation (GO:0050863)	1945-09-01	0.000925037	0.00626076	0.0102134	0.069132	-1.21425	8.48233	LGALS3;GPNMB;LCK;SIT1;ABL1;SIRPA;PRKCQ;CD47;THY1
polyol transport (GO:0015791)	2018-09-03	0.0123776	0.0468994	0.0438145	0.176963	-1.92466	8.45286	SLC2A13;SLC5A3;SLC26A6
viral life cycle (GO:0019058)	16/108	0.0004586	0.00356201	0.0101743	0.069132	-1.09884	8.44715	NDC1;USP6NL;HSP90AB1;WWP1;FURIN;CXCR6;VPS37B;ACE2;GRK2;UBB;AXL;HYAL2;UBAP1;APOE;VPS28;NECTIN1
positive regulation of leukocyte mediated cytotoxicity (GO:0001912)	2026-06-01	0.00309197	0.0163389	0.0195257	0.109616	-1.45865	8.42949	CADM1;LAMP1;STX7;FADD;PVR;NECTIN2
positive regulation of epithelial cell migration (GO:0010634)	13/75	0.00032843	0.00274087	0.00651716	0.051585	-1.04752	8.40234	NRP1;BMPR2;SPARC;ANXA3;ROCK2;SRC;FLT4;PRKCA;RTN4;EPB41L4B;ABL1;KDR;ADAM9
regulation of peptidyl-tyrosine phosphorylation (GO:0050730)	13/86	0.00125659	0.00797049	0.016901	0.0975922	-1.25765	8.40026	NRP1;PRNP;EPHA7;SRC;LRP8;RAP2B;TEC;ABL1;HCLS1;CSPG4;ITGA5;IL6R;CD44
regulation of microvillus organization (GO:0032530)	2018-09-03	0.0123776	0.0468994	0.0438145	0.176963	-1.9102	8.38936	ATP8B1;PODXL;PLD1
positive regulation of phospholipase C activity (GO:0010863)	1931-07-01	0.00161901	0.00980237	0.0132156	0.0810733	-1.30533	8.38794	PDGFRB;PDGFRA;FLT1;GNAQ;ABL2;RASGRP4;FGFR1
negative regulation of tyrosine phosphorylation of STAT protein (GO:0042532)	2018-10-03	0.0169329	0.060364	0.0541484	0.204756	-2.05352	8.37526	PPP2R1A;NF2;PTPN2
copper ion transport (GO:0006825)	2015-04-01	0.00901636	0.0372098	0.0366686	0.160227	-1.77459	8.35603	ATP7B;ATP7A;STEAP1;STEAP2
negative regulation of wound healing (GO:0061045)	2026-06-01	0.00309197	0.0163389	0.0195257	0.109616	-1.43995	8.32137	THBD;CD109;CASK;EPPK1;APOE;PHLDB2
cell migration involved in sprouting angiogenesis (GO:0002042)	2015-04-01	0.00901636	0.0372098	0.0366686	0.160227	-1.76421	8.30716	NRP1;KDR;SLIT2;ROBO1
adrenergic receptor signaling pathway (GO:0071875)	2021-05-01	0.00593915	0.0272923	0.029019	0.139124	-1.6198	8.3034	ADCY9;RAPGEF2;ADRA2C;ADRA2B;ADRA2A
ornithine transport (GO:0015822)	2018-08-03	0.00861816	0.0364637	0.0345736	0.153954	-1.74419	8.2917	SLC7A1;SLC7A2;SLC7A3
regulation of vesicle-mediated transport (GO:0060627)	20/139	0.000142616	0.00138035	0.00585751	0.0478855	-0.934102	8.2718	NSF;USP6NL;NRP1;MAP2K1;HIP1;RAB5C;SYT1;SRC;HIP1R;RAB20;RAB15;RAB13;ABL1;ABL2;STX4;STXBP5;LLGL1;LLGL2;PICALM;TBC1D10B
cellular divalent inorganic cation homeostasis (GO:0072503)	15/102	0.000738333	0.00525412	0.0133006	0.0813273	-1.1469	8.27042	STOML2;ATP13A1;SLC30A5;ATP2B4;ANK2;SLC30A1;ATP2B1;ATP1B1;SLC39A14;TPCN2;LCK;TRPV4;SLC39A6;ATP13A3;SLC39A4
cleavage furrow formation (GO:0036089)	2018-08-03	0.00861816	0.0364637	0.0345736	0.153954	-1.73731	8.25896	SNX18;SNX9;RHOA
regulation of actin cytoskeleton reorganization (GO:2000249)	1931-07-01	0.00161901	0.00980237	0.0132156	0.0810733	-1.27921	8.22013	NRP1;PDGFRA;NTRK3;ABL1;ABL2;HCLS1;F11R
positive regulation of vasculogenesis (GO:2001214)	2018-09-03	0.0123776	0.0468994	0.0438145	0.176963	-1.86955	8.21083	CEACAM1;KDR;RAPGEF2
cellular response to vascular endothelial growth factor stimulus (GO:0035924)	2026-06-01	0.00309197	0.0163389	0.0195257	0.109616	-1.41803	8.19472	NRP1;ANXA1;FLT1;FLT4;KDR;HSPB1
regulation of cell growth (GO:0001558)	26/202	0.000105902	0.00108397	0.00694155	0.0538042	-0.893947	8.18229	CAMK2D;BMPR2;SLC44A4;NPR1;FHL1;JADE1;PTPRJ;ENO1;PHB;TMEM97;RASGRP2;RTN4;GJA1;GNG4;PPP2R1A;HYAL2;ERBB2;APBB1;SLIT2;TGFBR1;BST2;NET1;CEACAM1;ADAM15;PRKCQ;CRLF3
regulation of sodium ion transmembrane transport (GO:1902305)	1931-07-01	0.00161901	0.00980237	0.0132156	0.0810733	-1.2703	8.16289	CAMK2D;DLG1;ATP2B4;FXYD7;FXYD6;SCN5A;YWHAH
dendritic spine maintenance (GO:0097062)	2018-07-03	0.0056263	0.0260469	0.0264604	0.129393	-1.57565	8.16234	PRNP;INSR;IGF1R
plasma membrane to endosome transport (GO:0048227)	2018-09-03	0.0123776	0.0468994	0.0438145	0.176963	-1.85699	8.15565	USP6NL;RAB5C;SORT1
positive regulation of ossification (GO:0045778)	1953-10-01	0.000790724	0.00559491	0.00981358	0.0671945	-1.13997	8.14229	ACVR1;BMPR2;TMEM119;IL6ST;ACVR2B;IL6R;GPM6B;SLC8A1;BMPR1A;DDR2
regulation of early endosome to late endosome transport (GO:2000641)	2018-05-01	0.00288819	0.0153927	0.0175686	0.0999031	-1.38181	8.0796	MAP2K1;SRC;RDX;MSN;EZR
dephosphorylation (GO:0016311)	18/125	0.000298007	0.0025189	0.00859228	0.0619706	-0.995027	8.07802	PTPRU;PHLPP1;PLPPR1;PLPPR3;PTPRM;PTPN13;PPP1CA;PTPRD;PLPP6;PPP3CB;PTPRB;PTPRZ1;PPP2R1A;INPP5K;ACPP;PTPN4;PLPP2;PLPP1
regulation of cytosolic calcium ion concentration (GO:0051480)	20/138	0.000128958	0.00126122	0.00546026	0.0457389	-0.898963	8.05113	BCAP31;PDGFRA;TRPC6;ATP2B4;ITPR3;ATP2B1;HMGB1;SLC8B1;SLC8A1;ADCY5;CLN3;DLG4;TBXA2R;TRPV4;P2RY1;ABL1;NPTN;ABL2;F2RL1;CD55
calcium ion transport into cytosol (GO:0060402)	2020-05-01	0.00474728	0.0230336	0.0247895	0.128008	-1.50125	8.03198	CACNA2D1;GPRIN1;ATP2B4;ITPR3;SLC8A1
positive regulation of cellular biosynthetic process (GO:0031328)	20/160	0.000920969	0.00625589	0.0212674	0.114989	-1.14898	8.03148	PDGFRB;PDGFRA;HSP90AB1;EGF;IRS1;FMR1;INSR;FAM129A;IRS2;PARK7;PTH1R;SORBS1;PKD2;CLU;IGF1R;ERBB2;VIM;FGFR4;LDLR;PTPN2
negative regulation of interferon-gamma production (GO:0032689)	2021-06-01	0.000933313	0.00627132	0.00852141	0.0618174	-1.15025	8.02502	CD274;PRNP;AXL;C1QBP;LILRB1;HMGB1
calcium ion transport (GO:0006816)	17/119	0.000476748	0.00368764	0.0111768	0.0742998	-1.04569	7.99797	TRPC6;CACNA2D1;ATP2B4;TRPV2;ANK2;SLC3A2;PSEN1;MCOLN1;PKD2;SELENOK;CACNA1H;SLC8A1;PANX1;CACNB2;CACNG8;TRPV4;ORAI1
regulation of sodium ion transport (GO:0002028)	1936-08-01	0.00085186	0.00581819	0.0089877	0.0643258	-1.13094	7.99358	DLG1;NEDD4;ATP2B4;PKP2;ANK3;ATP1A1;SCN5A;YWHAH
positive regulation of receptor activity (GO:2000273)	1938-08-01	0.00124268	0.00790909	0.0117363	0.0759643	-1.19284	7.98069	ITGB1;NLGN3;ANXA2;EGF;PARK7;EPHB2;PKD2;ADRA2A
regulation of extracellular matrix organization (GO:1903053)	2018-08-03	0.00861816	0.0364637	0.0345736	0.153954	-1.6772	7.97319	DDR1;FGFR4;DDR2
actin filament organization (GO:0007015)	18/121	0.000197237	0.00178421	0.00643476	0.0510409	-0.93449	7.97223	CARMIL1;HIP1;ACTN1;HIP1R;INPPL1;RHOG;SHROOM2;COBL;ARHGAP17;EMP2;RHOA;DLG1;TRPV4;PLS3;LCP1;RAC1;DBN1;RHOQ
positive regulation of cytosolic calcium ion concentration (GO:0007204)	19/134	0.000251206	0.00221869	0.00814274	0.0601211	-0.961402	7.96929	BCAP31;PDGFRA;CACNA2D1;GPR20;ITPR3;HMGB1;LPAR4;SLC8A1;ADCY5;DLG4;TBXA2R;GPRIN1;TRPV4;P2RY1;ABL1;NPTN;ABL2;F2RL1;CD55
zinc II ion transport (GO:0006829)	2022-05-01	0.00732678	0.0327426	0.0336776	0.153954	-1.61723	7.95066	SLC30A5;SLC39A6;SLC30A1;SLC39A14;SLC39A3
extrinsic apoptotic signaling pathway via death domain receptors (GO:0008625)	2028-06-01	0.00458493	0.022598	0.0258259	0.129393	-1.47616	7.94909	DIABLO;SORT1;TNFRSF10B;TNFRSF10A;FADD;TNFRSF1A
positive regulation of ERBB signaling pathway (GO:1901186)	2024-06-01	0.00199526	0.0115213	0.0143617	0.0869617	-1.27741	7.94162	HIP1;UBB;HIP1R;ARAP1;CBL;RTN4
regulation of lamellipodium organization (GO:1902743)	2018-05-01	0.00288819	0.0153927	0.0175686	0.0999031	-1.35688	7.93384	CARMIL1;FER;RAC1;CD44;EPHA2
positive regulation of bone mineralization (GO:0030501)	1932-07-01	0.00197053	0.0114493	0.0151843	0.0904759	-1.27328	7.93185	ACVR1;BMPR2;TMEM119;ACVR2B;GPM6B;SLC8A1;BMPR1A
regulation of programmed cell death (GO:0043067)	31/269	0.000193563	0.00177243	0.0137332	0.0836989	-0.927299	7.92832	HIP1;PHLPP1;MAGED1;AMIGO2;BRCA1;PHB;TNFRSF11A;CLU;RTN4;PAK1;LGALS1;UBB;ABL1;ABL2;NAE1;NGFR;DFFA;MAP2K1;ACTN1;TNFRSF10B;TNFRSF10A;TNFRSF10D;TNFRSF1A;TAOK3;LCK;STK26;TNFRSF25;NF2;TNIK;RAF1;BIRC2
regulation of protein kinase activity (GO:0045859)	20/148	0.000335239	0.00274087	0.0106094	0.0711199	-0.988565	7.90918	PDPK1;HSPB1;PARK7;THY1;PTK2;PREX2;SLC9A3R1;CEACAM1;RAP2B;FLRT2;FLRT3;GNAQ;DVL1;INPP5K;RAPGEF2;SNX9;TAB2;EPHA1;DDR2;LRRC4B
response to interferon-alpha (GO:0035455)	2018-05-01	0.00288819	0.0153927	0.0175686	0.0999031	-1.3506	7.89713	BST2;IFITM3;IFNAR2;AXL;IFNAR1
regulation of gastrulation (GO:0010470)	2015-04-01	0.00901636	0.0372098	0.0366686	0.160227	-1.67017	7.86434	CRB2;TENM4;DAG1;PHLDB2
Golgi vesicle budding (GO:0048194)	2018-10-03	0.0169329	0.060364	0.0541484	0.204756	-1.92736	7.86071	GOLPH3;TMED10;ATP8A1
negative regulation of extrinsic apoptotic signaling pathway via death domain receptors (GO:1902042)	1932-07-01	0.00197053	0.0114493	0.0151843	0.0904759	-1.26121	7.85664	TNFRSF10B;TNFRSF10A;BRCA1;FADD;PARK7;RFFL;ICAM1
positive regulation of T cell mediated cytotoxicity (GO:0001916)	2014-04-01	0.00692399	0.0310541	0.0305517	0.144118	-1.57942	7.85406	STX7;FADD;PVR;NECTIN2
negative regulation of protein phosphorylation (GO:0001933)	23/179	0.000265254	0.00229395	0.0108552	0.0724195	-0.952701	7.84532	PRNP;PDPK1;NTRK3;FAM129A;HSPB1;PARK7;THY1;CORO1C;PREX2;CEACAM1;FLRT2;FLRT3;GNAQ;PARD3;DVL1;DAG1;MYADM;INPP5K;SLIT2;EPHA1;EPHB2;LRRC4B;NCK1
apoptotic cell clearance (GO:0043277)	2027-06-01	0.0037842	0.0192875	0.022528	0.120235	-1.40633	7.84297	TMX3;ADGRB1;RHOG;TYRO3;HMGB1;RAC1
positive regulation of natural killer cell mediated immune response to tumor cell (GO:0002857)	2018-10-03	0.0169329	0.060364	0.0541484	0.204756	-1.9211	7.83518	CADM3;PVR;NECTIN2
positive regulation of glycogen biosynthetic process (GO:0045725)	2014-04-01	0.00692399	0.0310541	0.0305517	0.144118	-1.57353	7.82478	IRS1;INSR;IRS2;SORBS1
cardiac muscle contraction (GO:0060048)	1937-08-01	0.00103258	0.00691348	0.0102942	0.0692957	-1.13136	7.77891	KCNH2;CAMK2D;GRK2;GAA;ATP1A2;SCN5A;ATP1B1;SLC8A1
positive regulation of insulin secretion involved in cellular response to glucose stimulus (GO:0035774)	2018-11-03	0.0222992	0.0752573	0.0655296	0.234276	-2.03801	7.75098	ANO1;PPP3CB;STX4
regulation of extrinsic apoptotic signaling pathway via death domain receptors (GO:1902041)	1940-08-01	0.00176429	0.0103801	0.015058	0.0902994	-1.22183	7.7464	LGALS3;TNFRSF10B;STX4;TNFRSF10A;BRCA1;FADD;RFFL;ICAM1
positive regulation of early endosome to late endosome transport (GO:2000643)	2018-09-03	0.0123776	0.0468994	0.0438145	0.176963	-1.76084	7.73338	RDX;MSN;EZR
focal adhesion assembly (GO:0048041)	2019-05-01	0.00373561	0.0192482	0.0209773	0.114077	-1.38155	7.72262	ACTN1;RCC2;PIP5K1A;SORBS1;THY1
phosphatidylcholine biosynthetic process (GO:0006656)	1933-07-01	0.00237831	0.0134018	0.0173527	0.0999031	-1.27719	7.71598	ACHE;SLC44A3;PCYT1A;SLC44A4;SLC44A2;LPCAT1;MFSD2A
calcium ion transmembrane transport (GO:0070588)	14/87	0.000435188	0.00342287	0.00854234	0.0618492	-0.995245	7.70293	STOML2;TRPC6;CACNA2D1;ATP2B4;TRPV2;PHB;MCOLN1;PKD2;PHB2;SLC8B1;SLC8A1;CACNG8;GPRIN1;TRPV4
regulation of cell communication (GO:0010646)	1972-12-01	0.000793711	0.00559491	0.0113633	0.0748313	-1.07836	7.69819	NLGN3;CAMK2D;GRID2;NLGN1;ANXA1;CXADR;NLGN2;NLGN4X;ANK2;LRP8;BIRC2;SLC8A1
protein kinase A signaling (GO:0010737)	2018-11-04	0.00262287	0.0143681	0.0160348	0.0931666	-1.29123	7.67439	RAB13;RDX;LCP1;EZR
positive regulation of phosphatidylinositol 3-kinase activity (GO:0043552)	2026-06-01	0.00309197	0.0163389	0.0195257	0.109616	-1.32609	7.66342	PDGFRB;PDGFRA;FLT1;IRS1;FGFR3;PTK2
ATP synthesis coupled proton transport (GO:0015986)	2028-05-01	0.020555	0.0717069	0.0709837	0.248776	-1.96573	7.63618	STOML2;ATP6V0A2;ATP6V0A4;TCIRG1;ATP6V0A1
sphingolipid metabolic process (GO:0006665)	17/117	0.00038977	0.00310486	0.00970493	0.0671945	-0.971452	7.62585	CERK;GBA2;SGPP1;CLN3;NEU3;UGT8;STS;PPP2R1A;CPTP;SMPD1;PSAP;DEGS1;ESYT2;SERINC1;ESYT1;PLPP2;PLPP1
negative regulation of endothelial cell migration (GO:0010596)	1935-07-01	0.00338575	0.0177159	0.0223264	0.119844	-1.33662	7.60293	JUP;ADGRB1;KRIT1;PTPRM;APOE;HMGB1;SLIT2
regulation of calcium ion transmembrane transport via high voltage-gated calcium channel (GO:1902514)	2018-09-03	0.0123776	0.0468994	0.0438145	0.176963	-1.71984	7.55329	CACNB2;CAMK2D;CACNA2D1
vesicle budding from membrane (GO:0006900)	2013-04-01	0.00517962	0.0246825	0.025082	0.128008	-1.43346	7.54433	GOLPH3;ANXA2;ATP8A1;S100A10
central nervous system projection neuron axonogenesis (GO:0021952)	2018-11-03	0.0222992	0.0752573	0.0655296	0.234276	-1.98117	7.5348	EPHA4;SLIT2;EPHB1
folic acid transport (GO:0015884)	2018-08-03	0.00861816	0.0364637	0.0345736	0.153954	-1.57816	7.50237	SLC46A1;LRP2;FOLR1
cell-substrate adherens junction assembly (GO:0007045)	2019-05-01	0.00373561	0.0192482	0.0209773	0.114077	-1.34157	7.49915	ACTN1;RCC2;PIP5K1A;SORBS1;THY1
long-chain fatty acid import (GO:0044539)	2018-08-03	0.00861816	0.0364637	0.0345736	0.153954	-1.57685	7.49618	ACSL1;SLC27A2;SLC27A4
negative regulation of cAMP biosynthetic process (GO:0030818)	2022-05-01	0.00732678	0.0327426	0.0336776	0.153954	-1.51546	7.45035	GRM3;GPR176;EDNRB;GNAI3;GNAI2
stress fiber assembly (GO:0043149)	2018-11-04	0.00262287	0.0143681	0.0160348	0.0931666	-1.25284	7.44622	SRC;ZYX;SORBS1;RHOA
negative regulation of kinase activity (GO:0033673)	14/92	0.00077566	0.00550925	0.0128643	0.0795711	-1.03852	7.43765	PDPK1;HSPB1;IRS2;PARK7;THY1;PREX2;CEACAM1;FLRT2;FLRT3;GNAQ;DVL1;INPP5K;EPHA1;LRRC4B
positive regulation of axon guidance (GO:1902669)	2018-07-02	0.05755	0.154681	0.121696	0.345484	-2.60349	7.43322	SEMA5A;NRP1
sodium-independent organic anion transport (GO:0043252)	1938-08-01	0.00124268	0.00790909	0.0117363	0.0759643	-1.10957	7.42357	SLC22A5;SLCO3A1;SLC22A17;SLCO4A1;SLCO2A1;SLCO4C1;SLC16A2;SLC22A11
regulation of defense response to virus by virus (GO:0050690)	2029-07-01	0.00106299	0.00701647	0.00983817	0.0671945	-1.08282	7.41371	LCK;ELMO1;ATP6V1H;RAC1;AP2A2;B2M;AP2M1
regulation of supramolecular fiber organization (GO:1902903)	2027-06-01	0.0037842	0.0192875	0.022528	0.120235	-1.3289	7.41115	MAP1B;RDX;ABL1;APOE;PARK7;ARHGAP35
progesterone receptor signaling pathway (GO:0050847)	2018-08-03	0.00861816	0.0364637	0.0345736	0.153954	-1.5585	7.40893	SRC;NEDD4;PHB
negative regulation of peptidyl-tyrosine phosphorylation (GO:0050732)	2028-06-01	0.00458493	0.022598	0.0258259	0.129393	-1.3724	7.39037	CD300A;PPP2R1A;HYAL2;NF2;THY1;PTPN2
receptor localization to synapse (GO:0097120)	2019-05-01	0.00373561	0.0192482	0.0209773	0.114077	-1.32148	7.38687	CACNG8;DLG1;NLGN1;DLG3;DLG4
protein homooligomerization (GO:0051260)	23/191	0.000673096	0.00487343	0.0204221	0.111709	-1.01131	7.38622	COLEC12;MPP2;PRNP;NLGN1;B4GALT1;DGKD;SYT1;DCXR;HM13;SIGMAR1;SLC1A2;ITPR3;MCOLN1;PKD2;SAMHD1;HSD17B10;DISP1;EHD1;EHD4;FLOT1;STOM;GOPC;ACPP
regulation of toll-like receptor signaling pathway (GO:0034121)	2021-05-01	0.00593915	0.0272923	0.029019	0.139124	-1.43909	7.37702	TYRO3;SMPDL3B;BIRC2;LGR4;TLR2
G-protein coupled acetylcholine receptor signaling pathway (GO:0007213)	2017-04-01	0.0143405	0.0529403	0.0508599	0.1967	-1.73626	7.36985	CHRM3;GRK2;GNAQ;GNB1
coronary vasculature morphogenesis (GO:0060977)	2018-09-03	0.0123776	0.0468994	0.0438145	0.176963	-1.6718	7.34232	NRP1;LRP2;TGFBR1
cholesterol biosynthetic process (GO:0006695)	1936-07-01	0.00399738	0.0201814	0.0251492	0.128008	-1.32491	7.31633	PLPP6;EBP;G6PD;CYP51A1;APOE;HSD17B7;TM7SF2
clathrin coat assembly (GO:0048268)	2015-04-01	0.00901636	0.0372098	0.0366686	0.160227	-1.55321	7.31362	HIP1;HIP1R;PIK3C2A;PICALM
negative regulation of natural killer cell mediated cytotoxicity (GO:0045953)	2018-10-03	0.0169329	0.060364	0.0541484	0.204756	-1.79296	7.31257	CEACAM1;LILRB1;MICA
membrane repolarization during cardiac muscle cell action potential (GO:0086013)	2016-04-01	0.0114813	0.0453427	0.043438	0.176963	-1.63303	7.29481	KCNH2;KCNN2;ATP1A1;ATP1B1
positive regulation of glucose import (GO:0046326)	2027-06-01	0.0037842	0.0192875	0.022528	0.120235	-1.3064	7.2857	PRKCI;IRS1;INSR;IRS2;SORBS1;RHOQ
dopamine receptor signaling pathway (GO:0007212)	2029-07-01	0.00106299	0.00701647	0.00983817	0.0671945	-1.05858	7.24772	GNAO1;GSK3B;GNAQ;GNB1;GNAI3;GNAS;ADCY6
amide transport (GO:0042886)	2016-04-01	0.0114813	0.0453427	0.043438	0.176963	-1.62051	7.23887	SLC5A6;SLC46A1;FOLR1;DISP1
diterpenoid metabolic process (GO:0016101)	1963-11-01	0.000869893	0.00593051	0.0112903	0.0748313	-1.02684	7.2363	SDC4;SDC2;SDC3;SDC1;APOE;GPC4;LRP2;GPC6;HSPG2;LRP8;STRA6
negative regulation of extrinsic apoptotic signaling pathway (GO:2001237)	13/77	0.000428412	0.00337668	0.00787079	0.0583438	-0.931705	7.22577	ACVR1;SRC;UNC5B;TNFRSF10B;TNFRSF10A;BRCA1;PARK7;TGFBR1;ICAM1;LGALS3;ITGA6;FADD;RFFL
positive regulation of glycogen metabolic process (GO:0070875)	2015-04-01	0.00901636	0.0372098	0.0366686	0.160227	-1.53357	7.22113	IRS1;INSR;IRS2;SORBS1
negative regulation of platelet activation (GO:0010544)	2016-04-01	0.0114813	0.0453427	0.043438	0.176963	-1.61442	7.21167	PDGFRA;THBD;CEACAM1;APOE
negative regulation of intracellular signal transduction (GO:1902532)	21/162	0.0004271	0.00337345	0.0133363	0.0814126	-0.928745	7.20566	NLRX1;PHLPP1;SRC;MAGI2;ATP2B4;PTPRJ;TSC1;ADIPOR1;PREX2;SLC9A3R1;HYAL2;TSPAN6;CPNE1;DAG1;MYADM;INPP5K;SLIT2;STAMBP;RFFL;EPHA2;PHLDA3
positive regulation of binding (GO:0051099)	13/82	0.000796786	0.00560601	0.0122308	0.0770635	-1.00814	7.19297	GSK3B;EGF;EPB41;HIP1R;HMGB1;PSEN1;ADD1;ADD2;FLOT1;RAPGEF2;APOE;B2M;MET
phospholipid metabolic process (GO:0006644)	1971-12-01	0.000697414	0.00500465	0.0103636	0.0696373	-0.989516	7.19193	CLN3;PLPPR1;PLPPR3;SMPD1;GDE1;LPCAT1;PIP4K2A;PIP5K1A;PIP4K2B;PLPP2;PLCD1;PLPP1
regulation of cellular protein catabolic process (GO:1903362)	2018-04-01	0.0176126	0.0622524	0.0589294	0.21798	-1.76041	7.11056	AMER1;RDX;MSN;EZR
negative regulation of phagocytosis (GO:0050765)	2018-10-03	0.0169329	0.060364	0.0541484	0.204756	-1.74021	7.09744	CD300A;HMGB1;TLR2
myoblast fusion (GO:0007520)	2018-08-03	0.00861816	0.0364637	0.0345736	0.153954	-1.48622	7.06533	MYMX;ADGRB3;CACNA1H
organelle membrane fusion (GO:0090174)	1972-12-01	0.000793711	0.00559491	0.0113633	0.0748313	-0.989299	7.0624	EEA1;STX1B;SYT3;SYT2;VAMP7;SYT1;STX7;STX4;STX3;STX2;SYTL4;SYT6
myeloid cell development (GO:0061515)	2016-04-01	0.0114813	0.0453427	0.043438	0.176963	-1.58002	7.05799	ANXA2;SRC;EVI2B;TLR2
regulation of extrinsic apoptotic signaling pathway (GO:2001236)	1960-11-01	0.000566989	0.00420292	0.00832313	0.0613318	-0.943683	7.05419	ACVR1;LGALS3;SRC;HYAL2;TNFRSF10B;ITGA6;STX4;TNFRSF10A;FADD;PARK7;TGFBR1
cellular response to oxygen-containing compound (GO:1901701)	31/275	0.000286539	0.0024467	0.0177484	0.100772	-0.863395	7.04326	HCN4;CD274;PARK7;PKD2;ACTB;ADCY6;SLC5A5;CAPN2;ABL2;INPP5K;SLIT2;PDGFRA;CHUK;FZD7;TESC;LILRB1;LILRB2;SSTR2;RHOA;FER;SELENOS;AXL;PTK7;GNB1;ADAM9;RAPGEF2;EZR;FOLR1;EPHA3;SLC26A6;TLR2
negative regulation of protein binding (GO:0032091)	1968-12-01	0.000465089	0.00360492	0.00776806	0.058043	-0.917567	7.04075	GSK3B;LRPAP1;ADAM15;HSPA5;ITGA4;ROCK1;DVL1;PARK7;B2M;SORL1;ACTB;PPP1CA
imitative learning (GO:0098596)	2018-07-03	0.0056263	0.0260469	0.0264604	0.129393	-1.35861	7.03801	CNTNAP2;NRXN1;STRA6
cellular response to lipid (GO:0071396)	23/179	0.000265254	0.00229395	0.0108552	0.0724195	-0.853752	7.0305	CD274;ROCK2;FZD7;TESC;ADCY3;ATP1A3;MSN;ADCY2;ATP1A2;LILRB1;ATP1A1;LILRB2;SSTR2;ADCY6;GNAI1;RHOA;ADCY5;SELENOS;AXL;PTK7;ABL2;ADAM9;EPHA3
regulation of small GTPase mediated signal transduction (GO:0051056)	19/141	0.000484112	0.00373686	0.0128508	0.0795711	-0.917591	7.00415	VAV3;SRC;RHOG;ARAP3;ARHGAP18;ARHGAP17;OCRL;ARAP1;ARHGAP35;RHOA;VAV2;NET1;ABR;RHOT2;RHOT1;RAC1;SLIT2;SRGAP2;RHOQ
negative regulation of cell projection organization (GO:0031345)	1942-08-01	0.00244505	0.0137571	0.0190129	0.107461	-1.16396	6.99971	EPHA4;NGFR;PRNP;STX1B;TRPV4;APOE;ADCY6;ITM2C
negative regulation of actin filament bundle assembly (GO:0032232)	2021-05-01	0.00593915	0.0272923	0.029019	0.139124	-1.36242	6.984	TACSTD2;INPP5K;ARAP1;MET;PHLDB2
positive regulation of calcium ion transport (GO:0051928)	1934-07-01	0.00284809	0.0153927	0.0197304	0.109648	-1.19141	6.98299	PDGFRB;CACNB2;LGALS3;TRPC6;GPRIN1;ORAI1;ANK2
regulation of ion transmembrane transporter activity (GO:0032412)	1943-08-01	0.00285467	0.0153927	0.0212457	0.114989	-1.18628	6.95015	TCAF1;TRPC6;NEDD4;FHL1;FXYD7;ANK2;FXYD6;YWHAH
skin development (GO:0043588)	14/95	0.00107191	0.00706288	0.0161717	0.0938157	-1.01526	6.94266	DSP;CLIC4;ST14;ANXA1;ABCB6;ITGA3;ITGB4;CASP3;ADAM9;PIP5K1A;ITGA6;ATP7A;MET;EPHA2
negative regulation of systemic arterial blood pressure (GO:0003085)	2018-07-02	0.05755	0.154681	0.121696	0.345484	-2.42818	6.9327	BMPR2;PRCP
adenylate cyclase-activating adrenergic receptor signaling pathway (GO:0071880)	2021-05-01	0.00593915	0.0272923	0.029019	0.139124	-1.35111	6.92606	ADCY9;RAPGEF2;ADRA2C;ADRA2B;ADRA2A
vesicle-mediated transport between endosomal compartments (GO:0098927)	2024-05-01	0.0107489	0.0431342	0.0443158	0.177318	-1.52785	6.92567	EEA1;MYO1D;ANKRD27;EMP2;SNF8
regulation of protein transport (GO:0051223)	2028-06-01	0.00458493	0.022598	0.0258259	0.129393	-1.28294	6.9086	RHBDF2;STXBP5;LCP1;LLGL1;DISP1;LLGL2
excitatory synapse assembly (GO:1904861)	2018-09-03	0.0123776	0.0468994	0.0438145	0.176963	-1.57288	6.90786	GRID2;NLGN1;SHANK2
negative regulation of NIK/NF-kappaB signaling (GO:1901223)	2018-10-03	0.0169329	0.060364	0.0541484	0.204756	-1.6924	6.90243	TSPAN6;CPNE1;ADIPOR1
cation transmembrane transport (GO:0098655)	2027-06-01	0.0037842	0.0192875	0.022528	0.120235	-1.23758	6.90189	SLC36A1;SLC36A4;SLC7A1;CACNA1H;SLC7A2;SLC7A3
negative regulation of cellular protein catabolic process (GO:1903363)	2018-11-03	0.0222992	0.0752573	0.0655296	0.234276	-1.81454	6.90106	EPHA4;ANXA2;FURIN
regulation of developmental growth (GO:0048638)	1931-06-01	0.0077335	0.0342327	0.0375885	0.163102	-1.41888	6.89886	INSR;ABL1;EPPK1;APOE;FGFR3;FGFR2
positive regulation of sprouting angiogenesis (GO:1903672)	2029-06-01	0.00550369	0.0260469	0.0294295	0.14024	-1.32393	6.88753	PPP1R16B;ANXA1;PDPK1;KDR;ITGA5;PIK3C2A
postsynaptic density assembly (GO:0097107)	2018-08-03	0.00861816	0.0364637	0.0345736	0.153954	-1.44873	6.8871	NLGN2;NRXN1;SHANK2
regulation of catenin import into nucleus (GO:0035412)	2020-05-01	0.00474728	0.0230336	0.0247895	0.128008	-1.28473	6.87354	SEMA5A;SLC9A3R1;EGF;FZD7;GNAQ
vitamin transport (GO:0051180)	2024-05-01	0.0107489	0.0431342	0.0443158	0.177318	-1.5121	6.85425	SLC5A6;SLC46A1;FOLR1;CD320;SLC19A2
regulation of secretion (GO:0051046)	2015-04-01	0.00901636	0.0372098	0.0366686	0.160227	-1.45143	6.83439	ERBB3;EGF;MYO6;NRG1
acidic amino acid transport (GO:0015800)	2018-10-03	0.0169329	0.060364	0.0541484	0.204756	-1.67381	6.8266	SLC1A1;SLC1A2;SLC1A3
cellular polysaccharide catabolic process (GO:0044247)	2020-05-01	0.00474728	0.0230336	0.0247895	0.128008	-1.27475	6.82015	MANBA;MGAM;GAA;PHKA1;PHKB
protein targeting to lysosome (GO:0006622)	2020-05-01	0.00474728	0.0230336	0.0247895	0.128008	-1.27305	6.81103	NEDD4;LAMP2;NAGPA;CLU;SORL1
protein kinase C-activating G-protein coupled receptor signaling pathway (GO:0007205)	2013-04-01	0.00517962	0.0246825	0.025082	0.128008	-1.29291	6.80463	GAP43;DGKD;PARD3;PLPP1
endochondral bone morphogenesis (GO:0060350)	2013-04-01	0.00517962	0.0246825	0.025082	0.128008	-1.29206	6.80012	BMPR2;TRPV4;INPPL1;FGFR3
response to cytokine (GO:0034097)	19/139	0.000403651	0.003195	0.0113279	0.0748313	-0.869738	6.79697	IFITM3;IFNAR2;CD274;SRC;LIFR;PRKCA;TNFRSF11A;OSMR;PTPN13;DDOST;BST2;CASP3;ADAM9;HCLS1;IL6ST;PTPN4;IL6R;MYD88;PTPN2
muscle contraction (GO:0006936)	19/138	0.00036797	0.00295642	0.0106223	0.0711199	-0.85614	6.76994	HCN4;DTNA;ROCK1;ROCK2;ITGA1;MYOF;DYSF;SORBS1;CACNA1H;SLC8A1;TPCN2;GNAO1;GJA1;SLC6A8;ASPH;CALD1;VIM;TLN1;VCL
energy coupled proton transport, down electrochemical gradient (GO:0015985)	2014-04-01	0.00692399	0.0310541	0.0305517	0.144118	-1.3608	6.76693	ATP6V0A2;ATP6V0A4;TCIRG1;ATP6V0A1
transcytosis (GO:0045056)	2018-12-03	0.0284803	0.0913326	0.0779033	0.261968	-1.90078	6.76402	LRPAP1;MFSD2A;PICALM
Rap protein signal transduction (GO:0032486)	2018-11-03	0.0222992	0.0752573	0.0655296	0.234276	-1.77386	6.74637	RAP2A;RAP2B;RAPGEF2
cellular protein modification process (GO:0006464)	82/1002	0.000849332	0.00581819	0.172935	0.419809	-0.953158	6.73984	CHRM3;GSK3B;PTPRU;MAST2;UBE2D3;PTPRM;PARK7;NAGPA;PPP3CB;LGALS1;STS;CDH2;PPP2R1A;SEPHS1;ACVR1;DSP;MANBA;MAP2K1;PRKCI;ANXA1;CHUK;PDPK1;PRKCB;APLP2;MATK;PHKA1;PRKCA;TYK2;CKAP4;DDOST;TGFBR1;TGFBR2;MELK;LCK;MMP15;MXRA8;RAB38;TNIK;MFGE8;RAF1;CAMK2D;PHLPP1;ROCK2;SDC2;TGOLN2;PAK1;PTPRZ1;ERBB2;ABL1;ABL2;CSK;APOE;NAE1;MARK2;YES1;GOLM1;INSR;BRAF;PHKB;CDC42BPB;MERTK;PTPN13;DCLK1;PPP1CA;SRPK1;PTPRD;FER;PTPRB;…
regulation of vascular endothelial growth factor receptor signaling pathway (GO:0030947)	2023-05-01	0.00892523	0.0372098	0.0387743	0.166698	-1.42784	6.73781	FLT1;PRKCB;NEDD4;ITGA5;FAM129B
cellular response to interleukin-6 (GO:0071354)	2024-05-01	0.0107489	0.0431342	0.0443158	0.177318	-1.4841	6.72735	FER;PHB;CBL;IL6ST;IL6R
negative regulation of activated T cell proliferation (GO:0046007)	2018-09-03	0.0123776	0.0468994	0.0438145	0.176963	-1.53125	6.72504	CD274;PRNP;PRKAR1A
positive regulation of protein secretion (GO:0050714)	13/83	0.000895784	0.0060959	0.0132916	0.0813273	-0.957005	6.71608	UNC13B;ACHE;NLGN2;CADM1;IRS2;SYTL4;GOLPH3;ADAM9;F2RL1;STX4;EZR;GAPDH;WLS
organonitrogen compound catabolic process (GO:1901565)	1957-10-01	0.00142112	0.00890823	0.0149117	0.0895661	-1.024	6.71367	BACE2;CLN3;ENPEP;LRSAM1;ACE;LVRN;ANPEP;ERAP1;NRDC;LNPEP
regulation of mast cell degranulation (GO:0043304)	2016-04-01	0.0114813	0.0453427	0.043438	0.176963	-1.50122	6.70601	ADGRE2;FER;CD300A;GAB2
positive regulation of muscle cell differentiation (GO:0051149)	1935-07-01	0.00338575	0.0177159	0.0223264	0.119844	-1.17414	6.67873	RIPOR2;CDH2;ABL1;CTNNA1;NRG1;CTNNA2;CDON
peripheral nervous system development (GO:0007422)	2023-05-01	0.00892523	0.0372098	0.0387743	0.166698	-1.41458	6.67522	UGT8;NFASC;ERBB3;ADGRB1;ADGRG6
negative regulation of leukocyte degranulation (GO:0043301)	2018-07-02	0.05755	0.154681	0.121696	0.345484	-2.33654	6.67106	CEACAM1;CD300A
calcium-mediated signaling (GO:0019722)	1971-11-01	0.00237641	0.0134018	0.0231371	0.122784	-1.09989	6.6457	BCAP31;PRNP;GPR143;EDNRB;PDPK1;KDR;ANK2;ATP1B1;SLC8A1;TPCN2;SLC9A1
regulation of respiratory system process (GO:0044065)	2018-07-02	0.05755	0.154681	0.121696	0.345484	-2.32699	6.64378	NLGN3;NLGN2
urogenital system development (GO:0001655)	2023-05-01	0.00892523	0.0372098	0.0387743	0.166698	-1.40533	6.63156	SMO;ITGB4;ITGA6;EPHB2;EPHB3
regulation of NMDA receptor activity (GO:2000310)	2014-04-01	0.00692399	0.0310541	0.0305517	0.144118	-1.33264	6.62692	NLGN1;DLG4;CAPN1;EPHB2
regulation of toll-like receptor 3 signaling pathway (GO:0034139)	2018-08-02	0.0738607	0.183351	0.145505	0.377505	-2.54105	6.62091	FLOT1;F2RL1
negative regulation of glycoprotein biosynthetic process (GO:0010561)	2018-08-03	0.00861816	0.0364637	0.0345736	0.153954	-1.39172	6.6161	BACE2;ITM2B;ITM2C
regulation of postsynaptic membrane potential (GO:0060078)	1934-07-01	0.00284809	0.0153927	0.0197304	0.109648	-1.12854	6.61452	NLGN3;GSK3B;MPP2;GRID2;GABRA5;GPRIN1;GABRA3
endocytic recycling (GO:0032456)	2028-06-01	0.00458493	0.022598	0.0258259	0.129393	-1.22773	6.61133	EHD1;EHD2;SNX4;EHD4;RAB13;SNF8
positive regulation of biomineral tissue development (GO:0070169)	1934-07-01	0.00284809	0.0153927	0.0197304	0.109648	-1.12544	6.59631	ACVR1;BMPR2;TMEM119;ACVR2B;GPM6B;SLC8A1;BMPR1A
negative regulation of axonogenesis (GO:0050771)	2024-06-01	0.00199526	0.0115213	0.0143617	0.0869617	-1.06093	6.59578	EPHA4;LINGO1;NGFR;THY1;RHOA;RTN4
negative regulation of glycogen metabolic process (GO:0070874)	2018-08-03	0.00861816	0.0364637	0.0345736	0.153954	-1.37755	6.5487	GSK3B;SELENOS;INPP5K
myotube differentiation (GO:0014902)	2016-04-01	0.0114813	0.0453427	0.043438	0.176963	-1.46022	6.52284	MYMX;ADGRB3;SORT1;CACNA1H
negative regulation of endothelial cell proliferation (GO:0001937)	1931-06-01	0.0077335	0.0342327	0.0375885	0.163102	-1.34083	6.51937	NGFR;FLT1;SPARC;KRIT1;PTPRM;APOE
ventricular cardiac muscle tissue morphogenesis (GO:0055010)	1935-07-01	0.00338575	0.0177159	0.0223264	0.119844	-1.14533	6.51484	DSP;PKP2;NRG1;LRP2;FGFR2;TGFBR1;BMPR1A
negative regulation of sodium ion transmembrane transporter activity (GO:2000650)	2018-11-03	0.0222992	0.0752573	0.0655296	0.234276	-1.70413	6.48117	CAMK2D;NEDD4;ATP1A2
regulation of activated T cell proliferation (GO:0046006)	1930-07-01	0.00131826	0.00829125	0.011437	0.0748313	-0.971979	6.44562	CD274;PRNP;PRKAR1A;TNFSF9;FADD;HMGB1;ICOSLG
neuron projection extension involved in neuron projection guidance (GO:1902284)	2018-09-03	0.0123776	0.0468994	0.0438145	0.176963	-1.46519	6.43493	NRP1;ALCAM;SLIT2
regulation of bone mineralization (GO:0030500)	1951-09-01	0.0023292	0.0131647	0.019752	0.109648	-1.05969	6.42406	ACVR1;BMPR2;ANKH;TMEM119;ACVR2B;GPM6B;SLC8A1;BMPR1A;DDR2
polarized epithelial cell differentiation (GO:0030859)	2018-11-03	0.0222992	0.0752573	0.0655296	0.234276	-1.68657	6.41438	SLC9A3R1;MSN;RHOA
virion assembly (GO:0019068)	2018-04-01	0.0176126	0.0622524	0.0589294	0.21798	-1.58636	6.40753	USP6NL;LRSAM1;UBB;APOE
neurotrophin signaling pathway (GO:0038179)	2018-05-01	0.00288819	0.0153927	0.0175686	0.0999031	-1.09505	6.40288	NGFR;SORT1;CASP3;MAGI2;RAPGEF2
endosomal transport (GO:0016197)	26/230	0.000818869	0.00568642	0.0273363	0.133501	-0.900711	6.40188	WASHC2C;WASHC2A;EEA1;TGOLN2;SNX4;UBB;SNX9;TBC1D10B;ABCA1;ANKRD27;SORT1;M6PR;EMP2;SNF8;VPS37B;DCLK1;EHD1;MYO1D;EHD2;SNX18;EHD4;VAMP7;RAB13;UBAP1;VPS28;PICALM
regulation of interleukin-10 secretion (GO:2001179)	2018-07-02	0.05755	0.154681	0.121696	0.345484	-2.23825	6.39042	CD274;LILRB1
positive regulation of blood vessel endothelial cell migration (GO:0043536)	1946-08-01	0.00440979	0.0220254	0.0290461	0.139124	-1.17512	6.37374	ANXA1;PDPK1;KDR;HSPB1;PRKCA;HMGB1;PIK3C2A;FGFR1
divalent metal ion transport (GO:0070838)	13/89	0.00173093	0.0103202	0.0212085	0.114989	-1.00148	6.36853	TUSC3;CACNA2D1;SLC30A5;SLC30A1;SLC3A2;MAGT1;PSEN1;PKD2;SELENOK;CACNA1H;PANX1;CACNG8;TRPV4
bone morphogenesis (GO:0060349)	2017-04-01	0.0143405	0.0529403	0.0508599	0.1967	-1.50005	6.36722	BMPR2;LRP5;FGFR3;FGFR2
regulation of chemokine-mediated signaling pathway (GO:0070099)	2018-07-02	0.05755	0.154681	0.121696	0.345484	-2.22436	6.35076	SLIT2;ROBO1
ventricular cardiac muscle cell action potential (GO:0086005)	2016-04-01	0.0114813	0.0453427	0.043438	0.176963	-1.42137	6.34931	KCNH2;PKP2;ANK2;SCN5A
central nervous system development (GO:0007417)	24/218	0.00182655	0.0107295	0.0418034	0.176963	-1.00467	6.33476	ROBO2;CNTNAP2;EPHA7;ABCB6;SRC;FMR1;AMIGO2;ADAM22;SHROOM2;WWP1;PKD2;GBA2;HSPG2;DCLK1;TGFBR2;UGT8;CDH2;PTPRZ1;GPRIN1;PLXNB2;CSK;FGFR4;FGFR2;FGFR1
regulation of systemic arterial blood pressure by hormone (GO:0001990)	2017-04-01	0.0143405	0.0529403	0.0508599	0.1967	-1.49124	6.3298	ACE2;ENPEP;ACE;ECE1
positive regulation of fatty acid beta-oxidation (GO:0032000)	2018-08-02	0.0738607	0.183351	0.145505	0.377505	-2.42732	6.32456	IRS1;IRS2
regulation of muscle cell differentiation (GO:0051147)	1937-07-01	0.00468917	0.0229303	0.0282068	0.136222	-1.17663	6.30966	CDH2;ABL1;CTNNA1;FLOT2;CTNNA2;FGFR2;CDON
regulation of protein homodimerization activity (GO:0043496)	2017-04-01	0.0143405	0.0529403	0.0508599	0.1967	-1.4852	6.30419	HSPA5;ITGA4;NRG1;PARK7
regulation of lamellipodium assembly (GO:0010591)	2026-05-01	0.0151256	0.0554556	0.0567488	0.213079	-1.49296	6.25753	FER;PLXNB3;RAC1;SLIT2;EPHA2
calcium ion transmembrane import into cytosol (GO:0097553)	1937-07-01	0.00468917	0.0229303	0.0282068	0.136222	-1.16284	6.23576	LCK;CACNA2D1;GPRIN1;ATP2B4;ITPR2;ITPR3;PKD2
Wnt signaling pathway, calcium modulating pathway (GO:0007223)	1937-07-01	0.00468917	0.0229303	0.0282068	0.136222	-1.16211	6.23181	GNAO1;FZD3;PPP3CB;FZD2;FZD5;FZD6;GNB1
regulation of sodium ion transmembrane transporter activity (GO:2000649)	1938-07-01	0.00546741	0.0260207	0.0315065	0.148061	-1.19392	6.21907	SLC9A3R1;CAMK2D;NEDD4;FXYD7;FXYD6;ANK3;YWHAH
negative regulation of secretion by cell (GO:1903531)	1931-06-01	0.0077335	0.0342327	0.0375885	0.163102	-1.27902	6.21884	ANXA1;RHBDF2;ERP29;LILRB1;SLC30A1;STXBP6
negative regulation of protein localization to cell surface (GO:2000009)	2018-12-03	0.0284803	0.0913326	0.0779033	0.261968	-1.74727	6.21774	GOPC;GPM6B;PICALM
negative regulation of sprouting angiogenesis (GO:1903671)	2023-05-01	0.00892523	0.0372098	0.0387743	0.166698	-1.3165	6.2124	NGFR;SEMA6A;TBXA2R;EPN1;RHOA
circulatory system development (GO:0072359)	15/110	0.00162049	0.00980237	0.0231137	0.122784	-0.965	6.20015	CRB2;CXADR;NTRK3;ECE1;PKD2;HSPG2;TGFBR1;TGFBR2;CDH5;GJA1;ERBB3;FLRT3;PKP2;TAB2;STRA6
regulation of vascular endothelial cell proliferation (GO:1905562)	2013-04-01	0.00517962	0.0246825	0.025082	0.128008	-1.17264	6.17165	FLT1;PDPK1;HMGB1;FGFR1
pyrimidine-containing compound transmembrane transport (GO:0072531)	2018-07-02	0.05755	0.154681	0.121696	0.345484	-2.16128	6.17068	SLC19A3;SLC19A2
low-density lipoprotein particle receptor catabolic process (GO:0032802)	2018-11-03	0.0222992	0.0752573	0.0655296	0.234276	-1.6179	6.15321	VLDLR;AP2A2;AP2M1
regulation of blood vessel diameter (GO:0097746)	2028-06-01	0.00458493	0.022598	0.0258259	0.129393	-1.14196	6.14945	ACE2;ACE;NPR1;F2RL1;ECE1;ADCY6
cardiovascular system development (GO:0072358)	2018-11-03	0.0222992	0.0752573	0.0655296	0.234276	-1.61298	6.13451	CRB2;FLT4;HSPG2
negative regulation of response to wounding (GO:1903035)	2017-04-01	0.0143405	0.0529403	0.0508599	0.1967	-1.44519	6.13433	EPHA4;CD109;CASK;EPPK1
positive regulation of CD4-positive, alpha-beta T cell activation (GO:2000516)	2018-08-03	0.00861816	0.0364637	0.0345736	0.153954	-1.29009	6.13293	PRKCQ;CD55;TGFBR2
regulation of cation channel activity (GO:2001257)	1972-12-01	0.000793711	0.00559491	0.0113633	0.0748313	-0.858921	6.13166	CACNB2;CACNG8;CAMK2D;DLG1;NLGN1;NLGN2;AHNAK;DLG4;ANK2;ANK3;CAPN1;SHANK2
regulation of interleukin-8 secretion (GO:2000482)	2024-05-01	0.0107489	0.0431342	0.0443158	0.177318	-1.3504	6.1213	ANXA1;HYAL2;F2RL1;CD58;TLR2
secondary alcohol biosynthetic process (GO:1902653)	1937-07-01	0.00468917	0.0229303	0.0282068	0.136222	-1.14128	6.12012	PLPP6;EBP;G6PD;CYP51A1;APOE;HSD17B7;TM7SF2
positive regulation of protein exit from endoplasmic reticulum (GO:0070863)	2018-11-03	0.0222992	0.0752573	0.0655296	0.234276	-1.606	6.10793	BCAP31;TMEM30A;SORL1
regulation of phosphoprotein phosphatase activity (GO:0043666)	1936-07-01	0.00399738	0.0201814	0.0251492	0.128008	-1.1023	6.08705	PDGFRB;GSK3B;HSP90AB1;CD300A;ITGA1;MAGI2;TSC1
hydrogen ion transmembrane transport (GO:1902600)	2029-06-01	0.00550369	0.0260469	0.0294295	0.14024	-1.16957	6.08448	SLC46A1;SLC4A11;ATP6V0A4;TCIRG1;ATP6V0D1;SLC9A1
regulation of osteoblast differentiation (GO:0045667)	1970-11-01	0.00211628	0.0121451	0.0212987	0.114989	-0.987532	6.08132	ACVR1;BMPR2;LRP5;TMEM119;IL6ST;ACVR2B;IL6R;FGFR2;PTK2;BMPR1A;DDR2
regulation of cardiac muscle cell membrane repolarization (GO:0099623)	2019-04-01	0.0213132	0.0734045	0.0676369	0.239065	-1.57247	6.05155	KCNH2;CACNA2D1;ANK2;SCN5A
negative regulation of protein serine/threonine kinase activity (GO:0071901)	1968-11-01	0.0016652	0.0100504	0.0179473	0.101747	-0.940517	6.01725	CD300A;PRKAR1A;PRKAR2B;HYAL2;SMPD1;ABL1;LRP5;INPP5K;PTPRJ;APOE;SORL1
regulation of blood vessel size (GO:0050880)	2013-04-01	0.00517962	0.0246825	0.025082	0.128008	-1.14272	6.01417	ACE2;ACE;NPR1;ADCY6
positive regulation of lipid kinase activity (GO:0090218)	2028-06-01	0.00458493	0.022598	0.0258259	0.129393	-1.11651	6.01241	PDGFRB;PDGFRA;FLT1;IRS1;FGFR3;PTK2
negative regulation of cell cycle G1/S phase transition (GO:1902807)	2023-05-01	0.00892523	0.0372098	0.0387743	0.166698	-1.27219	6.0033	GPNMB;SUSD2;FHL1;JADE1;PKD2
Schwann cell development (GO:0014044)	2018-09-03	0.0123776	0.0468994	0.0438145	0.176963	-1.36617	6.00005	CNTNAP1;PARD3;ADGRG6
dorsal/ventral axis specification (GO:0009950)	2018-11-03	0.0222992	0.0752573	0.0655296	0.234276	-1.57756	5.99977	FZD5;EGF;LRP5
pharyngeal system development (GO:0060037)	2018-04-01	0.0176126	0.0622524	0.0589294	0.21798	-1.48456	5.99634	BMPR2;FOLR1;TGFBR1;BMPR1A
regulation of systemic arterial blood pressure by renin-angiotensin (GO:0003081)	2018-08-03	0.00861816	0.0364637	0.0345736	0.153954	-1.2603	5.99133	ACE2;ENPEP;ACE
alanine transport (GO:0032328)	2018-10-03	0.0169329	0.060364	0.0541484	0.204756	-1.4668	5.98235	SLC36A1;SLC1A4;SLC36A4
regulation of osteoblast proliferation (GO:0033688)	2017-04-01	0.0143405	0.0529403	0.0508599	0.1967	-1.40898	5.98063	TMEM119;PLXNB1;FGFR2;RHOA
regulation of calcium ion-dependent exocytosis (GO:0017158)	1954-09-01	0.00348862	0.0181778	0.0263993	0.129393	-1.05346	5.96076	SYT3;SYT2;STXBP3;SYT1;SYTL4;ADRA2A;CACNA1H;CBARP;SYT6
positive regulation of secretion by cell (GO:1903532)	1953-09-01	0.00306069	0.0162656	0.0240299	0.126225	-1.02801	5.95126	UNC13B;ACHE;STX1B;GOLPH3;GRK2;ADAM9;STXBP5;EZR;SYTL4
regulation of interferon-gamma production (GO:0032649)	1944-08-01	0.00331585	0.0174479	0.023658	0.124839	-1.04231	5.95059	CD274;PRNP;FZD5;AXL;C1QBP;LILRB1;FADD;HMGB1
immune response-inhibiting cell surface receptor signaling pathway (GO:0002767)	2018-07-02	0.05755	0.154681	0.121696	0.345484	-2.08028	5.93942	LILRB1;LILRB2
cellular zinc ion homeostasis (GO:0006882)	1932-06-01	0.00906342	0.0372098	0.0421584	0.176963	-1.26103	5.93128	LCK;SLC30A5;SLC39A6;SLC30A1;SLC39A14;SLC39A4
branching morphogenesis of an epithelial tube (GO:0048754)	1944-08-01	0.00331585	0.0174479	0.023658	0.124839	-1.03872	5.93011	NRP1;PAK1;LRP5;SLIT2;PKD2;MET;EPHA2;TGFBR2
positive regulation of signaling (GO:0023056)	1937-07-01	0.00468917	0.0229303	0.0282068	0.136222	-1.10555	5.92849	NSF;ANXA2;SYT1;DLG4;CLSTN1;ECE1;WLS
digestive tract morphogenesis (GO:0048546)	2016-04-01	0.0114813	0.0453427	0.043438	0.176963	-1.32426	5.91553	PDGFRA;FGFR2;EPHB3;STRA6
negative regulation of receptor-mediated endocytosis (GO:0048261)	2015-04-01	0.00901636	0.0372098	0.0366686	0.160227	-1.25612	5.9147	LRPAP1;DLG4;RAC1;PICALM
regulation of autophagy (GO:0010506)	24/204	0.000727786	0.00518895	0.0227427	0.121208	-0.81781	5.90909	ATP6V1A;ATP6V1G1;FZD5;ROCK1;HSPB1;HMGB1;TPCN2;TPCN1;CASP3;CPTP;NEDD4;PSAP;ABL1;ATP6V0A2;ABL2;ATP6V1H;PIP4K2A;PIP4K2B;TAB2;CAPN1;ATP6V0D1;GAPDH;MET;ATP6V0A1
negative regulation of angiogenesis (GO:0016525)	1970-11-01	0.00211628	0.0121451	0.0212987	0.114989	-0.959417	5.90818	SEMA6A;SPARC;ROCK1;NPR1;ROCK2;ADGRB1;KRIT1;PTPRM;HSPG2;EPN1;FAM129B
receptor catabolic process (GO:0032801)	2025-05-01	0.0128114	0.048347	0.0503067	0.1967	-1.35538	5.90597	ZNRF3;NEDD4;VLDLR;AP2A2;AP2M1
regulation of endothelial cell chemotaxis (GO:2001026)	2014-03-01	0.043256	0.127141	0.105378	0.322963	-1.87659	5.89366	SEMA5A;HSPB1;MET
positive regulation of vesicle fusion (GO:0031340)	2018-07-02	0.05755	0.154681	0.121696	0.345484	-2.06111	5.88467	ANXA1;ANXA2
hormone transport (GO:0009914)	2018-07-02	0.05755	0.154681	0.121696	0.345484	-2.05933	5.87958	SLCO4A1;SLC16A2
positive regulation of actin cytoskeleton reorganization (GO:2000251)	2019-04-01	0.0213132	0.0734045	0.0676369	0.239065	-1.52713	5.87706	NRP1;NTRK3;ABL1;HCLS1
ammonium transport (GO:0015696)	2024-05-01	0.0107489	0.0431342	0.0443158	0.177318	-1.29646	5.87681	SLC12A2;SLC22A5;SLC44A4;SLC44A2;SLC6A3
positive regulation of cell migration by vascular endothelial growth factor signaling pathway (GO:0038089)	2018-08-02	0.0738607	0.183351	0.145505	0.377505	-2.25351	5.87169	KDR;HSPB1
positive regulation of toll-like receptor signaling pathway (GO:0034123)	2020-04-01	0.0254546	0.0840485	0.0769688	0.261968	-1.59465	5.85373	FLOT1;F2RL1;HMGB1;TLR2
regulation of vasoconstriction (GO:0019229)	1930-06-01	0.00655005	0.0296978	0.0333477	0.153954	-1.1596	5.8308	ACE2;CHRM3;ACE;BMPR2;TBXA2R;ECE1
positive regulation of mesenchymal cell proliferation (GO:0002053)	2018-12-03	0.0284803	0.0913326	0.0779033	0.261968	-1.63833	5.83007	LRP5;FGFR2;TGFBR2
positive regulation of actin filament polymerization (GO:0030838)	1952-09-01	0.00267522	0.014612	0.0218159	0.117611	-0.983333	5.82499	VASP;CARMIL1;FER;CDC42EP4;RHOG;CDC42EP1;WASHC2C;RAC1;NCK1
generation of neurons (GO:0048699)	17/131	0.00143202	0.00896151	0.0240558	0.126225	-0.886474	5.80522	FZD1;GPM6A;NRP1;FZD3;MAP2K1;FZD2;NLGN4X;FZD5;RYK;FZD7;CIT;PTPRD;CASP3;RAPGEF2;MARK2;FGFR1;ITM2C
positive regulation of calcium ion transmembrane transporter activity (GO:1901021)	2018-04-01	0.0176126	0.0622524	0.0589294	0.21798	-1.43245	5.78588	ANK2;ATP1B1;PKD2;SLC9A1
chemical synaptic transmission, postsynaptic (GO:0099565)	1934-07-01	0.00284809	0.0153927	0.0197304	0.109648	-0.987156	5.78583	NLGN3;GSK3B;MPP2;GRID2;GABRA5;GPRIN1;GABRA3
glucose transmembrane transport (GO:1904659)	2017-04-01	0.0143405	0.0529403	0.0508599	0.1967	-1.35696	5.75985	SLC2A1;SLC2A3;SLC2A5;SLC2A8
regulation of hemopoiesis (GO:1903706)	2018-12-03	0.0284803	0.0913326	0.0779033	0.261968	-1.6128	5.73923	LGALS3;ACE;PRKCB
positive regulation of cellular metabolic process (GO:0031325)	13/93	0.00258473	0.0143681	0.028163	0.136222	-0.962722	5.73603	NSF;PDGFRB;CD63;ANXA2;EGF;FMR1;MAGI2;ECE1;TGFBR2;ACE2;FASN;GRB2;APOE
axon extension involved in axon guidance (GO:0048846)	2018-09-03	0.0123776	0.0468994	0.0438145	0.176963	-1.30338	5.72428	NRP1;ALCAM;SLIT2
sterol biosynthetic process (GO:0016126)	1941-07-01	0.00838466	0.0364637	0.0429219	0.176963	-1.19535	5.71537	PLPP6;EBP;G6PD;CYP51A1;APOE;HSD17B7;TM7SF2
zinc ion homeostasis (GO:0055069)	1932-06-01	0.00906342	0.0372098	0.0421584	0.176963	-1.21378	5.70901	LCK;SLC30A5;SLC39A6;SLC30A1;SLC39A14;SLC39A4
positive regulation of cell-cell adhesion (GO:0022409)	1934-07-01	0.00284809	0.0153927	0.0197304	0.109648	-0.971803	5.69585	PODXL;FLOT1;SIRPA;ANK3;CD47;THY1;CD44
positive regulation of cardiac muscle hypertrophy (GO:0010613)	2017-04-01	0.0143405	0.0529403	0.0508599	0.1967	-1.34026	5.68896	CAMK2D;PRKCA;IL6ST;SLC9A1
phosphatidylinositol phosphorylation (GO:0046854)	2028-06-01	0.00458493	0.022598	0.0258259	0.129393	-1.05488	5.68052	PI4K2B;EFR3A;TTC7B;PIK3C2A;FAM126A;PIK3C2B
atrioventricular valve morphogenesis (GO:0003181)	2016-04-01	0.0114813	0.0453427	0.043438	0.176963	-1.27103	5.67775	ACVR1;BMPR2;BMPR1A;TGFBR2
negative regulation of execution phase of apoptosis (GO:1900118)	2018-09-03	0.0123776	0.0468994	0.0438145	0.176963	-1.28957	5.66362	DFFA;FZD3;RFFL
positive regulation of vascular endothelial cell proliferation (GO:1905564)	2018-10-03	0.0169329	0.060364	0.0541484	0.204756	-1.38817	5.66166	PDPK1;HMGB1;FGFR1
positive regulation of cellular catabolic process (GO:0031331)	15/107	0.00122052	0.00779898	0.0189455	0.107243	-0.839222	5.6299	AMER1;ROCK1;IRS1;INSR;NRDC;RDX;MSN;FURIN;IRS2;ADRA2A;TPCN1;ADAM9;SNX9;APOE;EZR
atrial septum morphogenesis (GO:0060413)	2018-12-03	0.0284803	0.0913326	0.0779033	0.261968	-1.58171	5.62858	ACVR1;NOTCH2;BMPR2
leukotriene D4 metabolic process (GO:1901748)	2018-11-03	0.0222992	0.0752573	0.0655296	0.234276	-1.47092	5.59419	GGT5;GGT7;GGT1
antigen processing and presentation of endogenous peptide antigen (GO:0002483)	2018-07-02	0.05755	0.154681	0.121696	0.345484	-1.95595	5.58444	ERAP1;B2M
negative regulation of endothelial cell apoptotic process (GO:2000352)	2025-05-01	0.0128114	0.048347	0.0503067	0.1967	-1.27989	5.57703	SEMA5A;PDPK1;KDR;KRIT1;ICAM1
alpha-beta T cell activation (GO:0046631)	2018-07-02	0.05755	0.154681	0.121696	0.345484	-1.95208	5.57338	STOML2;ANXA1
positive regulation of interleukin-8 secretion (GO:2000484)	2015-04-01	0.00901636	0.0372098	0.0366686	0.160227	-1.18305	5.57063	HYAL2;F2RL1;CD58;TLR2
regulation of cytokine-mediated signaling pathway (GO:0001959)	13/91	0.00212275	0.0121635	0.024504	0.128008	-0.901054	5.54603	IFNAR2;HSP90AB1;CHUK;PALM3;SPPL2A;LIFR;TYK2;TNFRSF1A;UBB;AXL;BIRC2;PTPN2;IFNAR1
positive regulation of natural killer cell mediated cytotoxicity directed against tumor cell target (GO:0002860)	2018-10-03	0.0169329	0.060364	0.0541484	0.204756	-1.35713	5.53503	CADM3;PVR;NECTIN2
positive regulation of phosphate metabolic process (GO:0045937)	2029-06-01	0.00550369	0.0260469	0.0294295	0.14024	-1.05942	5.51145	NRP1;EGF;FZD7;ITGA6;PSEN1;PTH1R
pantothenate metabolic process (GO:0015939)	2018-09-03	0.0123776	0.0468994	0.0438145	0.176963	-1.2547	5.51047	SLC5A6;PDZD11;FASN
regulation of ARF protein signal transduction (GO:0032012)	1931-06-01	0.0077335	0.0342327	0.0375885	0.163102	-1.1318	5.50304	APLP2;ARAP3;ARAP1;ASAP2;SMAP1;ARFGAP2
positive regulation of receptor recycling (GO:0001921)	2018-11-03	0.0222992	0.0752573	0.0655296	0.234276	-1.44649	5.50129	NSF;ANXA2;ECE1
regulation of cell-cell adhesion mediated by integrin (GO:0033632)	2018-08-03	0.00861816	0.0364637	0.0345736	0.153954	-1.15699	5.50021	DPP4;PODXL;ADA
drug transmembrane transport (GO:0006855)	2018-12-03	0.0284803	0.0913326	0.0779033	0.261968	-1.54529	5.49897	ABCC1;TMEM30A;ATP8B1
monocarboxylic acid transport (GO:0015718)	1954-09-01	0.00348862	0.0181778	0.0263993	0.129393	-0.969804	5.48739	SLC5A6;CEACAM1;SLC16A1;ATP8B1;SLC16A2;SLC16A3;SLC26A6;MFSD2A;SLC27A4
glycosaminoglycan metabolic process (GO:0030203)	1962-10-01	0.00272751	0.0148759	0.0237815	0.125314	-0.926512	5.47047	HGSNAT;SDC4;HYAL2;SDC2;SDC3;SDC1;CSPG4;GPC4;GPC6;HSPG2
peptidyl-threonine phosphorylation (GO:0018107)	1969-11-01	0.00187975	0.0110075	0.01957	0.109616	-0.871019	5.46705	ACVR1;GSK3B;CAMK2D;MAP2K1;CAMKV;PDPK1;ROCK2;DCLK1;MARK2;TGFBR1;TGFBR2
nucleobase-containing small molecule catabolic process (GO:0034656)	2016-04-01	0.0114813	0.0453427	0.043438	0.176963	-1.2211	5.4547	ENTPD1;ENTPD2;ENTPD6;ENTPD8
T cell proliferation (GO:0042098)	2018-12-03	0.0284803	0.0913326	0.0779033	0.261968	-1.53082	5.44749	PPP3CB;MSN;LILRB1
vesicle-mediated transport in synapse (GO:0099003)	1937-07-01	0.00468917	0.0229303	0.0282068	0.136222	-1.01514	5.44369	NLGN3;UNC13B;NLGN1;NLGN2;NLGN4X;SYT2;SYT1
type I interferon signaling pathway (GO:0060337)	1966-10-01	0.0043488	0.0217498	0.0332211	0.153954	-0.998612	5.43031	BST2;IFITM3;IFNAR2;HLA-B;HLA-A;TYK2;HLA-F;SAMHD1;MYD88;IFNAR1
regulation of pseudopodium assembly (GO:0031272)	2013-03-01	0.0354705	0.108355	0.0912082	0.29477	-1.62541	5.42735	CDC42EP4;CDC42EP1;F2RL1
digestive tract development (GO:0048565)	1944-08-01	0.00331585	0.0174479	0.023658	0.124839	-0.949496	5.42071	EDNRB;SMO;ITGB4;COBL;ITGA6;FGFR2;EPHB3;STRA6
SA node cell action potential (GO:0086015)	2018-08-03	0.00861816	0.0364637	0.0345736	0.153954	-1.13994	5.41915	HCN4;ANK2;SCN5A
positive regulation of lymphocyte proliferation (GO:0050671)	1972-11-01	0.00266182	0.0145601	0.0250886	0.128008	-0.913911	5.41835	VAV3;CD274;ANXA1;TFRC;IRS2;LILRB2;CD46;IL6ST;CD276;CD320;NCK1
regulation of organelle organization (GO:0033043)	15/114	0.00231909	0.0131275	0.0296968	0.141154	-0.892837	5.41647	USP6NL;CLIC4;RDX;SURF4;MSN;PTK2;DIAPH1;GOLPH3;RHOT2;RHOT1;CAPN2;PLXNB1;EZR;MARK2;TBC1D10B
lamellipodium assembly (GO:0030032)	2024-05-01	0.0107489	0.0431342	0.0443158	0.177318	-1.19404	5.41251	CARMIL1;GOLPH3;RAC1;SRGAP2;VCL
azole transport (GO:0045117)	2018-07-02	0.05755	0.154681	0.121696	0.345484	-1.8953	5.41128	SLC44A4;SLC19A2
negative regulation of transferase activity (GO:0051348)	1931-06-01	0.0077335	0.0342327	0.0375885	0.163102	-1.1112	5.40288	GSK3B;SRC;ABL1;INPP5K;IRS2;PARK7
regulation of neuron apoptotic process (GO:0043523)	13/90	0.00191861	0.0112174	0.022812	0.121404	-0.863538	5.40243	PRNP;EPHA7;GRID2;PRKCI;UNC5B;SIGMAR1;PARK7;CLN3;ERBB3;RASA1;TYRO3;APOE;NAE1
positive regulation of developmental process (GO:0051094)	15/114	0.00231909	0.0131275	0.0296968	0.141154	-0.889496	5.3962	ACVR1;BMPR2;HSP90AB1;TFRC;SRC;INSR;LILRB2;RTN4;CORO1C;FAM129B;C1QBP;KDR;TMEM119;FGFR2;BMPR1A
neural tube closure (GO:0001843)	1934-06-01	0.0121992	0.0468994	0.0523058	0.201458	-1.22353	5.39136	VANGL2;DVL1;COBL;PLXNB2;LRP2;FOLR1
ureteric bud development (GO:0001657)	2018-04-01	0.0176126	0.0622524	0.0589294	0.21798	-1.3319	5.37971	ROBO2;SLIT2;PKD2;FGFR2
retinoid metabolic process (GO:0001523)	1976-11-01	0.00409198	0.0206033	0.0340949	0.153954	-0.978072	5.37815	SDC4;SDC2;SDC3;SDC1;APOE;GPC4;LRP2;GPC6;HSPG2;LRP8;STRA6
regulation of mast cell activation involved in immune response (GO:0033006)	2018-10-03	0.0169329	0.060364	0.0541484	0.204756	-1.31745	5.3732	ADGRE2;FER;CD300A
regulation of dendritic spine development (GO:0060998)	1932-06-01	0.00906342	0.0372098	0.0421584	0.176963	-1.13886	5.35665	EPHA4;NLGN1;FMR1;APOE;PSEN1;SHANK2
cognition (GO:0050890)	1941-07-01	0.00838466	0.0364637	0.0429219	0.176963	-1.11614	5.33666	PTCHD1;TUSC3;GNAS;SLC1A4;MAGT1;TMPRSS11E;STRA6
corticosteroid receptor signaling pathway (GO:0031958)	2018-07-02	0.05755	0.154681	0.121696	0.345484	-1.86864	5.33516	NEDD4;YWHAH
cellular response to catecholamine stimulus (GO:0071870)	2024-05-01	0.0107489	0.0431342	0.0443158	0.177318	-1.17509	5.32662	GNB1;ABL1;ATP2B4;ADCY6;SLC9A1
negative regulation of neuron projection regeneration (GO:0070571)	2018-09-02	0.0914273	0.214018	0.170156	0.41468	-2.225	5.32266	EPHA4;THY1
cellular copper ion homeostasis (GO:0006878)	2018-11-03	0.0222992	0.0752573	0.0655296	0.234276	-1.39907	5.32094	PRNP;ATP7B;ATP7A
activation of cysteine-type endopeptidase activity involved in apoptotic signaling pathway (GO:0097296)	2018-12-03	0.0284803	0.0913326	0.0779033	0.261968	-1.4949	5.31966	TNFRSF10B;TNFRSF10A;FADD
cellular calcium ion homeostasis (GO:0006874)	16/124	0.00206932	0.0119121	0.0291947	0.139656	-0.860208	5.31655	CAMK2D;STOML2;TRPC6;ATP13A1;ATP2B4;ANK2;SLC30A1;ATP2B1;PSEN1;ATP1B1;SELENOK;SLC8B1;TPCN2;CLN3;TRPV4;ATP13A3
positive regulation of I-kappaB kinase/NF-kappaB signaling (GO:0043123)	20/164	0.00125292	0.00796075	0.0262324	0.129393	-0.795572	5.31623	CANT1;CHUK;PRKCB;SLC44A2;TNFRSF10B;RHOA;TNFRSF1A;BST2;GJA1;LGALS1;UBB;TSPAN6;F2RL1;ROR1;TAB2;FADD;BIRC2;MYD88;TLR2;WLS
positive regulation of organelle assembly (GO:1902117)	1948-08-01	0.00576171	0.0266079	0.0352247	0.156294	-1.03009	5.31167	LRSAM1;SDC4;PIP4K2A;RAB3GAP2;SDC1;PIP4K2B;LCP1;ARHGAP35
negative regulation of macromolecule metabolic process (GO:0010605)	16/125	0.00224906	0.0127892	0.0309305	0.145537	-0.869082	5.299	NOTCH2;LRPAP1;MAP2K1;LILRB2;PARK7;SMO;DLG4;CPNE1;ERP29;KDR;MYADM;ANXA7;FLOT2;CD46;LDLR;PICALM
acetylcholine receptor signaling pathway (GO:0095500)	2020-04-01	0.0254546	0.0840485	0.0769688	0.261968	-1.44073	5.28871	CHRM3;GRK2;GNAQ;GNB1
regulation of tumor necrosis factor-mediated signaling pathway (GO:0010803)	1957-09-01	0.00505882	0.0244816	0.0344877	0.153954	-0.998634	5.2794	CHUK;UBB;SPPL2A;CPNE1;F2RL1;RFFL;BIRC2;PTPN2;TNFRSF1A
negative regulation of cell-cell adhesion (GO:0022408)	1932-06-01	0.00906342	0.0372098	0.0421584	0.176963	-1.12181	5.27646	PODXL;RDX;MYADM;NF2;SPINT2;PTK2
regulation of neuron migration (GO:2001222)	2020-04-01	0.0254546	0.0840485	0.0769688	0.261968	-1.4332	5.26106	SEMA6A;PLXNB2;RAPGEF2;SRGAP2
action potential (GO:0001508)	1955-09-01	0.00396214	0.0200577	0.028929	0.139124	-0.949369	5.25093	KCNH2;CLN3;GNAQ;ANK3;SCN5A;CACNA1H;TPCN2;TPCN1;YWHAH
negative regulation of cell size (GO:0045792)	2018-07-02	0.05755	0.154681	0.121696	0.345484	-1.83817	5.24817	RDX;RHOA
anion transmembrane transport (GO:0098656)	2019-04-01	0.0213132	0.0734045	0.0676369	0.239065	-1.3624	5.24309	ABCC1;LRRC8C;LRRC8B;LRRC8E
regulation of anatomical structure morphogenesis (GO:0022603)	1983-12-01	0.00279855	0.0152411	0.0278588	0.135875	-0.891685	5.24191	CRB2;CEACAM1;SPARC;GPNMB;PLXND1;FLT4;ERBB2;DAG1;EMP2;PHLDB2;FGFR2;EPHA2
auditory receptor cell differentiation (GO:0042491)	2018-08-02	0.0738607	0.183351	0.145505	0.377505	-2.00402	5.22162	JAG2;SLC4A7
cellular glucan metabolic process (GO:0006073)	2013-03-01	0.0354705	0.108355	0.0912082	0.29477	-1.56182	5.21501	GSK3B;PHKA1;PHKB
glomerular epithelial cell development (GO:0072310)	2018-09-02	0.0914273	0.214018	0.170156	0.41468	-2.17873	5.21199	PODXL;MAGI2
negative regulation of response to external stimulus (GO:0032102)	15/108	0.00134341	0.00843524	0.0202657	0.111015	-0.78587	5.1966	EPHA4;GRID2;NLRX1;CASK;TNFRSF1A;CDH5;SELENOS;C1QBP;CD109;TYRO3;EPPK1;APOE;CTNNA2;SMPDL3B;PTPN2
negative regulation of T cell mediated immunity (GO:0002710)	2018-08-02	0.0738607	0.183351	0.145505	0.377505	-1.99107	5.18788	CEACAM1;LILRB1
neurotrophin TRK receptor signaling pathway (GO:0048011)	2018-10-03	0.0169329	0.060364	0.0541484	0.204756	-1.27167	5.18651	NGFR;SORT1;CASP3
polyol metabolic process (GO:0019751)	1948-08-01	0.00576171	0.0266079	0.0352247	0.156294	-1.00486	5.18161	INPP5A;INPP5D;ITPK1;INPPL1;OCRL;PLCH1;SLC5A3;PLCD1
positive regulation of heterotypic cell-cell adhesion (GO:0034116)	2018-12-03	0.0284803	0.0913326	0.0779033	0.261968	-1.4549	5.17732	FLOT1;THY1;CD44
positive regulation of action potential (GO:0045760)	2018-07-02	0.05755	0.154681	0.121696	0.345484	-1.80956	5.16648	ANK3;SCN5A
COPI-coated vesicle budding (GO:0035964)	2018-07-02	0.05755	0.154681	0.121696	0.345484	-1.80739	5.16028	TMED10;ARFGAP2
negative regulation of alpha-beta T cell activation (GO:0046636)	2018-08-02	0.0738607	0.183351	0.145505	0.377505	-1.97998	5.15898	CD300A;LILRB1
chemical synaptic transmission (GO:0007268)	30/290	0.00144993	0.00905843	0.0478159	0.189037	-0.784814	5.12973	GABRB3;CHRM3;CNP;NRXN1;SLC1A1;SLC1A2;SLC1A3;SLC1A4;GRM3;GPR176;DLGAP1;APOE;SLC12A6;UNC13B;GRID2;SLC12A4;DTNA;SYT1;GABRA5;GABRA3;NPY1R;CACNB2;DLG1;DLG3;SYPL1;DLG4;GPRIN1;PCDHB16;PCDHB3;GPR19
astral microtubule organization (GO:0030953)	2018-07-02	0.05755	0.154681	0.121696	0.345484	-1.79364	5.12101	DLG1;EZR
positive regulation of reactive oxygen species metabolic process (GO:2000379)	1940-07-01	0.00730875	0.0327404	0.0388584	0.166868	-1.03871	5.10906	PDGFRB;ACE2;GPRIN1;ADGRB1;F2RL1;GRB2;TGFBR2
leukotriene metabolic process (GO:0006691)	2020-04-01	0.0254546	0.0840485	0.0769688	0.261968	-1.38791	5.0948	GGT5;ABCC1;DPEP1;GGT1
regulation of high voltage-gated calcium channel activity (GO:1901841)	2018-08-02	0.0738607	0.183351	0.145505	0.377505	-1.95113	5.08383	CACNB2;CACNA2D1
positive regulation of pseudopodium assembly (GO:0031274)	2013-03-01	0.0354705	0.108355	0.0912082	0.29477	-1.52092	5.07842	CDC42EP4;CDC42EP1;F2RL1
cellular response to low-density lipoprotein particle stimulus (GO:0071404)	2014-03-01	0.043256	0.127141	0.105378	0.322963	-1.61508	5.07234	ABCA1;ITGB1;LDLR
glomerular visceral epithelial cell differentiation (GO:0072112)	2014-04-01	0.00692399	0.0310541	0.0305517	0.144118	-1.0181	5.06275	BASP1;PODXL;MAGI2;PROM1
negative regulation of cation transmembrane transport (GO:1904063)	2015-04-01	0.00901636	0.0372098	0.0366686	0.160227	-1.07216	5.04848	KCNH2;CAMK2D;ATP1A2;CBARP
negative regulation of cysteine-type endopeptidase activity involved in apoptotic process (GO:0043154)	1969-11-01	0.00187975	0.0110075	0.01957	0.109616	-0.803842	5.0454	NGFR;SRC;DPEP1;TNFRSF10B;TNFRSF10A;PARK7;RAF1;RFFL;BIRC2;CD44;TNFRSF10D
gamma-aminobutyric acid signaling pathway (GO:0007214)	2020-04-01	0.0254546	0.0840485	0.0769688	0.261968	-1.37157	5.03482	GABRB3;GABRA5;GABRA3;GNAI2
positive regulation of Ras protein signal transduction (GO:0046579)	1941-07-01	0.00838466	0.0364637	0.0429219	0.176963	-1.05087	5.0246	NOTCH2;F2RL1;GPR20;LPAR4;RAC1;RASGRP4;ROBO1
response to cAMP (GO:0051591)	1941-07-01	0.00838466	0.0364637	0.0429219	0.176963	-1.04646	5.00351	HCN4;INPP5K;RAPGEF2;EZR;PKD2;SLC26A6;SLC5A5
negative regulation of necroptotic process (GO:0060546)	2018-07-02	0.05755	0.154681	0.121696	0.345484	-1.75242	5.00334	SLC25A4;BIRC2
carbohydrate homeostasis (GO:0033500)	1964-10-01	0.00346345	0.0180971	0.0282216	0.136222	-0.882881	5.00195	NGFR;IRS1;INSR;INPP5K;PARK7;ADIPOR1;FGFR4;SLC8B1;ADRA2A;PTPN2
glycolipid metabolic process (GO:0006664)	1966-10-01	0.0043488	0.0217498	0.0332211	0.153954	-0.918718	4.99586	NEU3;UGT8;STS;CERK;CPTP;SMPD1;PSAP;ESYT2;ESYT1;GBA2
ubiquitin-dependent protein catabolic process via the multivesicular body sorting pathway (GO:0043162)	2019-04-01	0.0213132	0.0734045	0.0676369	0.239065	-1.29611	4.988	NEDD4;UBAP1;SNF8;VPS28
positive regulation of Rho protein signal transduction (GO:0035025)	2026-05-01	0.0151256	0.0554556	0.0567488	0.213079	-1.19005	4.98792	F2RL1;GPR20;LPAR4;RAC1;ROBO1
signal complex assembly (GO:0007172)	2018-07-02	0.05755	0.154681	0.121696	0.345484	-1.74501	4.98217	SRC;NCK1
heart contraction (GO:0060047)	1945-08-01	0.00383279	0.0195086	0.0262561	0.129393	-0.894547	4.9774	KCNH2;ACE;GRK2;GAA;ATP1A2;SCN5A;ATP1B1;SLC8A1
regulation of cell communication by electrical coupling (GO:0010649)	2013-03-01	0.0354705	0.108355	0.0912082	0.29477	-1.48946	4.97339	CAMK2D;ANK3;SLC8A1
regulation of glucose import in response to insulin stimulus (GO:2001273)	2014-03-01	0.043256	0.127141	0.105378	0.322963	-1.58141	4.96661	NGFR;IRS1;SORBS1
negative regulation of hormone secretion (GO:0046888)	2014-03-01	0.043256	0.127141	0.105378	0.322963	-1.57415	4.9438	ADRA2C;ADRA2B;ADRA2A
regulation of nitric-oxide synthase biosynthetic process (GO:0051769)	2013-03-01	0.0354705	0.108355	0.0912082	0.29477	-1.47982	4.9412	SELENOS;KDR;TLR2
negative regulation of cellular protein localization (GO:1903828)	2026-05-01	0.0151256	0.0554556	0.0567488	0.213079	-1.17796	4.93728	GSK3B;RIPOR2;GOPC;GPM6B;PICALM
negative regulation of anoikis (GO:2000811)	2016-04-01	0.0114813	0.0453427	0.043438	0.176963	-1.10041	4.91558	ITGB1;SRC;ITGA5;PTK2
iron ion import across plasma membrane (GO:0098711)	2018-07-02	0.05755	0.154681	0.121696	0.345484	-1.71928	4.90872	STEAP2;PICALM
regulation of keratinocyte migration (GO:0051547)	2018-09-03	0.0123776	0.0468994	0.0438145	0.176963	-1.11731	4.90706	EPB41L4B;ADAM9;EPPK1
alpha-linolenic acid metabolic process (GO:0036109)	2014-03-01	0.043256	0.127141	0.105378	0.322963	-1.56087	4.9021	FADS2;ACOX1;ACSL1
regulation of I-kappaB kinase/NF-kappaB signaling (GO:0043122)	23/205	0.00175655	0.0103509	0.0387294	0.166698	-0.77159	4.89528	CANT1;NLRX1;CHUK;PDPK1;PRKCB;SLC44A2;HSPB1;TNFRSF10B;RHOA;TNFRSF1A;BST2;GJA1;LGALS1;UBB;TSPAN6;CPNE1;F2RL1;ROR1;TAB2;FADD;BIRC2;MYD88;WLS
regulation of ion homeostasis (GO:2000021)	2024-05-01	0.0107489	0.0431342	0.0443158	0.177318	-1.07901	4.89111	HCN4;CAMK2D;SLC30A5;FHL1;SLC30A1
gastrulation with mouth forming second (GO:0001702)	2018-07-02	0.05755	0.154681	0.121696	0.345484	-1.7129	4.8905	CRB2;LRP5
granulocyte migration (GO:0097530)	2018-08-02	0.0738607	0.183351	0.145505	0.377505	-1.87096	4.87492	ADGRE2;ANXA1
regulation of AMPA receptor activity (GO:2000311)	2025-05-01	0.0128114	0.048347	0.0503067	0.1967	-1.1185	4.87378	NLGN3;CACNG8;NLGN1;NLGN2;SHANK2
regulation of wound healing (GO:0061041)	1935-06-01	0.0140227	0.0524411	0.0578902	0.216494	-1.14122	4.86969	ANXA1;CD109;CASK;F2RL1;EPPK1;ADRA2A
positive regulation of reactive oxygen species biosynthetic process (GO:1903428)	1931-06-01	0.0077335	0.0342327	0.0375885	0.163102	-0.999352	4.85904	HSP90AB1;GPRIN1;INSR;ADGRB1;PKD2;CLU
skeletal system morphogenesis (GO:0048705)	1932-06-01	0.00906342	0.0372098	0.0421584	0.176963	-1.03107	4.84965	PDGFRA;LRP5;FGFR3;FGFR2;TGFBR1;FGFR1
regulation of tumor necrosis factor biosynthetic process (GO:0042534)	2018-12-03	0.0284803	0.0913326	0.0779033	0.261968	-1.36248	4.84845	SPN;HSPB1;LILRB1
regulation of cellular component organization (GO:0051128)	18/141	0.00127416	0.00806827	0.0235871	0.124839	-0.724384	4.82835	ABCA1;CAMK2D;HIP1;RAB5C;SPARC;HIP1R;PARK7;TMEM97;RASGRP2;NET1;CEACAM1;RAB20;NEDD4;ABL1;ABL2;RAPGEF2;PRKCQ;PICALM
positive regulation of cell differentiation (GO:0045597)	22/195	0.00203671	0.0117425	0.0405583	0.173569	-0.777276	4.81632	ACVR1;CRB2;BMPR2;HSP90AB1;LRP5;TACSTD2;ACVR2B;TGFBR1;TGFBR2;CEACAM1;CDH2;ABL1;CTNNA1;KDR;TMEM119;RAPGEF2;CTNNA2;IL6ST;IL6R;BMPR1A;CDON;DDR2
protein localization to endoplasmic reticulum (GO:0070972)	2014-03-01	0.043256	0.127141	0.105378	0.322963	-1.53142	4.80962	BCAP31;HSPA5;ANK2
regulation of platelet-derived growth factor receptor signaling pathway (GO:0010640)	2018-11-03	0.0222992	0.0752573	0.0655296	0.234276	-1.25925	4.78917	SLC9A3R1;CNTN1;PTPRJ
cellular response to histamine (GO:0071420)	2018-08-02	0.0738607	0.183351	0.145505	0.377505	-1.83565	4.78293	GABRB3;DIAPH1
regulation of amyloid precursor protein biosynthetic process (GO:0042984)	2018-10-03	0.0169329	0.060364	0.0541484	0.204756	-1.17018	4.77256	BACE2;ITM2B;ITM2C
phosphorylated carbohydrate dephosphorylation (GO:0046838)	2018-08-02	0.0738607	0.183351	0.145505	0.377505	-1.83142	4.77191	INPP5A;INPP5K
calcium ion homeostasis (GO:0055074)	1988-12-01	0.00456192	0.022598	0.039388	0.168754	-0.884332	4.76656	STOML2;ATP13A1;GPRIN1;TRPV4;ATP2B4;ANK2;SLC30A1;ATP13A3;ATP2B1;ATP1B1;SLC8A1;TPCN2
regulation of phagocytosis, engulfment (GO:0060099)	2018-07-02	0.05755	0.154681	0.121696	0.345484	-1.6691	4.76546	CD300A;F2RL1
sodium ion transport (GO:0006814)	1959-09-01	0.00637722	0.0290842	0.0407404	0.174149	-0.942495	4.76433	HCN4;SLC12A2;SLC12A3;SLC4A11;ATP1A2;SCN5A;PKD2;SLC4A4;SLC8A1
positive regulation of mitochondrial membrane permeability involved in apoptotic process (GO:1902110)	2018-09-02	0.0914273	0.214018	0.170156	0.41468	-1.98872	4.75744	RHOT2;RHOT1
water-soluble vitamin metabolic process (GO:0006767)	1978-11-01	0.0050068	0.0242612	0.0393629	0.168754	-0.896377	4.74807	SLC5A6;ABCC1;SLC46A1;FLAD1;PDZD11;FASN;SLC19A3;SLC2A1;SLC2A3;CD320;SLC19A2
regulation of glial cell apoptotic process (GO:0034350)	2018-07-02	0.05755	0.154681	0.121696	0.345484	-1.65161	4.71551	PRKCI;PRKCA
fusion of virus membrane with host plasma membrane (GO:0019064)	2018-08-02	0.0738607	0.183351	0.145505	0.377505	-1.80973	4.71539	HYAL2;NECTIN2
cellular response to hormone stimulus (GO:0032870)	1981-12-01	0.00227077	0.012893	0.0240147	0.126225	-0.774226	4.7132	ROBO2;ABCC2;SRC;RDX;ATP1A3;INPP5K;ATP1A2;ATP1A1;SLIT2;ADRA2A;CACNA1H;SLC5A5
female genitalia development (GO:0030540)	2018-08-02	0.0738607	0.183351	0.145505	0.377505	-1.80619	4.70616	LRP2;STRA6
Golgi transport vesicle coating (GO:0048200)	2018-07-02	0.05755	0.154681	0.121696	0.345484	-1.6479	4.70493	TMED10;ARFGAP2
mitochondrion transport along microtubule (GO:0047497)	2013-03-01	0.0354705	0.108355	0.0912082	0.29477	-1.40727	4.69894	RHOT2;RHOT1;UBB
negative regulation of receptor internalization (GO:0002091)	2018-08-02	0.0738607	0.183351	0.145505	0.377505	-1.80002	4.69008	LRPAP1;DLG4
L-glutamate transport (GO:0015813)	2018-11-03	0.0222992	0.0752573	0.0655296	0.234276	-1.22808	4.67065	SLC1A1;SLC1A2;SLC1A3
inositol phosphate dephosphorylation (GO:0046855)	2018-08-02	0.0738607	0.183351	0.145505	0.377505	-1.79096	4.66648	INPP5A;INPP5K
negative regulation of G-protein coupled receptor protein signaling pathway (GO:0045744)	2022-04-01	0.0350954	0.108355	0.097433	0.3077	-1.39029	4.65703	GRK2;MET;ADA;ADRA2A
negative regulation of cAMP-dependent protein kinase activity (GO:2000480)	2018-09-02	0.0914273	0.214018	0.170156	0.41468	-1.94381	4.64999	PRKAR1A;PRKAR2B
monocyte activation (GO:0042117)	2018-09-02	0.0914273	0.214018	0.170156	0.41468	-1.94204	4.64577	HYAL2;ADAM9
Rac protein signal transduction (GO:0016601)	2020-04-01	0.0254546	0.0840485	0.0769688	0.261968	-1.26129	4.63003	DBNL;ELMO1;RHOG;RAC1
regulation of long term synaptic depression (GO:1900452)	2018-09-03	0.0123776	0.0468994	0.0438145	0.176963	-1.05247	4.62232	GRID2;FMR1;LILRB2
regulation of oxidoreductase activity (GO:0051341)	2014-03-01	0.043256	0.127141	0.105378	0.322963	-1.47051	4.6183	ABL1;ABL2;ATP7A
regulation of transcription from RNA polymerase II promoter involved in heart development (GO:1901213)	2018-08-02	0.0738607	0.183351	0.145505	0.377505	-1.76846	4.60785	ACVR1;BMPR1A
response to hydroperoxide (GO:0033194)	2018-09-02	0.0914273	0.214018	0.170156	0.41468	-1.92266	4.59942	STX4;STX2
negative regulation of protein complex assembly (GO:0031333)	1936-06-01	0.0160277	0.0581355	0.0638174	0.23329	-1.11182	4.59566	GSK3B;ANKRD27;CPTP;PARK7;RAF1;SORL1
purine ribonucleotide biosynthetic process (GO:0009152)	1976-11-01	0.00409198	0.0206033	0.0340949	0.153954	-0.834883	4.5908	SLC26A2;ADCY9;NPR1;NPR2;ADCY3;ADCY2;ADCY8;ADCY7;ADSS;ADCY6;ADCY5
atrial septum development (GO:0003283)	2014-03-01	0.043256	0.127141	0.105378	0.322963	-1.46172	4.59072	NOTCH2;BMPR2;ANK2
regulation of T cell mediated cytotoxicity (GO:0001914)	2016-04-01	0.0114813	0.0453427	0.043438	0.176963	-1.02737	4.58929	CEACAM1;STX7;LILRB1;FADD
monosaccharide transport (GO:0015749)	2015-03-01	0.0518159	0.147661	0.120343	0.345484	-1.54773	4.58136	SLC2A12;SLC2A6;SLC2A8
synaptic vesicle endocytosis (GO:0048488)	1930-06-01	0.00655005	0.0296978	0.0333477	0.153954	-0.90781	4.56472	NLGN3;NLGN1;NLGN2;NLGN4X;SYT2;SYT1
positive regulation of intracellular transport (GO:0032388)	1945-07-01	0.0138712	0.0521881	0.0618574	0.228134	-1.06348	4.54951	EHD1;EHD2;GSK3B;NEDD4;HIP1R;GAB2;SORL1
regulation of blood vessel remodeling (GO:0060312)	2018-07-02	0.05755	0.154681	0.121696	0.345484	-1.59265	4.54719	CEACAM1;FLT4
regulation of cellular catabolic process (GO:0031329)	1956-09-01	0.00448445	0.0223409	0.0316236	0.148424	-0.839602	4.53985	ROCK1;PSAP;ABL1;ABL2;HSPB1;PIP4K2A;PIP4K2B;HMGB1;TPCN2
positive regulation of protein polymerization (GO:0032273)	1965-10-01	0.00388624	0.0197269	0.0306495	0.144397	-0.816001	4.52906	VASP;CARMIL1;FER;PAK1;CDC42EP4;RHOG;CDC42EP1;RAC1;MET;NCK1
calcium ion import into cytosol (GO:1902656)	2018-09-02	0.0914273	0.214018	0.170156	0.41468	-1.89316	4.52884	CACNA2D1;ATP2B4
regulation of cellular localization (GO:0060341)	1941-07-01	0.00838466	0.0364637	0.0429219	0.176963	-0.947185	4.52882	CAMK2D;PARD6B;FMR1;DVL1;LRP5;ADCY5;CDK16
negative regulation of keratinocyte proliferation (GO:0010839)	2018-08-02	0.0738607	0.183351	0.145505	0.377505	-1.73421	4.51862	CASK;EPPK1
positive regulation of positive chemotaxis (GO:0050927)	2017-04-01	0.0143405	0.0529403	0.0508599	0.1967	-1.06338	4.51371	NTRK3;CNTN1;KDR;F2RL1
regulation of anoikis (GO:2000209)	2021-04-01	0.0300465	0.0955352	0.0869077	0.285594	-1.28577	4.50664	ITGB1;SRC;ITGA5;PTK2
phosphatidylinositol biosynthetic process (GO:0006661)	13/99	0.00448493	0.0223409	0.0415177	0.176963	-0.832489	4.50129	MTMR1;PI4K2B;INPPL1;OCRL;PLEKHA4;PIK3C2A;PTPN13;PIK3C2B;INPP5D;INPP5K;PIP4K2A;PIP5K1A;PIP4K2B
regulation of phosphatidylinositol 3-kinase activity (GO:0043551)	1934-06-01	0.0121992	0.0468994	0.0523058	0.201458	-1.02101	4.49897	PDGFRB;PDGFRA;FLT1;IRS1;FGFR3;PTK2
succinyl-CoA metabolic process (GO:0006104)	2018-07-02	0.05755	0.154681	0.121696	0.345484	-1.57564	4.49862	SUCLG2;SUCLG1
positive regulation of oxidoreductase activity (GO:0051353)	2020-04-01	0.0254546	0.0840485	0.0769688	0.261968	-1.2226	4.48799	ABL1;ABL2;PARK7;ATP7A
morphogenesis of a polarized epithelium (GO:0001738)	2018-08-02	0.0738607	0.183351	0.145505	0.377505	-1.72225	4.48744	VANGL2;PTK7
cholesterol metabolic process (GO:0008203)	1969-10-01	0.00600063	0.0274735	0.0418331	0.176963	-0.87595	4.48126	ABCA1;PLPP6;EBP;G6PD;CYP51A1;APOE;HSD17B7;LDLRAP1;SCARF1;TM7SF2
regulation of glucose transport (GO:0010827)	2017-04-01	0.0143405	0.0529403	0.0508599	0.1967	-1.05347	4.47164	PRKCB;SLC2A1;INPP5K;BRAF
vascular endothelial growth factor signaling pathway (GO:0038084)	2018-08-02	0.0738607	0.183351	0.145505	0.377505	-1.71341	4.46443	NRP1;FLT4
regulation of membrane depolarization (GO:0003254)	2017-04-01	0.0143405	0.0529403	0.0508599	0.1967	-1.05027	4.45803	HCN4;CAMK2D;FHL1;SCN5A
embryonic cranial skeleton morphogenesis (GO:0048701)	2016-04-01	0.0114813	0.0453427	0.043438	0.176963	-0.995888	4.44867	PDGFRA;FGFR2;TGFBR1;TGFBR2
activation of cysteine-type endopeptidase activity involved in apoptotic process (GO:0006919)	1980-11-01	0.00607626	0.0277857	0.0451715	0.1803	-0.871366	4.4469	NGFR;HIP1;DIABLO;LCK;CASP3;CNTN1;HIP1R;TNFRSF10B;TNFRSF10A;FADD;ROBO1
negative chemotaxis (GO:0050919)	2027-05-01	0.0177032	0.0624543	0.063642	0.23329	-1.09945	4.43518	SEMA5A;EPHA7;SLIT2;RHOA;ROBO1
transition metal ion homeostasis (GO:0055076)	2025-05-01	0.0128114	0.048347	0.0503067	0.1967	-1.01641	4.42891	TF;B2M;NEO1;HMOX2;PICALM
low-density lipoprotein receptor particle metabolic process (GO:0032799)	2018-12-03	0.0284803	0.0913326	0.0779033	0.261968	-1.24328	4.42425	VLDLR;AP2A2;AP2M1
establishment of epithelial cell apical/basal polarity (GO:0045198)	2018-10-03	0.0169329	0.060364	0.0541484	0.204756	-1.08131	4.41011	SLC9A3R1;MSN;RHOA
release of sequestered calcium ion into cytosol (GO:0051209)	2028-05-01	0.020555	0.0717069	0.0709837	0.248776	-1.13418	4.4059	LCK;ITPR2;ITPR3;PKD2;SLC8B1
interleukin-6-mediated signaling pathway (GO:0070102)	2015-04-01	0.00901636	0.0372098	0.0366686	0.160227	-0.935013	4.40271	FER;CBL;IL6ST;IL6R
negative regulation of biosynthetic process (GO:0009890)	2018-09-02	0.0914273	0.214018	0.170156	0.41468	-1.83834	4.39771	CEACAM1;PARK7
peptide transport (GO:0015833)	1942-07-01	0.00957258	0.0390854	0.0472501	0.187395	-0.945846	4.3971	NDC1;SNX4;ARRDC1;MYH9;RAB38;SCAMP1;DISP1
lymphatic endothelial cell differentiation (GO:0060836)	2018-08-02	0.0738607	0.183351	0.145505	0.377505	-1.6846	4.38936	BMPR2;ACVR2B
positive regulation of phosphatase activity (GO:0010922)	2023-05-01	0.00892523	0.0372098	0.0387743	0.166698	-0.928421	4.3811	PDGFRB;HSP90AB1;CD300A;ITGA1;MAGI2
T cell receptor signaling pathway (GO:0050852)	19/164	0.00295491	0.0157258	0.0443295	0.177318	-0.750625	4.37186	STOML2;CHUK;BTN2A1;PDPK1;RFTN1;PTPRJ;THY1;PAK1;TEC;UBB;LCK;INPP5D;CSK;PRKCQ;TAB2;HLA-DRB1;ICOSLG;CD276;NCK1
sulfate transmembrane transport (GO:1902358)	2018-12-03	0.0284803	0.0913326	0.0779033	0.261968	-1.22755	4.3683	SLC26A2;SLC26A11;SLC26A6
interleukin-27-mediated signaling pathway (GO:0070106)	2018-12-03	0.0284803	0.0913326	0.0779033	0.261968	-1.22674	4.3654	TYK2;IL6ST;IL27RA
positive regulation of tumor necrosis factor biosynthetic process (GO:0042535)	2018-09-02	0.0914273	0.214018	0.170156	0.41468	-1.82483	4.36537	SPN;HSPB1
positive regulation of clathrin-dependent endocytosis (GO:2000370)	2018-07-02	0.05755	0.154681	0.121696	0.345484	-1.52539	4.35515	NLGN1;PICALM
positive regulation of interleukin-6 production (GO:0032755)	1944-07-01	0.0123097	0.0468994	0.0567152	0.213079	-0.98846	4.34663	HYAL2;F2RL1;HMGB1;LILRB2;IL6R;MYD88;TLR2
positive regulation of muscle hypertrophy (GO:0014742)	2015-04-01	0.00901636	0.0372098	0.0366686	0.160227	-0.921423	4.33872	CAMK2D;PRKCA;IL6ST;SLC9A1
regulation of stress-activated MAPK cascade (GO:0032872)	1942-07-01	0.00957258	0.0390854	0.0472501	0.187395	-0.931866	4.33211	MAP2K1;RAP2A;PHLPP1;TAOK3;F2RL1;EPHB1;IGF1R
negative regulation of blood vessel morphogenesis (GO:2000181)	1966-10-01	0.0043488	0.0217498	0.0332211	0.153954	-0.796348	4.33043	SEMA6A;SPARC;ROCK1;NPR1;ROCK2;ADGRB1;KRIT1;PTPRM;HSPG2;FAM129B
negative regulation of glucose transport (GO:0010829)	2018-11-03	0.0222992	0.0752573	0.0655296	0.234276	-1.13702	4.32431	SELENOS;PRKCB;INPP5K
phospholipid scrambling (GO:0017121)	2018-09-02	0.0914273	0.214018	0.170156	0.41468	-1.80689	4.32247	PLSCR3;PLSCR4
glucan catabolic process (GO:0009251)	2019-04-01	0.0213132	0.0734045	0.0676369	0.239065	-1.11998	4.31015	MGAM;GAA;PHKA1;PHKB
positive regulation of biosynthetic process (GO:0009891)	2023-04-01	0.0406049	0.121652	0.108521	0.328553	-1.34465	4.30809	GPRIN1;ADGRB1;APOE;SORBS1
cellular response to type I interferon (GO:0071357)	1966-10-01	0.0043488	0.0217498	0.0332211	0.153954	-0.792177	4.30775	BST2;IFITM3;IFNAR2;HLA-B;HLA-A;TYK2;HLA-F;SAMHD1;MYD88;IFNAR1
positive regulation of cellular amide metabolic process (GO:0034250)	1962-09-01	0.0088307	0.0372098	0.051485	0.198912	-0.910603	4.30672	EPHA4;ROCK2;FMR1;ERBB2;FAM129A;VIM;CLU;PICALM;TNFRSF1A
regulation of ossification (GO:0030278)	1939-07-01	0.00633847	0.0289493	0.035055	0.155911	-0.849978	4.30184	ACVR1;BMPR2;ANKH;LRP5;FGFR2;PTK2;DDR2
excitatory postsynaptic potential (GO:0060079)	2020-04-01	0.0254546	0.0840485	0.0769688	0.261968	-1.17019	4.29561	GSK3B;MPP2;GRID2;GPRIN1
epithelial tube morphogenesis (GO:0060562)	1935-06-01	0.0140227	0.0524411	0.0578902	0.216494	-1.00072	4.27013	ACVR1;PAK1;PODXL;SLIT2;PKD2;MET
cellular response to chemokine (GO:1990869)	2018-07-02	0.05755	0.154681	0.121696	0.345484	-1.49532	4.26928	RIPOR2;RHOA
negative regulation of dendritic cell apoptotic process (GO:2000669)	2018-08-02	0.0738607	0.183351	0.145505	0.377505	-1.6349	4.25985	AXL;LILRB1
membrane fusion involved in viral entry into host cell (GO:0039663)	2018-08-02	0.0738607	0.183351	0.145505	0.377505	-1.6323	4.25308	HYAL2;NECTIN2
positive regulation of glucose metabolic process (GO:0010907)	2018-12-03	0.0284803	0.0913326	0.0779033	0.261968	-1.19238	4.24313	IRS1;IRS2;PTPN2
adherens junction assembly (GO:0034333)	2018-08-02	0.0738607	0.183351	0.145505	0.377505	-1.62702	4.23932	TBCD;VCL
negative regulation of protein tyrosine kinase activity (GO:0061099)	2022-04-01	0.0350954	0.108355	0.097433	0.3077	-1.26474	4.23647	GPRC5A;HYAL2;THY1;CBL
negative regulation of epithelial cell apoptotic process (GO:1904036)	1930-05-01	0.0271188	0.0884855	0.0869929	0.285594	-1.17209	4.22834	SEMA5A;PDPK1;KDR;KRIT1;ICAM1
calcium-dependent cell-cell adhesion via plasma membrane cell adhesion molecules (GO:0016339)	1942-07-01	0.00957258	0.0390854	0.0472501	0.187395	-0.907186	4.21737	CDH5;CDH4;NLGN1;CDH2;PCDHB16;DCHS1;PCDHB3
regulation of mesenchymal cell proliferation (GO:0010464)	2013-03-01	0.0354705	0.108355	0.0912082	0.29477	-1.26061	4.20924	LRP5;FGFR2;TGFBR2
ruffle organization (GO:0031529)	2017-04-01	0.0143405	0.0529403	0.0508599	0.1967	-0.99115	4.2071	CARMIL1;INPP5K;PIP5K1A;RAC1
response to chemokine (GO:1990868)	2018-07-02	0.05755	0.154681	0.121696	0.345484	-1.47137	4.2009	RIPOR2;RHOA
endoplasmic reticulum calcium ion homeostasis (GO:0032469)	2019-04-01	0.0213132	0.0734045	0.0676369	0.239065	-1.09056	4.19695	BCAP31;CAMK2D;PSEN1;SELENOK
calcium-mediated signaling using intracellular calcium source (GO:0035584)	2019-04-01	0.0213132	0.0734045	0.0676369	0.239065	-1.08884	4.19033	BCAP31;PRNP;GPR143;KDR
response to lipopolysaccharide (GO:0032496)	18/156	0.00391833	0.0198628	0.050771	0.1967	-0.755885	4.18918	CD274;NGFR;PALM3;ERBIN;TNFRSF10B;LILRB1;TNFRSF10A;LILRB2;TNFRSF11A;RHOA;TNFRSF10D;TNFRSF1A;FER;SELENOS;AXL;ADAM9;TNFRSF25;IFNAR1
cellular response to osmotic stress (GO:0071470)	2015-03-01	0.0518159	0.147661	0.120343	0.345484	-1.41077	4.17598	TRPV4;PKD2;SERPINB6
ventricular septum morphogenesis (GO:0060412)	2022-04-01	0.0350954	0.108355	0.097433	0.3077	-1.24515	4.17085	ACVR1;BMPR2;TGFBR1;TGFBR2
regulation of protein kinase C signaling (GO:0090036)	2018-12-03	0.0284803	0.0913326	0.0779033	0.261968	-1.16906	4.16015	PHLPP1;FLT4;MYADM
cell surface receptor signaling pathway involved in heart development (GO:0061311)	2015-03-01	0.0518159	0.147661	0.120343	0.345484	-1.40474	4.15811	ACVR1;NOTCH2;BMPR1A
protein tetramerization (GO:0051262)	1991-12-01	0.00598726	0.0274459	0.0477243	0.188875	-0.809753	4.14442	ANXA2;DCXR;GPRIN1;HM13;INSR;ACPP;MCOLN1;PKD2;SAMHD1;HSD17B10;IGF1R;S100A10
negative regulation of nitrogen compound metabolic process (GO:0051172)	2018-08-02	0.0738607	0.183351	0.145505	0.377505	-1.59035	4.14377	LILRB2;LDLR
response to ethanol (GO:0045471)	2015-03-01	0.0518159	0.147661	0.120343	0.345484	-1.39693	4.135	GPRIN1;SDF4;ADCY7
vasculogenesis (GO:0001570)	1933-06-01	0.010549	0.0427916	0.0470628	0.187249	-0.906059	4.12413	PDGFRB;FLT1;FLT4;RASA1;KDR;TGFBR2
protein oligomerization (GO:0051259)	23/218	0.00384904	0.0195646	0.0646438	0.234276	-0.739867	4.11361	COLEC12;HGSNAT;MPP2;PRNP;CAMK2D;NLGN1;STOML2;B4GALT1;DGKD;AHNAK;SYT1;MAGI2;ITPR3;IGF1R;SLC9A1;EHD1;PANX1;EHD4;FLOT1;STOM;GOPC;STX2;PFKM
multivesicular body sorting pathway (GO:0071985)	2014-03-01	0.043256	0.127141	0.105378	0.322963	-1.30001	4.08284	SORT1;SNF8;SYTL4
myelination in peripheral nervous system (GO:0022011)	2014-03-01	0.043256	0.127141	0.105378	0.322963	-1.29736	4.07453	CNTNAP1;PARD3;ADGRG6
membrane repolarization during action potential (GO:0086011)	2018-12-03	0.0284803	0.0913326	0.0779033	0.261968	-1.14327	4.06839	KCNH2;ATP1A1;ATP1B1
regulation of neutrophil chemotaxis (GO:0090022)	1930-05-01	0.0271188	0.0884855	0.0869929	0.285594	-1.12653	4.064	RIPOR2;C1QBP;RAC1;SLIT2;JAM3
regulation of embryonic development (GO:0045995)	1930-05-01	0.0271188	0.0884855	0.0869929	0.285594	-1.12586	4.06155	CRB2;INSR;DAG1;PHLDB2;FAM129B
lytic vacuole organization (GO:0080171)	2029-05-01	0.0236907	0.079451	0.0787696	0.263694	-1.08389	4.05664	ABCA1;CLN3;GAA;NAGPA;TPCN2
protein localization to endosome (GO:0036010)	2018-09-02	0.0914273	0.214018	0.170156	0.41468	-1.69289	4.04975	NRP1;TMEM30A
positive regulation of cell migration involved in sprouting angiogenesis (GO:0090050)	2017-03-01	0.0711488	0.183192	0.152373	0.391785	-1.52988	4.04345	ANXA1;KDR;PIK3C2A
synaptic vesicle recycling (GO:0036465)	1930-06-01	0.00655005	0.0296978	0.0333477	0.153954	-0.803269	4.03906	NLGN3;NLGN1;NLGN2;NLGN4X;SYT2;SYT1
epithelial cell migration (GO:0010631)	1937-06-01	0.0182223	0.064104	0.070088	0.246562	-1.00739	4.03471	DPP4;NRP1;PLXND1;ABL1;PKN1;RHOA
MyD88-independent toll-like receptor signaling pathway (GO:0002756)	1931-05-01	0.0308467	0.0974987	0.0956453	0.306722	-1.15894	4.03163	CHUK;UBB;UBE2D3;FADD;BIRC2
cellular response to fibroblast growth factor stimulus (GO:0044344)	1995-12-01	0.00841186	0.0364637	0.0606152	0.223773	-0.843067	4.02827	FLRT2;UBB;FLRT3;HNRNPF;HYAL2;GRB2;CBL;FGFR4;FGFR3;CD44;FGFR2;FGFR1
late endosome to vacuole transport via multivesicular body sorting pathway (GO:0032511)	2018-09-02	0.0914273	0.214018	0.170156	0.41468	-1.6791	4.01676	SNF8;VPS28
negative regulation of mRNA catabolic process (GO:1902373)	2018-07-02	0.05755	0.154681	0.121696	0.345484	-1.40599	4.01425	FMR1;PKP3
regulation of lamellipodium morphogenesis (GO:2000392)	2018-12-03	0.0284803	0.0913326	0.0779033	0.261968	-1.12523	4.00417	SRC;CD44;CORO1C
zymogen activation (GO:0031638)	1937-06-01	0.0182223	0.064104	0.070088	0.246562	-0.999484	4.00304	ST14;ASPH;FURIN;FADD;GGT1;PRSS12
negative regulation of neuron death (GO:1901215)	1984-11-01	0.00874761	0.0369278	0.0584872	0.21798	-0.843177	3.99579	CLN3;GSK3B;PRKCI;ERBB3;GPNMB;UNC5B;RASA1;TYRO3;APOE;PARK7;SORL1
positive regulation of exocytosis (GO:0045921)	1935-06-01	0.0140227	0.0524411	0.0578902	0.216494	-0.933959	3.98528	SDC4;RAB15;SDC1;STXBP5;SNF8;SYTL4
angiogenesis involved in wound healing (GO:0060055)	2018-09-02	0.0914273	0.214018	0.170156	0.41468	-1.65752	3.96515	MCAM;PRCP
positive regulation of lamellipodium organization (GO:1902745)	2022-04-01	0.0350954	0.108355	0.097433	0.3077	-1.18324	3.96349	CARMIL1;SRC;RAC1;CORO1C
negative regulation of transforming growth factor beta production (GO:0071635)	2018-07-02	0.05755	0.154681	0.121696	0.345484	-1.38582	3.95665	HSP90AB1;FURIN
regulation of macroautophagy (GO:0016241)	14/117	0.00748625	0.0333754	0.0630381	0.232259	-0.807454	3.95224	ATP6V1A;ATP6V1G1;GNAI3;TSC1;CASP3;NEDD4;ATP6V0A2;KDR;ATP6V1H;CAPN1;ATP6V0D1;GAPDH;LZTS1;ATP6V0A1
cellular amide metabolic process (GO:0043603)	1963-09-01	0.00978949	0.0399019	0.0554426	0.209437	-0.851104	3.93759	SLC5A6;CLN3;CPM;NLN;CERK;PDZD11;PPP2R1A;FASN;SMPD1
renal filtration cell differentiation (GO:0061318)	2018-07-02	0.05755	0.154681	0.121696	0.345484	-1.37901	3.93722	BASP1;PROM1
leukocyte differentiation (GO:0002521)	2014-03-01	0.043256	0.127141	0.105378	0.322963	-1.2534	3.93645	RRAS;AXL;LILRB1
cardiac muscle cell membrane repolarization (GO:0099622)	2018-12-03	0.0284803	0.0913326	0.0779033	0.261968	-1.10532	3.93331	KCNH2;ATP1A1;ATP1B1
positive regulation of natural killer cell mediated immunity (GO:0002717)	2018-04-01	0.0176126	0.0622524	0.0589294	0.21798	-0.972108	3.92648	CADM1;LAMP1;PVR;NECTIN2
negative regulation of secretion (GO:0051048)	2015-03-01	0.0518159	0.147661	0.120343	0.345484	-1.32641	3.92625	ERBB3;EGF;NRG1
endothelial cell chemotaxis (GO:0035767)	2018-10-02	0.110051	0.243572	0.195425	0.454836	-1.77701	3.92153	NRP1;RAB13
positive regulation of leukocyte migration (GO:0002687)	1935-06-01	0.0140227	0.0524411	0.0578902	0.216494	-0.918972	3.92133	LGALS3;F2RL1;MADCAM1;THY1;IL6R;ICAM1
response to reactive oxygen species (GO:0000302)	1961-09-01	0.00794476	0.0351262	0.0477172	0.188875	-0.809739	3.91528	PDGFRA;FER;CHUK;HYAL2;PTPRN;STK26;ADAM9;APOE;PKD2
STAT cascade (GO:0097696)	2023-04-01	0.0406049	0.121652	0.108521	0.328553	-1.21791	3.90201	IFNAR2;STAMBP;PKD2;IFNAR1
early endosome to late endosome transport (GO:0045022)	2023-04-01	0.0406049	0.121652	0.108521	0.328553	-1.21727	3.89996	EEA1;ANKRD27;EMP2;SNF8
regulation of glutamate receptor signaling pathway (GO:1900449)	1933-06-01	0.010549	0.0427916	0.0470628	0.187249	-0.853209	3.88357	CACNG8;NLGN1;NLGN2;DLG4;CAPN1;SHANK2
intracellular cholesterol transport (GO:0032367)	2018-11-03	0.0222992	0.0752573	0.0655296	0.234276	-1.01881	3.87475	ABCA1;LDLRAP1;LDLR
negative regulation of protein localization to plasma membrane (GO:1903077)	2020-04-01	0.0254546	0.0840485	0.0769688	0.261968	-1.05296	3.86525	CSK;AP2M1;RHOQ;PICALM
death-inducing signaling complex assembly (GO:0071550)	2018-08-02	0.0738607	0.183351	0.145505	0.377505	-1.48157	3.86034	FADD;TNFRSF1A
regulation of calcineurin-NFAT signaling cascade (GO:0070884)	2015-03-01	0.0518159	0.147661	0.120343	0.345484	-1.30256	3.85566	PRNP;ATP2B4;SLC9A1
positive regulation of cell communication (GO:0010647)	2029-05-01	0.0236907	0.079451	0.0787696	0.263694	-1.02946	3.85292	SYT1;DLG4;CLSTN1;ANK3;WLS
cellular response to hexose stimulus (GO:0071331)	2022-04-01	0.0350954	0.108355	0.097433	0.3077	-1.15017	3.85272	UNC13B;SLC2A5;SLC26A6;IGF1R
regulation of calcium ion transmembrane transporter activity (GO:1901019)	2028-05-01	0.020555	0.0717069	0.0709837	0.248776	-0.991672	3.8523	CACNB2;CAMK2D;AHNAK;ANK2;ADRA2A
anterograde trans-synaptic signaling (GO:0098916)	25/241	0.00332957	0.0174954	0.0646205	0.234276	-0.674616	3.84863	GABRB3;CNP;NRXN1;SLC1A1;SLC1A2;SLC1A3;GRM3;GPR176;DLGAP1;SLC12A6;UNC13B;SLC12A4;DTNA;SYT1;GABRA5;GABRA3;NPY1R;CACNB2;DLG1;DLG3;SYPL1;DLG4;PCDHB16;PCDHB3;GPR19
positive regulation of myeloid leukocyte differentiation (GO:0002763)	1933-06-01	0.010549	0.0427916	0.0470628	0.187249	-0.844324	3.84313	TESC;ACIN1;HCLS1;PRKCA;FADD;EVI2B
positive regulation of immunoglobulin mediated immune response (GO:0002891)	2018-09-02	0.0914273	0.214018	0.170156	0.41468	-1.60619	3.84234	TFRC;NECTIN2
negative regulation of exocytosis (GO:0045920)	2018-09-02	0.0914273	0.214018	0.170156	0.41468	-1.6046	3.83853	ANXA1;STXBP6
negative regulation of Notch signaling pathway (GO:0045746)	1930-05-01	0.0271188	0.0884855	0.0869929	0.285594	-1.06129	3.82865	NOTCH3;UBB;ARRDC1;EGF;FAM129B
inositol phosphate catabolic process (GO:0071545)	2018-09-02	0.0914273	0.214018	0.170156	0.41468	-1.59696	3.82026	INPP5A;INPP5K
positive regulation of cellular protein metabolic process (GO:0032270)	1992-12-01	0.00653368	0.0296978	0.0507531	0.1967	-0.758637	3.81654	AMER1;ASPH;FMR1;ERBB2;RDX;FAM129A;MSN;FADD;VIM;EZR;FGFR4;OGT
regulation of platelet aggregation (GO:0090330)	2015-03-01	0.0518159	0.147661	0.120343	0.345484	-1.28927	3.81631	CEACAM1;PRKCA;PRKCQ
negative regulation of protein oligomerization (GO:0032460)	2013-03-01	0.0354705	0.108355	0.0912082	0.29477	-1.13959	3.80516	SRC;CLU;SORL1
membrane depolarization (GO:0051899)	1944-07-01	0.0123097	0.0468994	0.0567152	0.213079	-0.863106	3.79539	KCNH2;ABL1;SCN5A;CACNA1H;TPCN2;TPCN1;YWHAH
COPI coating of Golgi vesicle (GO:0048205)	2018-07-02	0.05755	0.154681	0.121696	0.345484	-1.32872	3.79364	TMED10;ARFGAP2
glomerular epithelial cell differentiation (GO:0072311)	2018-07-02	0.05755	0.154681	0.121696	0.345484	-1.32646	3.78717	BASP1;PROM1
positive regulation of vascular endothelial growth factor receptor signaling pathway (GO:0030949)	2013-03-01	0.0354705	0.108355	0.0912082	0.29477	-1.1331	3.78349	FLT1;PRKCB;ITGA5
regulation of cardiac muscle hypertrophy (GO:0010611)	2022-04-01	0.0350954	0.108355	0.097433	0.3077	-1.12601	3.77177	CAMK2D;PRKCA;IL6ST;SLC9A1
regulation of Notch signaling pathway (GO:0008593)	1971-10-01	0.00734829	0.0327995	0.0483537	0.19076	-0.766425	3.76567	JAG2;NOTCH3;PRKCI;UBB;ARRDC1;EGF;CD46;LLGL1;FAM129B;LLGL2
positive regulation of neurogenesis (GO:0050769)	1970-10-01	0.00664803	0.030069	0.0450136	0.179862	-0.749586	3.758	FZD3;SEMA6A;CPNE1;NPTN;RAPGEF2;LRP2;ADRA2C;ADRA2B;RHOA;FGFR1
copper ion homeostasis (GO:0055070)	2014-03-01	0.043256	0.127141	0.105378	0.322963	-1.19363	3.74874	PRNP;ATP7B;ATP7A
exocrine system development (GO:0035272)	2018-09-02	0.0914273	0.214018	0.170156	0.41468	-1.56398	3.74137	IGSF3;FGFR2
prepulse inhibition (GO:0060134)	2018-07-02	0.05755	0.154681	0.121696	0.345484	-1.30741	3.73277	GRID2;CTNNA2
hyaluronan metabolic process (GO:0030212)	2022-04-01	0.0350954	0.108355	0.097433	0.3077	-1.11066	3.72035	ABCC5;HYAL2;CD44;SLC9A1
pathway-restricted SMAD protein phosphorylation (GO:0060389)	2014-03-01	0.043256	0.127141	0.105378	0.322963	-1.18298	3.71529	ACVR1;TGFBR1;TGFBR2
sodium ion transmembrane transport (GO:0035725)	1937-06-01	0.0182223	0.064104	0.070088	0.246562	-0.927543	3.71491	HCN4;SLC12A2;SLC12A3;SCN5A;PKD2;SLC8A1
positive regulation of regulatory T cell differentiation (GO:0045591)	2018-09-02	0.0914273	0.214018	0.170156	0.41468	-1.55206	3.71284	LILRB2;CD46
cellular response to iron ion (GO:0071281)	2018-07-02	0.05755	0.154681	0.121696	0.345484	-1.2976	3.70479	TF;B2M
negative regulation of JAK-STAT cascade (GO:0046426)	1948-07-01	0.0193988	0.0680507	0.0789383	0.263787	-0.936	3.69022	FLRT2;FLRT3;PPP2R1A;NF2;ADIPOR1;PTPN2;LRRC4B
regulation of receptor recycling (GO:0001919)	2018-03-01	0.0818561	0.20014	0.169291	0.41468	-1.47002	3.67916	NSF;ANXA2;ECE1
transmembrane receptor protein tyrosine phosphatase signaling pathway (GO:0007185)	2018-07-02	0.05755	0.154681	0.121696	0.345484	-1.27896	3.65155	PTPRD;PTPRU
retrograde vesicle-mediated transport, Golgi to ER (GO:0006890)	1981-11-01	0.00667426	0.0301512	0.0482848	0.190689	-0.727974	3.64679	NSF;GOLPH3;TMED10;RER1;LMAN2;SURF4;ATP9B;ARF5;ATP9A;BICD2;ARFGAP2
long-term memory (GO:0007616)	2018-03-01	0.0818561	0.20014	0.169291	0.41468	-1.45655	3.64544	PRNP;APOE;LDLR
regulation of glomerular filtration (GO:0003093)	2018-07-02	0.05755	0.154681	0.121696	0.345484	-1.27498	3.64019	F2RL1;EMP2
regulation of macrophage differentiation (GO:0045649)	2014-03-01	0.043256	0.127141	0.105378	0.322963	-1.15789	3.6365	PRKCA;FADD;PTPN2
positive regulation of myelination (GO:0031643)	2018-07-02	0.05755	0.154681	0.121696	0.345484	-1.27285	3.63411	TENM4;PARD3
apoptotic nuclear changes (GO:0030262)	2024-04-01	0.0465761	0.134786	0.120145	0.345484	-1.18087	3.62134	DFFA;CASP3;ACIN1;HMGB1
cell junction maintenance (GO:0034331)	2018-09-02	0.0914273	0.214018	0.170156	0.41468	-1.51181	3.61657	NLGN2;F2RL1
cellular modified amino acid catabolic process (GO:0042219)	2013-03-01	0.0354705	0.108355	0.0912082	0.29477	-1.08149	3.61115	GGT5;GGT1;PCYOX1
regulation of leukocyte degranulation (GO:0043300)	2018-10-02	0.110051	0.243572	0.195425	0.454836	-1.62235	3.58023	ADGRE2;FER
regulation of dendritic spine morphogenesis (GO:0061001)	2024-04-01	0.0465761	0.134786	0.120145	0.345484	-1.15995	3.55717	EPHA4;NLGN1;CAPRIN1;LRP8
thymus development (GO:0048538)	2015-03-01	0.0518159	0.147661	0.120343	0.345484	-1.20054	3.55366	FADD;TGFBR1;EPHB3
positive regulation of cation channel activity (GO:2001259)	1931-05-01	0.0308467	0.0974987	0.0956453	0.306722	-1.01896	3.54469	NLGN3;ANK2;ANK3;EPHB2;PKD2
positive regulation of insulin secretion (GO:0032024)	1932-05-01	0.0348807	0.108355	0.104717	0.322963	-1.05559	3.54238	ANO1;PPP3CB;NLGN2;IRS2;STX4
positive regulation of protein import into nucleus (GO:0042307)	1954-08-01	0.0117302	0.0460223	0.0588774	0.21798	-0.796771	3.54212	SEMA5A;JUP;EGF;HYAL2;HCLS1;PSEN1;TGFBR1;BMPR1A
regulation of synaptic vesicle exocytosis (GO:2000300)	2018-03-01	0.0818561	0.20014	0.169291	0.41468	-1.41448	3.54015	STX1B;NLGN1;FMR1
regulation of systemic arterial blood pressure (GO:0003073)	2013-03-01	0.0354705	0.108355	0.0912082	0.29477	-1.05923	3.53684	BMPR2;PRCP;SLC2A5
filopodium assembly (GO:0046847)	2016-03-01	0.0611238	0.160364	0.136032	0.370961	-1.26184	3.52667	S1PR2;EZR;SRGAP2
regulation of cellular response to growth factor stimulus (GO:0090287)	2019-04-01	0.0213132	0.0734045	0.0676369	0.239065	-0.915651	3.52382	ITGA3;CASK;SLIT2;FGFR2
fibroblast growth factor receptor signaling pathway (GO:0008543)	1979-10-01	0.0151875	0.0555733	0.0810709	0.269707	-0.834899	3.49596	FLRT2;UBB;FLRT3;HNRNPF;GRB2;CBL;FGFR4;FGFR3;FGFR2;FGFR1
lysosome organization (GO:0007040)	1932-05-01	0.0348807	0.108355	0.104717	0.322963	-1.0382	3.48402	ABCA1;CLN3;GAA;NAGPA;TPCN2
interleukin-1 secretion (GO:0050701)	2018-10-02	0.110051	0.243572	0.195425	0.454836	-1.57749	3.48124	ABCA1;F2RL1
positive regulation of adaptive immune response (GO:0002821)	2018-07-02	0.05755	0.154681	0.121696	0.345484	-1.21589	3.47149	FADD;IL6ST
long-term synaptic potentiation (GO:0060291)	2022-04-01	0.0350954	0.108355	0.097433	0.3077	-1.03557	3.46882	MPP2;NPTN;STX4;SHANK2
positive regulation of cellular carbohydrate metabolic process (GO:0010676)	2014-03-01	0.043256	0.127141	0.105378	0.322963	-1.10145	3.45925	IRS1;IRS2;PTH1R
negative regulation of cytokine-mediated signaling pathway (GO:0001960)	1941-06-01	0.0290377	0.0927222	0.0985657	0.309707	-0.97742	3.45925	PALM3;F2RL1;SLIT2;RFFL;PTPN2;ROBO1
G-protein coupled glutamate receptor signaling pathway (GO:0007216)	2016-03-01	0.0611238	0.160364	0.136032	0.370961	-1.23625	3.45514	GRM3;DAGLA;DAGLB
positive regulation of protein depolymerization (GO:1901881)	2013-03-01	0.0354705	0.108355	0.0912082	0.29477	-1.03425	3.45342	SEMA5A;TRPV4;F2RL1
protein localization to cell surface (GO:0034394)	2023-04-01	0.0406049	0.121652	0.108521	0.328553	-1.07653	3.44906	PTPRU;ANK2;EMP2;VCL
positive regulation of catenin import into nucleus (GO:0035413)	2018-09-02	0.0914273	0.214018	0.170156	0.41468	-1.43671	3.43692	SEMA5A;EGF
negative regulation of activin receptor signaling pathway (GO:0032926)	2018-10-02	0.110051	0.243572	0.195425	0.454836	-1.55557	3.43284	ACVR1;MAGI2
regulation of extent of cell growth (GO:0061387)	2018-07-02	0.05755	0.154681	0.121696	0.345484	-1.1927	3.40528	ABL1;APOE
negative regulation of cellular component movement (GO:0051271)	2016-03-01	0.0611238	0.160364	0.136032	0.370961	-1.21801	3.40417	ACTN1;TACSTD2;SPINT2
establishment of protein localization to membrane (GO:0090150)	1984-11-01	0.00874761	0.0369278	0.0584872	0.21798	-0.717318	3.39935	NSF;MACF1;GOLPH3;PRKCI;ZDHHC20;PARD3;RFTN1;RAB3GAP2;BRAF;ANK3;ZDHHC2
negative regulation of response to endoplasmic reticulum stress (GO:1903573)	2023-04-01	0.0406049	0.121652	0.108521	0.328553	-1.06097	3.3992	SELENOS;PARK7;CLU;NCK1
glucose homeostasis (GO:0042593)	1975-10-01	0.0107334	0.0431342	0.0633575	0.233206	-0.748792	3.39532	NGFR;IRS1;INSR;INPP5K;PARK7;ADIPOR1;FGFR4;SLC8B1;ADRA2A;PTPN2
cellular response to interferon-alpha (GO:0035457)	2018-08-02	0.0738607	0.183351	0.145505	0.377505	-1.30247	3.39369	AXL;IFNAR1
regulation of exosomal secretion (GO:1903541)	2017-03-01	0.0711488	0.183192	0.152373	0.391785	-1.28102	3.38572	SDC4;SDC1;SNF8
negative regulation of cellular amide metabolic process (GO:0034249)	1976-10-01	0.0117396	0.0460223	0.0675287	0.239065	-0.761517	3.38478	GRB7;PRNP;ROCK1;CAPRIN1;FMR1;TSC1;APOE;CLU;GAPDH;SORL1
regulation of dendritic cell apoptotic process (GO:2000668)	2018-11-03	0.0222992	0.0752573	0.0655296	0.234276	-0.886486	3.37149	AXL;RAPGEF2;LILRB1
regulation of endothelial cell apoptotic process (GO:2000351)	1936-06-01	0.0160277	0.0581355	0.0638174	0.23329	-0.815028	3.36886	SEMA5A;PRKCI;PDPK1;KDR;KRIT1;ICAM1
intracellular pH elevation (GO:0051454)	2018-07-02	0.05755	0.154681	0.121696	0.345484	-1.17949	3.36757	CLN3;SLC26A6
mesenchyme development (GO:0060485)	2017-04-01	0.0143405	0.0529403	0.0508599	0.1967	-0.792412	3.36352	BMPR2;PKD2;FGFR2;TGFBR1
negative regulation of leukocyte migration (GO:0002686)	2018-08-02	0.0738607	0.183351	0.145505	0.377505	-1.28929	3.35933	CD300A;SLIT2
regulation of sequestering of calcium ion (GO:0051282)	2018-10-02	0.110051	0.243572	0.195425	0.454836	-1.52161	3.3579	DIAPH1;ANK2
positive regulation of sodium ion transport (GO:0010765)	2014-03-01	0.043256	0.127141	0.105378	0.322963	-1.06828	3.35505	PKP2;ANK3;SCN5A
regulation of dendritic spine maintenance (GO:1902950)	2018-08-02	0.0738607	0.183351	0.145505	0.377505	-1.28708	3.35359	PRNP;APOE
substantia nigra development (GO:0021762)	1944-07-01	0.0123097	0.0468994	0.0567152	0.213079	-0.760771	3.34539	G6PD;CNP;HSPA5;BASP1;ACTB;RHOA;YWHAH
cellular response to epinephrine stimulus (GO:0071872)	2018-09-02	0.0914273	0.214018	0.170156	0.41468	-1.39804	3.34441	ATP2B4;SLC9A1
positive regulation of peptide secretion (GO:0002793)	1936-06-01	0.0160277	0.0581355	0.0638174	0.23329	-0.808895	3.34352	UNC13B;ACHE;GOLPH3;ADAM9;EZR;SYTL4
positive regulation of acute inflammatory response (GO:0002675)	2016-03-01	0.0611238	0.160364	0.136032	0.370961	-1.19605	3.34277	PARK7;IL6ST;OSMR
positive regulation of macromolecule biosynthetic process (GO:0010557)	16/143	0.00842708	0.0364637	0.0763905	0.261968	-0.699138	3.3393	PDGFRB;PDGFRA;EGF;IRS1;FMR1;INSR;FAM129A;IRS2;SORBS1;IGF1R;ERBB2;KDR;RAB3GAP2;VIM;FGFR4;TLR2
actin filament capping (GO:0051693)	2018-11-02	0.129551	0.275158	0.221111	0.486784	-1.62767	3.32643	ADD1;ADD2
regulation of vasculature development (GO:1901342)	2029-05-01	0.0236907	0.079451	0.0787696	0.263694	-0.887967	3.32337	GPNMB;PLXND1;ERBB2;EMP2;EPHA2
smooth muscle cell migration (GO:0014909)	2018-08-02	0.0738607	0.183351	0.145505	0.377505	-1.27525	3.32276	DDR1;PDGFRB
negative regulation of coagulation (GO:0050819)	2016-03-01	0.0611238	0.160364	0.136032	0.370961	-1.18879	3.3225	PROCR;THBD;APOE
positive regulation of fertilization (GO:1905516)	2018-11-02	0.129551	0.275158	0.221111	0.486784	-1.61688	3.30438	LHFPL2;CACNA1H
embryonic skeletal system morphogenesis (GO:0048704)	2022-04-01	0.0350954	0.108355	0.097433	0.3077	-0.986326	3.30388	PDGFRA;FGFR2;TGFBR1;TGFBR2
positive regulation of lamellipodium morphogenesis (GO:2000394)	2018-08-02	0.0738607	0.183351	0.145505	0.377505	-1.26107	3.28581	SRC;CORO1C
negative regulation of phosphatidylinositol 3-kinase signaling (GO:0014067)	2018-10-02	0.110051	0.243572	0.195425	0.454836	-1.47766	3.26093	SLC9A3R1;STAMBP
I-kappaB kinase/NF-kappaB signaling (GO:0007249)	1958-08-01	0.0176714	0.062401	0.0791518	0.264264	-0.806446	3.25466	CHUK;ROCK1;UBB;ROCK2;TAB2;BIRC2;TLR2;TNFRSF1A
Golgi vesicle transport (GO:0048193)	27/272	0.00431013	0.0216725	0.0829281	0.275395	-0.596919	3.25129	TMED10;ATP8A1;BICD2;NKD2;CYTH3;LMAN2;STX4;TMED1;ATP9B;ATP9A;CD55;SPTBN2;BCAP31;NSF;SURF4;ANK2;ANK3;SCAMP1;SORL1;ARFGAP2;GOLPH3;VAMP7;RER1;RAB13;GOPC;FOLR1;ARF5
response to cholesterol (GO:0070723)	2016-03-01	0.0611238	0.160364	0.136032	0.370961	-1.16213	3.24799	SMO;TGFBR1;TGFBR2
keratinocyte differentiation (GO:0030216)	1960-08-01	0.0213376	0.0734045	0.0906702	0.29477	-0.84411	3.24753	DSP;CLIC4;ST14;ANXA1;CASP3;ADAM9;PIP5K1A;EPHA2
cellular response to ammonium ion (GO:0071242)	2024-04-01	0.0465761	0.134786	0.120145	0.345484	-1.05893	3.24738	GABRB3;DIAPH1;CASP3;ABL1
glycine transport (GO:0015816)	2018-10-02	0.110051	0.243572	0.195425	0.454836	-1.46962	3.24318	SLC36A1;SLC38A5
I-kappaB phosphorylation (GO:0007252)	2018-11-02	0.129551	0.275158	0.221111	0.486784	-1.58237	3.23386	CHUK;TLR2
regulation of DNA biosynthetic process (GO:2000278)	2023-04-01	0.0406049	0.121652	0.108521	0.328553	-1.00784	3.22898	PDGFRB;BMPR2;FGFR4;FAM129B
AV node cell action potential (GO:0086016)	2018-08-02	0.0738607	0.183351	0.145505	0.377505	-1.23864	3.22737	CACNB2;SCN5A
intermediate filament organization (GO:0045109)	2015-03-01	0.0518159	0.147661	0.120343	0.345484	-1.08758	3.21929	DSP;PKP2;EPPK1
guanosine-containing compound metabolic process (GO:1901068)	2017-03-01	0.0711488	0.183192	0.152373	0.391785	-1.21388	3.20827	RAB23;GNAI3;RHOQ
positive regulation of fatty acid oxidation (GO:0046321)	2018-12-02	0.149765	0.304585	0.247042	0.519678	-1.68639	3.20192	IRS1;IRS2
positive regulation of apoptotic process (GO:0043065)	29/308	0.00664072	0.030069	0.116721	0.345484	-0.63742	3.19636	ITGB1;DIABLO;HMGB1;PSEN1;APH1A;ABR;NCSTN;UBB;C1QBP;ABL1;APBB1;FADD;RAC1;SLIT2;PHLDA3;BCAP31;UNC13B;VAV3;NGFR;PRNP;EPHA7;HIP1R;LILRB1;TGFBR1;VAV2;NET1;TRAF7;MELK;ITGA6
regulation of ruffle assembly (GO:1900027)	2022-04-01	0.0350954	0.108355	0.097433	0.3077	-0.951042	3.18569	NLGN1;RDX;TACSTD2;EPS8L2
response to peptide hormone (GO:0043434)	1941-06-01	0.0290377	0.0927222	0.0985657	0.309707	-0.900032	3.18536	IRS1;SORT1;SRC;TSC1;OGT;GNAI1
negative regulation of vascular endothelial growth factor receptor signaling pathway (GO:0030948)	2018-10-02	0.110051	0.243572	0.195425	0.454836	-1.44253	3.1834	NEDD4;FAM129B
insulin-like growth factor receptor signaling pathway (GO:0048009)	2018-11-02	0.129551	0.275158	0.221111	0.486784	-1.55754	3.18311	IRS1;IGF1R
cellular protein complex localization (GO:0034629)	2022-04-01	0.0350954	0.108355	0.097433	0.3077	-0.949651	3.18103	DLG1;RCC2;STXBP6;EZR
regulation of cytoplasmic transport (GO:1903649)	2018-09-02	0.0914273	0.214018	0.170156	0.41468	-1.32624	3.17264	MAP2K1;SRC
positive regulation of small GTPase mediated signal transduction (GO:0051057)	2016-03-01	0.0611238	0.160364	0.136032	0.370961	-1.1346	3.17103	NOTCH2;SRC;RASGRP4
regulation of phosphorylation (GO:0042325)	14/120	0.00929965	0.0380959	0.0731836	0.255621	-0.677888	3.17101	NDC1;NRP1;EGF;FZD7;HSPB1;EMP2;PSEN1;PTK2;CORO1C;FER;PLXNB2;ITGA6;ATP7A;OGT
phagolysosome assembly (GO:0001845)	2018-09-02	0.0914273	0.214018	0.170156	0.41468	-1.32512	3.16997	RAB20;RAB39A
sympathetic ganglion development (GO:0061549)	2018-10-02	0.110051	0.243572	0.195425	0.454836	-1.43557	3.16804	NRP1;FZD3
organelle transport along microtubule (GO:0072384)	1932-05-01	0.0348807	0.108355	0.104717	0.322963	-0.943793	3.1672	CLN3;RHOT2;RHOT1;UBB;BICD2
tube closure (GO:0060606)	1930-05-01	0.0271188	0.0884855	0.0869929	0.285594	-0.877403	3.16525	VANGL2;COBL;PLXNB2;LRP2;FOLR1
mesonephric tubule development (GO:0072164)	2018-04-01	0.0176126	0.0622524	0.0589294	0.21798	-0.780007	3.15056	ROBO2;SLIT2;PKD2;FGFR2
establishment of apical/basal cell polarity (GO:0035089)	2013-03-01	0.0354705	0.108355	0.0912082	0.29477	-0.94324	3.14953	SLC9A3R1;MSN;RHOA
bone development (GO:0060348)	1935-05-01	0.0488625	0.140748	0.134319	0.370892	-1.04076	3.14178	GNAS;LRP5;PLS3;FGFR3;FGFR2
regulation of cardiac muscle contraction by regulation of the release of sequestered calcium ion (GO:0010881)	2018-04-01	0.0176126	0.0622524	0.0589294	0.21798	-0.776995	3.13839	CAMK2D;ANK2;ATP1A2;SLC8A1
positive regulation of axon extension (GO:0045773)	2020-04-01	0.0254546	0.0840485	0.0769688	0.261968	-0.854892	3.13819	SEMA5A;MACF1;NRP1;L1CAM
regulation of cytokine secretion involved in immune response (GO:0002739)	2018-10-02	0.110051	0.243572	0.195425	0.454836	-1.42073	3.13528	F2RL1;LILRB1
regulation of neurotransmitter receptor activity (GO:0099601)	1934-06-01	0.0121992	0.0468994	0.0523058	0.201458	-0.709029	3.12426	CACNG8;NLGN1;NLGN2;DLG4;CAPN1;SHANK2
regulation of neuronal synaptic plasticity (GO:0048168)	2025-04-01	0.0530074	0.149348	0.132278	0.366338	-1.06361	3.12417	DLG4;APOE;EPHB2;DBN1
positive regulation of dendritic spine morphogenesis (GO:0061003)	2018-08-02	0.0738607	0.183351	0.145505	0.377505	-1.19868	3.12326	CAPRIN1;LRP8
regulation of catabolic process (GO:0009894)	2013-03-01	0.0354705	0.108355	0.0912082	0.29477	-0.929224	3.10273	ITGB1;FURIN;SNF8
regulation of Rac protein signal transduction (GO:0035020)	2018-10-02	0.110051	0.243572	0.195425	0.454836	-1.40517	3.10095	ARHGAP17;OGT
regulation of organ morphogenesis (GO:2000027)	2018-10-02	0.110051	0.243572	0.195425	0.454836	-1.40341	3.09706	SMO;FGFR2
heart development (GO:0007507)	17/150	0.00594743	0.0272968	0.0637215	0.23329	-0.603431	3.09246	BMPR2;CXADR;INSR;NTRK3;ECE1;PKD2;PTK2;TGFBR1;TGFBR2;CDH5;GJA1;ERBB3;FLRT2;FLRT3;PKP2;TAB2;STRA6
myelination (GO:0042552)	1938-06-01	0.0206138	0.0717069	0.0767008	0.261968	-0.795241	3.08696	CNTNAP1;NFASC;PARD3;ADGRG6;EPB41L3;FAM126A
regulation of defense response (GO:0031347)	1976-10-01	0.0117396	0.0460223	0.0675287	0.239065	-0.693473	3.08234	ACE2;ANXA1;NLRX1;ERAP1;APOE;PARK7;GGT1;SAMHD1;BIRC2;MYD88
atrioventricular valve development (GO:0003171)	2018-10-02	0.110051	0.243572	0.195425	0.454836	-1.39672	3.08229	ACVR1;TGFBR2
negative regulation of tumor necrosis factor-mediated signaling pathway (GO:0010804)	2018-03-01	0.0818561	0.20014	0.169291	0.41468	-1.23092	3.08074	F2RL1;RFFL;PTPN2
positive regulation of protein targeting to membrane (GO:0090314)	2023-04-01	0.0406049	0.121652	0.108521	0.328553	-0.961252	3.07972	PRNP;TCAF1;ERBB2;ANK3
purine ribonucleoside triphosphate metabolic process (GO:0009205)	1933-05-01	0.0392256	0.119047	0.114195	0.344894	-0.94655	3.06533	RAB23;GNAI3;ATP1A2;ATP1B1;RHOQ
negative regulation of lymphocyte apoptotic process (GO:0070229)	2018-10-02	0.110051	0.243572	0.195425	0.454836	-1.38832	3.06377	IRS2;PRKCQ
ectoderm development (GO:0007398)	2018-11-02	0.129551	0.275158	0.221111	0.486784	-1.49783	3.06108	ITGA6;STX2
TRIF-dependent toll-like receptor signaling pathway (GO:0035666)	1930-05-01	0.0271188	0.0884855	0.0869929	0.285594	-0.848041	3.05933	CHUK;UBB;UBE2D3;FADD;BIRC2
positive regulation of cytokine secretion (GO:0050715)	1974-10-01	0.00979391	0.0399019	0.0593561	0.219341	-0.660896	3.0573	CD274;CADM1;CHUK;FZD5;HYAL2;F2RL1;CD58;HMGB1;GAPDH;TLR2
cardiac muscle cell differentiation (GO:0055007)	2016-03-01	0.0611238	0.160364	0.136032	0.370961	-1.09341	3.05592	ACVR1;NRG1;SLC8A1
positive regulation of antigen receptor-mediated signaling pathway (GO:0050857)	2017-03-01	0.0711488	0.183192	0.152373	0.391785	-1.15622	3.05586	LCK;PRKCB;NECTIN2
regulation of mitochondrial membrane potential (GO:0051881)	1936-05-01	0.0541584	0.152247	0.144935	0.377505	-1.04647	3.05133	SPART;STOML2;UBB;ABL1;PARK7
positive regulation of keratinocyte migration (GO:0051549)	2018-07-02	0.05755	0.154681	0.121696	0.345484	-1.06745	3.04768	EPB41L4B;ADAM9
protein heterotetramerization (GO:0051290)	2020-04-01	0.0254546	0.0840485	0.0769688	0.261968	-0.830098	3.04717	ANXA2;GPRIN1;INSR;S100A10
positive regulation of T cell mediated immunity (GO:0002711)	2022-04-01	0.0350954	0.108355	0.097433	0.3077	-0.909595	3.04686	FZD5;STX7;FADD;B2M
positive regulation of intrinsic apoptotic signaling pathway (GO:2001244)	1934-05-01	0.0438854	0.12809	0.124068	0.350618	-0.974038	3.04501	BCAP31;SLC9A3R1;UBB;LCK;NCK1
C-terminal protein lipidation (GO:0006501)	1976-10-01	0.0117396	0.0460223	0.0675287	0.239065	-0.684596	3.04288	CPM;CEACAM7;NEGR1;CD109;NTM;LSAMP;LYPD3;MELTF;THY1;OPCML
regulation of protein targeting to membrane (GO:0090313)	2028-05-01	0.020555	0.0717069	0.0709837	0.248776	-0.783023	3.04177	PRNP;TCAF1;ERBB2;INPP5K;ANK3
negative regulation of epithelial cell proliferation (GO:0050680)	1967-09-01	0.0144239	0.0531436	0.0732106	0.255621	-0.717159	3.03994	CEACAM1;SPARC;MAGED1;KRIT1;CASK;PTPRM;EPPK1;APOE;ROBO1
negative regulation of phosphorylation (GO:0042326)	1976-10-01	0.0117396	0.0460223	0.0675287	0.239065	-0.68331	3.03716	PRNP;NTRK3;FAM129A;MYADM;INPP5K;IRS2;PARK7;SLIT2;EPHB2;CORO1C
positive regulation of response to external stimulus (GO:0032103)	1991-11-01	0.015505	0.0566244	0.08752	0.287072	-0.728249	3.03431	PDGFRB;THBD;LRSAM1;HYAL2;F2RL1;PRKCA;STX4;STX3;SCARF1;TLR2;TNFRSF1A
cellular response to monoamine stimulus (GO:0071868)	2018-07-02	0.05755	0.154681	0.121696	0.345484	-1.06192	3.03188	GNB1;ADCY6
peptidyl-amino acid modification (GO:0018193)	2018-10-02	0.110051	0.243572	0.195425	0.454836	-1.37379	3.03171	ATP7A;METAP2
phagosome-lysosome fusion (GO:0090385)	2018-07-02	0.05755	0.154681	0.121696	0.345484	-1.0617	3.03127	RAB20;RAB39A
endoplasmic reticulum tubular network organization (GO:0071786)	2014-03-01	0.043256	0.127141	0.105378	0.322963	-0.963174	3.02496	RTN3;REEP2;RTN4
positive regulation of endopeptidase activity (GO:0010950)	2025-04-01	0.0530074	0.149348	0.132278	0.366338	-1.02893	3.02231	EPHA4;ROCK2;GPRIN1;PICALM
regulation of cardiac muscle contraction (GO:0055117)	1936-06-01	0.0160277	0.0581355	0.0638174	0.23329	-0.729674	3.01606	HCN4;ANK2;SCN5A;ATP1B1;SLC8A1;SLC9A1
urate metabolic process (GO:0046415)	2018-12-03	0.0284803	0.0913326	0.0779033	0.261968	-0.846049	3.0107	CARMIL1;ABCG2;SLC22A11
negative regulation of cyclase activity (GO:0031280)	2021-04-01	0.0300465	0.0955352	0.0869077	0.285594	-0.854172	2.99388	GRM3;EDNRB;GNAI3;GNAI2
regulation of reactive oxygen species metabolic process (GO:2000377)	1950-07-01	0.0238418	0.079886	0.0917015	0.295852	-0.801146	2.99334	PDGFRB;ACE2;SELENOS;GRB2;BRCA1;RAC1;TGFBR2
venous blood vessel development (GO:0060841)	2018-08-02	0.0738607	0.183351	0.145505	0.377505	-1.14875	2.99316	BMPR2;ACVR2B
endosome to pigment granule transport (GO:0043485)	2018-10-02	0.110051	0.243572	0.195425	0.454836	-1.35446	2.98904	CD63;RAB38
long-chain fatty acid transport (GO:0015909)	2026-04-01	0.059895	0.159039	0.144889	0.377505	-1.0604	2.98521	ACSL1;APOE;SLC27A2;SLC27A4
embryonic digestive tract morphogenesis (GO:0048557)	2018-10-02	0.110051	0.243572	0.195425	0.454836	-1.35257	2.98487	PDGFRA;FGFR2
barbed-end actin filament capping (GO:0051016)	2018-09-02	0.0914273	0.214018	0.170156	0.41468	-1.2477	2.98477	ADD1;ADD2
intracellular protein transport (GO:0006886)	32/348	0.00638358	0.0290842	0.127059	0.358259	-0.590062	2.98219	USP6NL;NLGN1;RAB5C;TMED10;PHB2;RAB20;RAB23;LAMP2;MYO6;SNX9;STX4;TMED1;RAB28;STX3;STX2;TBC1D10B;WLS;YWHAH;NSF;NGFR;STX7;RAB39A;SNF8;SORL1;EHD1;STX1B;RAB15;RAB13;ERP29;RAB3GAP2;RAB38;VPS28
negative regulation of cytokine production (GO:0001818)	13/111	0.0115747	0.0456152	0.0803552	0.268042	-0.664392	2.96248	CD274;PRNP;NLRX1;LILRB1;HMGB1;CEACAM1;GPNMB;SELENOS;UBB;AXL;C1QBP;RAC1;LGR4
L-ascorbic acid metabolic process (GO:0019852)	2018-10-02	0.110051	0.243572	0.195425	0.454836	-1.3419	2.96132	SLC2A1;SLC2A3
regulation of myosin-light-chain-phosphatase activity (GO:0035507)	2018-08-02	0.0738607	0.183351	0.145505	0.377505	-1.13463	2.95635	ROCK1;ROCK2
apoptotic DNA fragmentation (GO:0006309)	2016-03-01	0.0611238	0.160364	0.136032	0.370961	-1.05077	2.93674	DFFA;CASP3;HMGB1
negative regulation of ERK1 and ERK2 cascade (GO:0070373)	1941-06-01	0.0290377	0.0927222	0.0985657	0.309707	-0.828714	2.93295	SLC9A3R1;DLG1;PHB;EPHB2;EZR;PTPN2
renal filtration (GO:0097205)	2018-12-02	0.149765	0.304585	0.247042	0.519678	-1.53727	2.91879	ITGA3;MCAM
camera-type eye morphogenesis (GO:0048593)	2018-12-02	0.149765	0.304585	0.247042	0.519678	-1.52872	2.90256	TENM3;SHROOM2
modulation by virus of host morphology or physiology (GO:0019048)	2019-03-01	0.0932078	0.21602	0.186717	0.446991	-1.2229	2.90185	HYAL2;INSR;DAG1
regulation of epidermal growth factor-activated receptor activity (GO:0007176)	2025-04-01	0.0530074	0.149348	0.132278	0.366338	-0.984685	2.89234	GPRC5A;EGF;CBL;ADRA2A
regulation of bicellular tight junction assembly (GO:2000810)	2017-03-01	0.0711488	0.183192	0.152373	0.391785	-1.09416	2.89184	TJP1;ROCK1;ROCK2
regulation of fatty acid beta-oxidation (GO:0031998)	2018-11-02	0.129551	0.275158	0.221111	0.486784	-1.4139	2.88957	IRS1;IRS2
protein dephosphorylation (GO:0006470)	14/126	0.0139509	0.0524312	0.0965257	0.3077	-0.672719	2.874	PTPRU;PHLPP1;PTPRM;PTPRJ;PTPN13;PPP1CA;PTPRD;PPP3CB;PTPRB;PTPRZ1;PPP2R1A;PTPN4;PTPN2;NCK1
positive regulation of activated T cell proliferation (GO:0042104)	2020-04-01	0.0254546	0.0840485	0.0769688	0.261968	-0.781707	2.86953	TNFSF9;FADD;HMGB1;ICOSLG
regulation of cell migration involved in sprouting angiogenesis (GO:0090049)	1931-05-01	0.0308467	0.0974987	0.0956453	0.306722	-0.823469	2.86462	ANXA1;TBXA2R;KDR;PIK3C2A;RHOA
positive regulation of cysteine-type endopeptidase activity involved in apoptotic process (GO:0043280)	13/110	0.01077	0.0431723	0.076455	0.261968	-0.63067	2.85756	BCAP31;NGFR;HIP1;DIABLO;HIP1R;TNFRSF10B;TNFRSF10A;HMGB1;ROBO1;LCK;CASP3;CNTN1;FADD
cellular response to drug (GO:0035690)	1931-05-01	0.0308467	0.0974987	0.0956453	0.306722	-0.819579	2.85109	KCNH2;PPP3CB;RAP2A;TFRC;DPEP1
dendritic cell differentiation (GO:0097028)	2022-04-01	0.0350954	0.108355	0.097433	0.3077	-0.850625	2.84933	AXL;F2RL1;LILRB1;TGFBR2
negative regulation of cell development (GO:0010721)	2018-03-01	0.0818561	0.20014	0.169291	0.41468	-1.13714	2.84603	GSK3B;LILRB1;SORL1
regulation of glucose metabolic process (GO:0010906)	2026-04-01	0.059895	0.159039	0.144889	0.377505	-1.01088	2.84579	SELENOS;IRS1;IRS2;ADIPOR1
negative regulation of G1/S transition of mitotic cell cycle (GO:2000134)	2025-04-01	0.0530074	0.149348	0.132278	0.366338	-0.965453	2.83585	GPNMB;FHL1;JADE1;PKD2
negative regulation of adenylate cyclase activity (GO:0007194)	2021-04-01	0.0300465	0.0955352	0.0869077	0.285594	-0.807792	2.83132	GRM3;EDNRB;GNAI3;GNAI2
positive regulation of intracellular steroid hormone receptor signaling pathway (GO:0033145)	2018-11-02	0.129551	0.275158	0.221111	0.486784	-1.37712	2.81439	PAK1;PARK7
regulation of calcium ion transport into cytosol (GO:0010522)	2023-04-01	0.0406049	0.121652	0.108521	0.328553	-0.875281	2.80428	DIAPH1;PRNP;GPRIN1;ANK2
ATP biosynthetic process (GO:0006754)	1933-04-01	0.120131	0.262768	0.243816	0.519678	-1.32271	2.80304	ATP6V0A2;ATP6V0A4;TCIRG1;ATP6V0A1
negative regulation of Rho protein signal transduction (GO:0035024)	2015-03-01	0.0518159	0.147661	0.120343	0.345484	-0.946619	2.80205	RIPOR2;ARAP3;MET
acid secretion (GO:0046717)	2018-09-02	0.0914273	0.214018	0.170156	0.41468	-1.16987	2.79857	SLC9A3R1;SLC26A6
neurotransmitter receptor diffusion trapping (GO:0099628)	2018-09-02	0.0914273	0.214018	0.170156	0.41468	-1.16748	2.79286	CACNG8;DLG4
endoplasmic reticulum organization (GO:0007029)	1935-05-01	0.0488625	0.140748	0.134319	0.370892	-0.921328	2.78126	VMP1;RTN3;LMAN2;REEP2;RTN4
anion transport (GO:0006820)	1957-08-01	0.0160186	0.0581355	0.073738	0.257222	-0.672633	2.78067	SLC22A5;SLC22A17;LRRC8C;SLC17A5;LRRC8B;SLC4A2;LRRC8E;SLC22A11
extracellular matrix disassembly (GO:0022617)	1979-10-01	0.0151875	0.0555733	0.0810709	0.269707	-0.662023	2.77208	ADAM15;MMP16;MMP15;CAPN2;FLOT1;FURIN;CAPN1;LCP1;HSPG2;CD44
positive regulation of extracellular matrix assembly (GO:1901203)	2018-09-02	0.0914273	0.214018	0.170156	0.41468	-1.15575	2.76479	DAG1;PHLDB2
positive regulation of response to wounding (GO:1903036)	2016-03-01	0.0611238	0.160364	0.136032	0.370961	-0.987651	2.76034	ANXA1;SCARF1;ADRA2A
cellular response to nerve growth factor stimulus (GO:1990090)	2023-04-01	0.0406049	0.121652	0.108521	0.328553	-0.860065	2.75553	EHD1;NTRK3;MAGI2;RAPGEF2
positive regulation of membrane potential (GO:0045838)	2018-09-02	0.0914273	0.214018	0.170156	0.41468	-1.15017	2.75145	STOML2;ANK3
regulation of heterotypic cell-cell adhesion (GO:0034114)	2020-04-01	0.0254546	0.0840485	0.0769688	0.261968	-0.749064	2.74971	FLOT1;MYADM;THY1;CD44
regulation of respiratory burst (GO:0060263)	2018-11-02	0.129551	0.275158	0.221111	0.486784	-1.34342	2.74551	INSR;RAC1
metanephric mesenchyme development (GO:0072075)	2018-12-02	0.149765	0.304585	0.247042	0.519678	-1.44587	2.74526	BASP1;PKD2
interferon-gamma-mediated signaling pathway (GO:0060333)	1971-09-01	0.0205046	0.0717069	0.0941274	0.303417	-0.704425	2.73818	CAMK2D;HLA-B;NCAM1;HLA-A;HLA-F;B2M;CD44;HLA-DRB1;ICAM1
macrophage migration (GO:1905517)	2018-11-02	0.129551	0.275158	0.221111	0.486784	-1.33968	2.73788	LGALS3;EDNRB
endocardial cushion morphogenesis (GO:0003203)	2016-03-01	0.0611238	0.160364	0.136032	0.370961	-0.978866	2.73579	ACVR1;BMPR1A;TGFBR2
peptidyl-cysteine modification (GO:0018198)	2018-09-02	0.0914273	0.214018	0.170156	0.41468	-1.14273	2.73365	TMX3;PARK7
glial cell differentiation (GO:0010001)	2026-04-01	0.059895	0.159039	0.144889	0.377505	-0.970751	2.73282	CDH2;ERBB3;PTPRZ1;ADGRG6
positive regulation of macrophage differentiation (GO:0045651)	2018-09-02	0.0914273	0.214018	0.170156	0.41468	-1.14177	2.73136	PRKCA;FADD
brain development (GO:0007420)	14/120	0.00929965	0.0380959	0.0731836	0.255621	-0.58347	2.72934	ROBO2;CNTNAP2;EPHA7;ABCB6;AMIGO2;SHROOM2;HSPG2;TGFBR2;CDH2;GPRIN1;PLXNB2;RAPGEF2;CTNNA2;SHANK2
negative regulation of protein polymerization (GO:0032272)	2023-04-01	0.0406049	0.121652	0.108521	0.328553	-0.851361	2.72765	HIP1R;MYADM;TBCD;SLIT2
negative regulation of sequestering of calcium ion (GO:0051283)	2025-04-01	0.0530074	0.149348	0.132278	0.366338	-0.927693	2.72493	LCK;ITPR2;ITPR3;PKD2
embryonic heart tube morphogenesis (GO:0003143)	1941-06-01	0.0290377	0.0927222	0.0985657	0.309707	-0.769254	2.72251	ACVR1;VANGL2;SMO;PKD2;FOLR1;TGFBR2
phosphate ion homeostasis (GO:0055062)	2018-12-02	0.149765	0.304585	0.247042	0.519678	-1.41431	2.68533	SLC34A2;FGFR4
myelin maintenance (GO:0043217)	2018-09-02	0.0914273	0.214018	0.170156	0.41468	-1.12162	2.68316	EPB41L3;CLU
receptor guanylyl cyclase signaling pathway (GO:0007168)	2018-11-02	0.129551	0.275158	0.221111	0.486784	-1.3106	2.67845	NPR1;NPR2
positive regulation of T cell receptor signaling pathway (GO:0050862)	2018-11-02	0.129551	0.275158	0.221111	0.486784	-1.30867	2.6745	LCK;NECTIN2
regulation of T cell tolerance induction (GO:0002664)	2018-07-02	0.05755	0.154681	0.121696	0.345484	-0.933977	2.6666	LILRB2;TGFBR2
regulation of mitochondrial outer membrane permeabilization involved in apoptotic signaling pathway (GO:1901028)	2018-03-01	0.0818561	0.20014	0.169291	0.41468	-1.05796	2.64785	GSK3B;HIP1R;SLC25A5
negative regulation of protein localization to membrane (GO:1905476)	2025-04-01	0.0530074	0.149348	0.132278	0.366338	-0.896967	2.63468	INPP5K;AP2M1;RHOQ;PICALM
lamellipodium organization (GO:0097581)	2026-04-01	0.059895	0.159039	0.144889	0.377505	-0.932212	2.62433	CARMIL1;GOLPH3;RAC1;VCL
regulation of SNARE complex assembly (GO:0035542)	2018-10-02	0.110051	0.243572	0.195425	0.454836	-1.18442	2.61379	ANKRD27;STXBP6
glomerular visceral epithelial cell development (GO:0072015)	2018-09-02	0.0914273	0.214018	0.170156	0.41468	-1.09173	2.61165	PODXL;MAGI2
positive regulation of glutamate receptor signaling pathway (GO:1900451)	2018-08-02	0.0738607	0.183351	0.145505	0.377505	-0.996928	2.59757	NLGN3;EPHB2
regulation of cardiac muscle cell membrane potential (GO:0086036)	2018-08-02	0.0738607	0.183351	0.145505	0.377505	-0.996092	2.59539	SLC8B1;SLC9A1
sphingosine-1-phosphate signaling pathway (GO:0003376)	2018-07-02	0.05755	0.154681	0.121696	0.345484	-0.907698	2.59157	S1PR2;EZR
leukotriene biosynthetic process (GO:0019370)	2019-03-01	0.0932078	0.21602	0.186717	0.446991	-1.09191	2.59102	GGT5;GGT7;GGT1
regulation of actin polymerization or depolymerization (GO:0008064)	2029-05-01	0.0236907	0.079451	0.0787696	0.263694	-0.691933	2.58968	RASA1;ARHGAP18;HCLS1;EPS8L2;ARHGAP35
response to muscle stretch (GO:0035994)	2018-10-02	0.110051	0.243572	0.195425	0.454836	-1.17273	2.588	SLC8A1;SLC9A1
hepaticobiliary system development (GO:0061008)	2022-04-01	0.0350954	0.108355	0.097433	0.3077	-0.771879	2.58555	COBL;LSR;PKD2;MET
negative regulation of phosphoprotein phosphatase activity (GO:0032515)	2018-03-01	0.0818561	0.20014	0.169291	0.41468	-1.03222	2.58344	GSK3B;ROCK1;ROCK2
maintenance of protein localization in endoplasmic reticulum (GO:0035437)	2018-10-02	0.110051	0.243572	0.195425	0.454836	-1.16929	2.58039	HSPA5;RER1
negative regulation of transmembrane receptor protein serine/threonine kinase signaling pathway (GO:0090101)	1978-10-01	0.0139639	0.0524312	0.0763846	0.261968	-0.601081	2.56738	ACVR1;SPART;UBB;PDPK1;CD109;MAGI2;LRP2;TGFBR1;VASN;TGFBR2
unsaturated fatty acid metabolic process (GO:0033559)	1945-06-01	0.0433901	0.127141	0.132254	0.366338	-0.817698	2.56555	FADS2;DAGLA;ACOX1;ACSL1;DEGS1;DAGLB
nuclear pore complex assembly (GO:0051292)	2018-11-02	0.129551	0.275158	0.221111	0.486784	-1.24823	2.55099	NDC1;RTN4
nerve growth factor signaling pathway (GO:0038180)	2018-11-02	0.129551	0.275158	0.221111	0.486784	-1.24623	2.54689	MAGI2;RAPGEF2
Notch signaling pathway (GO:0007219)	1956-08-01	0.0144804	0.0532991	0.0685547	0.24208	-0.599668	2.53957	APH1A;JAG2;NOTCH2;NOTCH3;NCSTN;PLXND1;UBB;PSEN1
positive regulation of microtubule polymerization or depolymerization (GO:0031112)	2025-04-01	0.0530074	0.149348	0.132278	0.366338	-0.864485	2.53927	PAK1;TRPV4;RAC1;MET
regulation of extracellular exosome assembly (GO:1903551)	2018-07-02	0.05755	0.154681	0.121696	0.345484	-0.889348	2.53918	SDC4;SDC1
bone cell development (GO:0098751)	2018-08-02	0.0738607	0.183351	0.145505	0.377505	-0.972209	2.53316	ANXA2;SRC
heart trabecula morphogenesis (GO:0061384)	2019-03-01	0.0932078	0.21602	0.186717	0.446991	-1.0664	2.5305	NRG1;TGFBR1;BMPR1A
regulation of osteoclast development (GO:2001204)	2018-07-02	0.05755	0.154681	0.121696	0.345484	-0.884262	2.52466	NOTCH2;LILRB1
regulation of type I interferon-mediated signaling pathway (GO:0060338)	1940-06-01	0.0260153	0.0856328	0.0909435	0.29477	-0.691226	2.52233	IFNAR2;HSP90AB1;FADD;TYK2;PTPN2;IFNAR1
inositol phosphate metabolic process (GO:0043647)	1948-07-01	0.0193988	0.0680507	0.0789383	0.263787	-0.63847	2.5172	INPP5A;INPP5D;ITPK1;INPPL1;OCRL;PLCH1;PLCD1
negative regulation of calcium ion transmembrane transporter activity (GO:1901020)	1933-05-01	0.0392256	0.119047	0.114195	0.344894	-0.777134	2.51669	FMR1;ATP1A2;PKD2;ADRA2A;CBARP
regulation of cell differentiation (GO:0045595)	14/122	0.0106891	0.0431342	0.0805085	0.268314	-0.554406	2.51619	HSP90AB1;PRKCB;EMP2;PTK2;TGFBR1;LGALS3;PPP2R1A;DAG1;RAF1;PHLDB2;BIRC2;EPHA3;FGFR2;FGFR1
glucocorticoid receptor signaling pathway (GO:0042921)	2018-07-02	0.05755	0.154681	0.121696	0.345484	-0.879155	2.51008	NEDD4;YWHAH
heart looping (GO:0001947)	1937-05-01	0.0597734	0.159039	0.155896	0.399197	-0.890953	2.50999	VANGL2;SMO;PKD2;FOLR1;TGFBR2
regulation of cardiac muscle cell proliferation (GO:0060043)	2019-03-01	0.0932078	0.21602	0.186717	0.446991	-1.05567	2.50502	FGFR2;TGFBR1;BMPR1A
epithelial tube formation (GO:0072175)	2018-07-02	0.05755	0.154681	0.121696	0.345484	-0.875987	2.50103	PODXL;FGFR2
regulation of regulated secretory pathway (GO:1903305)	1938-06-01	0.0206138	0.0717069	0.0767008	0.261968	-0.643333	2.49729	SYT3;SYT2;SYT1;RAB15;SYTL4;SYT6
protein kinase C signaling (GO:0070528)	2018-12-02	0.149765	0.304585	0.247042	0.519678	-1.31492	2.49662	ADAM15;FLOT1
positive regulation of dephosphorylation (GO:0035306)	2025-04-01	0.0530074	0.149348	0.132278	0.366338	-0.848131	2.49123	PPP1R16B;SMPD1;SYMPK;LILRB2
negative regulation of glial cell apoptotic process (GO:0034351)	2018-08-02	0.0738607	0.183351	0.145505	0.377505	-0.956068	2.49111	PRKCI;PRKCA
positive regulation of reproductive process (GO:2000243)	2018-11-02	0.129551	0.275158	0.221111	0.486784	-1.21465	2.48234	C1QBP;LHFPL2
negative regulation of protein homooligomerization (GO:0032463)	2018-09-02	0.0914273	0.214018	0.170156	0.41468	-1.03636	2.4792	SRC;CLU
negative regulation of intrinsic apoptotic signaling pathway in response to DNA damage by p53 class mediator (GO:1902166)	2018-12-02	0.149765	0.304585	0.247042	0.519678	-1.30277	2.47355	MUC1;CD44
regulation of podosome assembly (GO:0071801)	2018-11-02	0.129551	0.275158	0.221111	0.486784	-1.20958	2.472	SRC;LCP1
sphingomyelin metabolic process (GO:0006684)	2018-10-02	0.110051	0.243572	0.195425	0.454836	-1.11761	2.46635	CLN3;SMPD1
negative regulation of toll-like receptor signaling pathway (GO:0034122)	1932-05-01	0.0348807	0.108355	0.104717	0.322963	-0.732809	2.45918	CD300A;TYRO3;F2RL1;SMPDL3B;LGR4
toll-like receptor signaling pathway (GO:0002224)	1987-11-01	0.0112871	0.0451969	0.0700196	0.246562	-0.54739	2.45455	COLEC12;CHUK;UBB;RFTN1;UBE2D3;TAB2;FADD;HMGB1;BIRC2;MYD88;TLR2
regulation of protein homooligomerization (GO:0032462)	2016-03-01	0.0611238	0.160364	0.136032	0.370961	-0.87687	2.45072	SRC;APOE;CLU
response to alcohol (GO:0097305)	2026-04-01	0.059895	0.159039	0.144889	0.377505	-0.868001	2.44356	GPRIN1;SDF4;TGFBR1;TGFBR2
regulation of activin receptor signaling pathway (GO:0032925)	2015-03-01	0.0518159	0.147661	0.120343	0.345484	-0.824016	2.43913	ACVR1;MAGI2;ACVR2B
extrinsic apoptotic signaling pathway in absence of ligand (GO:0097192)	2020-03-01	0.105164	0.239132	0.204579	0.468957	-1.08121	2.43514	GSK3B;ERBB3;CASP3
neuromuscular process (GO:0050905)	2017-03-01	0.0711488	0.183192	0.152373	0.391785	-0.918135	2.42661	CLN3;NRXN1;STRA6
regulation of metal ion transport (GO:0010959)	1938-06-01	0.0206138	0.0717069	0.0767008	0.261968	-0.622569	2.41668	CACNA2D1;ORAI1;ANK2;ANK3;ATP1A1;YWHAH
myeloid leukocyte differentiation (GO:0002573)	1951-07-01	0.026306	0.0865133	0.0984911	0.309707	-0.662123	2.40878	GLO1;F2RL1;MYH9;GAB2;TNFRSF11A;EPHA2;TGFBR2
positive regulation of glucose import in response to insulin stimulus (GO:2001275)	2018-11-02	0.129551	0.275158	0.221111	0.486784	-1.17812	2.40769	IRS1;SORBS1
synaptic transmission, GABAergic (GO:0051932)	2018-12-02	0.149765	0.304585	0.247042	0.519678	-1.26546	2.40271	GABRA5;GABRA3
cellular response to prostaglandin E stimulus (GO:0071380)	2018-09-02	0.0914273	0.214018	0.170156	0.41468	-1.00193	2.39683	GNB1;ADCY6
aminoglycan biosynthetic process (GO:0006023)	1947-07-01	0.0174101	0.0620058	0.0729687	0.255493	-0.590626	2.39245	SDC4;SDC2;SDC3;SDC1;GPC4;GPC6;HSPG2
C-terminal protein amino acid modification (GO:0018410)	1983-10-01	0.0208893	0.0725301	0.101543	0.318526	-0.61797	2.39063	CPM;CEACAM7;NEGR1;CD109;NTM;LSAMP;LYPD3;MELTF;THY1;OPCML
negative regulation of protein localization to cell periphery (GO:1904376)	2020-03-01	0.105164	0.239132	0.204579	0.468957	-1.06136	2.39044	AP2M1;RHOQ;PICALM
negative regulation of anion transmembrane transport (GO:1903960)	2018-09-02	0.0914273	0.214018	0.170156	0.41468	-0.997578	2.38642	GOPC;IRS2
brain morphogenesis (GO:0048854)	2018-12-02	0.149765	0.304585	0.247042	0.519678	-1.25551	2.38381	CTNNA2;SHANK2
regulation of lipid biosynthetic process (GO:0046890)	2029-04-01	0.0832238	0.202688	0.185272	0.446854	-0.958686	2.38351	CEACAM1;APOE;SORBS1;ADIPOR1
actin filament bundle organization (GO:0061572)	1936-06-01	0.0160277	0.0581355	0.0638174	0.23329	-0.575591	2.37917	PLS3;LCP1;EZR;ADD1;RHOA;ADD2
plasma membrane bounded cell projection assembly (GO:0120031)	23/242	0.013068	0.0492656	0.139695	0.377505	-0.548018	2.37707	DYNC2H1;ABCC4;CARMIL1;NRP1;EMP2;OCRL;EHD1;SLC9A3R1;GOLPH3;RAP2A;RAB23;STK26;INPP5K;PIP5K1A;RAPGEF2;RAC1;S1PR2;TNIK;ATP6V0D1;EZR;SRGAP2;RAPGEF6;VCL
regulation of NIK/NF-kappaB signaling (GO:1901222)	2029-04-01	0.0832238	0.202688	0.185272	0.446854	-0.95103	2.36447	TSPAN6;CPNE1;ADIPOR1;LIMS1
positive regulation of nuclear division (GO:0051785)	2026-04-01	0.059895	0.159039	0.144889	0.377505	-0.839904	2.36447	PDGFRB;EGF;INSR;LRP5
actin filament bundle assembly (GO:0051017)	1938-06-01	0.0206138	0.0717069	0.0767008	0.261968	-0.606599	2.35469	PLS3;LCP1;EZR;ADD1;RHOA;ADD2
neurotransmitter receptor transport (GO:0099637)	2018-11-02	0.129551	0.275158	0.221111	0.486784	-1.1477	2.34553	CACNG8;HIP1
regulation of tyrosine phosphorylation of STAT protein (GO:0042509)	1962-08-01	0.0255115	0.0840485	0.103103	0.322336	-0.639297	2.34534	PPP2R1A;HCLS1;NF2;IL6ST;FGFR3;IL6R;PTPN2;TNFRSF1A
viral genome replication (GO:0019079)	2023-04-01	0.0406049	0.121652	0.108521	0.328553	-0.730903	2.34172	EEA1;GRK2;ROCK2;CXCR6
negative regulation of blood vessel endothelial cell migration (GO:0043537)	1932-05-01	0.0348807	0.108355	0.104717	0.322963	-0.69503	2.3324	JUP;TBXA2R;APOE;HMGB1;RHOA
protein lipidation (GO:0006497)	14/128	0.0158457	0.0578121	0.105222	0.322963	-0.562704	2.33233	CPM;NEGR1;ZDHHC20;NTM;LSAMP;ZDHHC5;LYPD3;THY1;SELENOK;ZDHHC2;CEACAM7;CD109;MELTF;OPCML
response to molecule of bacterial origin (GO:0002237)	1999-12-01	0.0115426	0.0455368	0.0756286	0.261968	-0.522139	2.32963	NGFR;FER;FZD5;PALM3;ERBIN;TNFRSF10B;TNFRSF10A;TNFRSF25;TNFRSF11A;IFNAR1;TNFRSF10D;TNFRSF1A
positive regulation of natural killer cell activation (GO:0032816)	2018-11-02	0.129551	0.275158	0.221111	0.486784	-1.13913	2.32802	LAMP1;AXL
positive regulation of dendrite extension (GO:1903861)	2018-03-01	0.0818561	0.20014	0.169291	0.41468	-0.925902	2.31734	SYT3;SYT2;SYT1
activation of cysteine-type endopeptidase activity (GO:0097202)	2013-02-01	0.170546	0.336766	0.273063	0.559914	-1.30177	2.30251	ASPH;FADD
macromolecular complex assembly (GO:0065003)	13/121	0.0224097	0.0755619	0.126222	0.356166	-0.606155	2.30233	SLC2A1;LIN7A;ADD2;SLC9A3R1;PARD6B;SLC7A6;SLC7A7;DLG4;PPP2R1A;PARD3;TSPAN4;LLGL1;PICALM
peptidyl-serine phosphorylation (GO:0018105)	16/146	0.0102007	0.0415139	0.0868538	0.285594	-0.501768	2.30076	GSK3B;CAMK2D;PRKCI;CHUK;PDPK1;PRKCB;ROCK2;MAST2;PRKCA;DCLK1;TGFBR1;TGFBR2;GRK2;CAMKV;PRKCQ;PKN1
negative regulation of neuron differentiation (GO:0045665)	1965-09-01	0.0119398	0.0467088	0.0639359	0.233494	-0.519334	2.29955	EPHA4;GSK3B;NGFR;STX1B;EDNRB;TRPV4;APOE;ADCY6;ITM2C
regulation of sequestering of zinc ion (GO:0061088)	2018-11-02	0.129551	0.275158	0.221111	0.486784	-1.12325	2.29557	SLC30A5;SLC30A1
regulation of mitochondrial depolarization (GO:0051900)	2018-11-02	0.129551	0.275158	0.221111	0.486784	-1.1206	2.29015	SRC;KDR
positive regulation of ruffle assembly (GO:1900029)	2013-02-01	0.170546	0.336766	0.273063	0.559914	-1.29311	2.28719	NLGN1;EPS8L2
positive regulation of sequence-specific DNA binding transcription factor activity (GO:0051091)	21/216	0.0135883	0.0511753	0.131994	0.366338	-0.53015	2.27887	FZD1;PRKCI;FZD2;CHUK;JUP;ANXA3;PRKCB;PARK7;TNFRSF11A;CLU;LRP8;PHB2;FER;SMO;UBB;PRKCQ;ROR1;TAB2;MYD88;DDR2;TLR2
negative regulation of cellular metabolic process (GO:0031324)	1935-05-01	0.0488625	0.140748	0.134319	0.370892	-0.753173	2.27364	LRPAP1;EDNRB;DLG4;APOE;BRCA1
positive regulation of macroautophagy (GO:0016239)	1945-06-01	0.0433901	0.127141	0.132254	0.366338	-0.724238	2.27232	LRSAM1;GNAI3;KDR;PIP4K2A;RAB3GAP2;PIP4K2B
negative regulation of GTPase activity (GO:0034260)	2023-04-01	0.0406049	0.121652	0.108521	0.328553	-0.708037	2.26846	RCC2;RDX;PLXNB3;F11R
negative regulation of ion transmembrane transporter activity (GO:0032413)	2022-04-01	0.0350954	0.108355	0.097433	0.3077	-0.676656	2.26659	CAMK2D;NEDD4;GOPC;ADRA2A
regulation of cysteine-type endopeptidase activity involved in apoptotic process (GO:0043281)	1994-11-01	0.0193725	0.0680507	0.102254	0.320488	-0.574039	2.26395	BCAP31;NGFR;EPHA7;SRC;DPEP1;TNFRSF10B;TNFRSF10A;HMGB1;RAF1;CD44;TNFRSF10D
positive regulation of blood coagulation (GO:0030194)	2020-03-01	0.105164	0.239132	0.204579	0.468957	-1.0027	2.2583	THBD;CNTN1;ENPP4
striated muscle cell differentiation (GO:0051146)	2020-03-01	0.105164	0.239132	0.204579	0.468957	-1.00159	2.25581	SORT1;SDC1;NRG1
mesoderm morphogenesis (GO:0048332)	2018-11-02	0.129551	0.275158	0.221111	0.486784	-1.09781	2.24357	CRB2;BMPR2
glycogen metabolic process (GO:0005977)	1934-05-01	0.0438854	0.12809	0.124068	0.350618	-0.715774	2.23763	GSK3B;UBB;GAA;PHKA1;PHKB
biotin metabolic process (GO:0006768)	2018-12-02	0.149765	0.304585	0.247042	0.519678	-1.17612	2.23308	SLC5A6;PDZD11
positive regulation of extracellular matrix disassembly (GO:0090091)	2018-08-02	0.0738607	0.183351	0.145505	0.377505	-0.854674	2.22692	MELTF;DDR2
regulation of tissue remodeling (GO:0034103)	2018-03-01	0.0818561	0.20014	0.169291	0.41468	-0.887731	2.22181	CEACAM1;GPNMB;FLT4
melanosome organization (GO:0032438)	2024-04-01	0.0465761	0.134786	0.120145	0.345484	-0.722894	2.21688	PMEL;GPR143;SHROOM2;RAB38
magnesium ion transport (GO:0015693)	2018-12-02	0.149765	0.304585	0.247042	0.519678	-1.16633	2.21449	TUSC3;MAGT1
response to axon injury (GO:0048678)	2018-12-02	0.149765	0.304585	0.247042	0.519678	-1.16383	2.20974	FLRT3;FOLR1
response to sterol (GO:0036314)	2018-12-02	0.149765	0.304585	0.247042	0.519678	-1.16131	2.20496	TGFBR1;TGFBR2
regulation of dephosphorylation (GO:0035303)	2019-03-01	0.0932078	0.21602	0.186717	0.446991	-0.927827	2.20166	PPP1R16B;MTMR1;INPP5K
adenylate cyclase-activating dopamine receptor signaling pathway (GO:0007191)	2018-08-02	0.0738607	0.183351	0.145505	0.377505	-0.837412	2.18194	GNB1;GNAS
Fc-gamma receptor signaling pathway involved in phagocytosis (GO:0038096)	14/134	0.0227208	0.0765419	0.13404	0.370892	-0.574005	2.17231	VAV3;HSP90AB1;YES1;SRC;ACTB;PTK2;VAV2;PAK1;ABL1;ELMO1;GRB2;RAC1;MYO1G;NCK1
regulation of synaptic transmission, GABAergic (GO:0032228)	2018-12-02	0.149765	0.304585	0.247042	0.519678	-1.14086	2.16614	NLGN1;NLGN2
respiratory system development (GO:0060541)	1930-05-01	0.0271188	0.0884855	0.0869929	0.285594	-0.597163	2.15428	BASP1;ITGA3;FGFR2;DISP1;STRA6
positive regulation of interleukin-8 production (GO:0032757)	1945-06-01	0.0433901	0.127141	0.132254	0.366338	-0.684065	2.14627	HYAL2;F2RL1;CD58;FADD;PARK7;TLR2
organic substance transport (GO:0071702)	1988-10-01	0.0300311	0.0955352	0.130969	0.366338	-0.611627	2.14407	ABCA1;SLC22A5;ABCB6;SLC22A17;PSAP;SLCO2A1;SLC6A3;CD320;DISP1;SLC22A11
pentose metabolic process (GO:0019321)	2018-08-02	0.0738607	0.183351	0.145505	0.377505	-0.821826	2.14133	G6PD;DCXR
positive regulation of tumor necrosis factor production (GO:0032760)	1948-06-01	0.0566297	0.154681	0.160645	0.410232	-0.745137	2.13945	SPN;FZD5;HSPB1;FADD;CLU;TLR2
tumor necrosis factor-mediated signaling pathway (GO:0033209)	13/124	0.0267953	0.0880451	0.142385	0.377505	-0.588611	2.13049	NGFR;CHUK;CD70;TNFRSF10B;TNFRSF10A;TNFRSF11A;TNFRSF10D;TNFRSF1A;UBB;TNFSF9;TNFRSF25;BIRC2;LIMS1
striated muscle contraction (GO:0006941)	1962-08-01	0.0255115	0.0840485	0.103103	0.322336	-0.579484	2.12591	KCNH2;DTNA;GRK2;GAA;ATP1A2;SCN5A;ATP1B1;SLC8A1
negative regulation of neuron apoptotic process (GO:0043524)	1964-08-01	0.0302232	0.0960151	0.116434	0.345484	-0.605712	2.11947	CLN3;PRKCI;ERBB3;UNC5B;RASA1;TYRO3;APOE;PARK7
reverse cholesterol transport (GO:0043691)	2018-03-01	0.0818561	0.20014	0.169291	0.41468	-0.843393	2.11084	ABCA1;APOE;CLU
aorta development (GO:0035904)	2018-09-02	0.0914273	0.214018	0.170156	0.41468	-0.87821	2.10086	PDGFRB;PKD2
positive regulation of protein transport (GO:0051222)	1957-07-01	0.0447559	0.130427	0.144705	0.377505	-0.675159	2.0974	UNC13B;ACHE;GOLPH3;ADAM9;EZR;SYTL4;VPS28
oligosaccharide catabolic process (GO:0009313)	2018-10-02	0.110051	0.243572	0.195425	0.454836	-0.942661	2.08028	NEU3;MANBA
morphogenesis of an epithelium (GO:0002009)	2020-03-01	0.105164	0.239132	0.204579	0.468957	-0.919918	2.07187	LIN7C;FGFR2;VCL
regulation of mononuclear cell migration (GO:0071675)	2013-02-01	0.170546	0.336766	0.273063	0.559914	-1.17046	2.07025	LGALS3;SLIT2
negative regulation of peptide secretion (GO:0002792)	2018-12-02	0.149765	0.304585	0.247042	0.519678	-1.08842	2.06657	RHBDF2;ERP29
mitochondrial calcium ion transmembrane transport (GO:0006851)	2022-04-01	0.0350954	0.108355	0.097433	0.3077	-0.615369	2.06129	STOML2;PHB;PHB2;SLC8B1
regulation of leukocyte migration (GO:0002685)	2014-03-01	0.043256	0.127141	0.105378	0.322963	-0.652532	2.04935	ANXA1;MSN;MADCAM1
establishment of spindle localization (GO:0051293)	2018-11-02	0.129551	0.275158	0.221111	0.486784	-0.998728	2.04108	LLGL1;LLGL2
inositol metabolic process (GO:0006020)	2018-10-02	0.110051	0.243572	0.195425	0.454836	-0.924276	2.0397	ITPK1;SLC5A3
long-chain fatty acid metabolic process (GO:0001676)	1956-07-01	0.0412267	0.123416	0.136376	0.371627	-0.638517	2.03602	FADS2;DAGLA;ACOX1;ACSL1;DAGLB;SLC27A2;SLC27A4
endocardial cushion development (GO:0003197)	2020-03-01	0.105164	0.239132	0.204579	0.468957	-0.901133	2.02956	ACVR1;BMPR2;BMPR1A
regulation of response to external stimulus (GO:0032101)	12/108	0.0217989	0.0749225	0.117422	0.345484	-0.528669	2.02263	ACE2;PDGFRA;USP14;ANXA1;NLRX1;F2RL1;PARK7;GGT1;BIRC2;CD55;MYD88;METAP2
Golgi to plasma membrane protein transport (GO:0043001)	2025-04-01	0.0530074	0.149348	0.132278	0.366338	-0.687642	2.01983	NSF;MACF1;GOLPH3;ANK3
negative regulation of lymphocyte activation (GO:0051250)	2020-03-01	0.105164	0.239132	0.204579	0.468957	-0.892668	2.01049	LGALS3;GPNMB;MICA
regulation of glial cell differentiation (GO:0045685)	2018-07-01	0.340376	0.545536	0.431953	0.712903	-1.85926	2.00373	EPHA4
lymphocyte mediated immunity (GO:0002449)	2018-12-02	0.149765	0.304585	0.247042	0.519678	-1.0522	1.9978	CD46;MYO1G
regulation of long-term neuronal synaptic plasticity (GO:0048169)	2018-12-02	0.149765	0.304585	0.247042	0.519678	-1.05173	1.99691	DLG4;NPTN
negative regulation of MAP kinase activity (GO:0043407)	1962-08-01	0.0255115	0.0840485	0.103103	0.322336	-0.540972	1.98462	CD300A;PPP2R1A;HYAL2;SMPD1;INPP5K;PTPRJ;APOE;SORL1
response to epinephrine (GO:0071871)	2018-09-02	0.0914273	0.214018	0.170156	0.41468	-0.829084	1.98334	ATP2B4;SLC9A1
negative regulation of viral-induced cytoplasmic pattern recognition receptor signaling pathway (GO:0039532)	2018-11-02	0.129551	0.275158	0.221111	0.486784	-0.966426	1.97506	C1QBP;TSPAN6
JAK-STAT cascade (GO:0007259)	1941-06-01	0.0290377	0.0927222	0.0985657	0.309707	-0.557935	1.97462	IFNAR2;FER;EGF;STAMBP;PKD2;IFNAR1
regulation of necrotic cell death (GO:0010939)	2014-02-01	0.191761	0.366455	0.299042	0.590498	-1.1915	1.96776	UBB;BIRC2
cell morphogenesis (GO:0000902)	1960-08-01	0.0213376	0.0734045	0.0906702	0.29477	-0.509964	1.96198	CDH5;CDH4;TENM3;CDH2;TENM4;RHOG;RAC1;CLU
regulation of actin filament depolymerization (GO:0030834)	2018-12-02	0.149765	0.304585	0.247042	0.519678	-1.03289	1.96112	SEMA5A;F2RL1
phagocytosis (GO:0006909)	15/136	0.0119284	0.0467088	0.0915677	0.295676	-0.442559	1.96002	ANXA1;ANXA3;HMGB1;MERTK;CORO1C;TMX3;VAMP7;AXL;ADGRB1;ELMO1;PECAM1;TYRO3;MYH9;PIP5K1A;CD302
regulation of necroptotic process (GO:0060544)	2017-03-01	0.0711488	0.183192	0.152373	0.391785	-0.73929	1.95393	UBB;SLC25A4;BIRC2
positive regulation of cholesterol storage (GO:0010886)	2018-07-01	0.340376	0.545536	0.431953	0.712903	-1.81175	1.95253	EHD1
neuron migration (GO:0001764)	1941-05-01	0.0853918	0.207024	0.202842	0.468078	-0.787265	1.93707	GPM6A;NRP1;RAPGEF2;MARK2;FGFR1
regulation of execution phase of apoptosis (GO:1900117)	2014-02-01	0.191761	0.366455	0.299042	0.590498	-1.17167	1.93501	DFFA;FZD3
response to glucocorticoid (GO:0051384)	2025-04-01	0.0530074	0.149348	0.132278	0.366338	-0.657192	1.93038	ANXA1;ADAM9;SLIT2;SSTR2
positive regulation of exosomal secretion (GO:1903543)	2016-03-01	0.0611238	0.160364	0.136032	0.370961	-0.68975	1.92775	SDC4;SDC1;SNF8
negative regulation of axon regeneration (GO:0048681)	2018-08-01	0.37845	0.563751	0.470735	0.723945	-1.98136	1.92523	EPHA4
activation of MAPKK activity (GO:0000186)	1934-05-01	0.0438854	0.12809	0.124068	0.350618	-0.612669	1.91531	TAOK3;ADAM9;TNIK;RAF1;TGFBR1
digestive system development (GO:0055123)	2023-04-01	0.0406049	0.121652	0.108521	0.328553	-0.595468	1.9078	ITGB4;COBL;ITGA6;FGFR2
negative regulation of reactive oxygen species biosynthetic process (GO:1903427)	2014-02-01	0.191761	0.366455	0.299042	0.590498	-1.1549	1.90731	ATP2B4;PARK7
hyaluronan catabolic process (GO:0030214)	2017-03-01	0.0711488	0.183192	0.152373	0.391785	-0.719669	1.90207	HYAL2;CD44;SLC9A1
neurogenesis (GO:0022008)	1951-06-01	0.0720456	0.183351	0.1914	0.454836	-0.72234	1.90008	DAGLA;RYK;DCHS1;DAGLB;EPHB1;CIT
positive regulation of behavior (GO:0048520)	2018-09-02	0.0914273	0.214018	0.170156	0.41468	-0.779976	1.86587	NLGN1;STRA6
response to catecholamine (GO:0071869)	2018-07-02	0.05755	0.154681	0.121696	0.345484	-0.652375	1.8626	GNB1;ADCY6
regulation of protein modification process (GO:0031399)	1943-06-01	0.0357527	0.109038	0.114784	0.345484	-0.557981	1.85871	PPP1R16B;FER;HSPB1;PLXNB2;PTK2;CORO1C
negative regulation of dendrite development (GO:2000171)	2018-08-02	0.0738607	0.183351	0.145505	0.377505	-0.711888	1.85488	RAPGEF2;YWHAH
positive regulation of interleukin-10 production (GO:0032733)	2023-03-01	0.144242	0.300551	0.260111	0.542286	-0.957499	1.85397	CD274;HMGB1;CD46
glycerolipid metabolic process (GO:0046486)	2018-11-02	0.129551	0.275158	0.221111	0.486784	-0.903422	1.84631	PIP5K1A;DGKZ
heart morphogenesis (GO:0003007)	1951-06-01	0.0720456	0.183351	0.1914	0.454836	-0.699478	1.83995	ACVR1;FLRT2;INSR;PTK2;TGFBR1;BMPR1A
regulation of protein localization to cell periphery (GO:1904375)	2013-02-01	0.170546	0.336766	0.273063	0.559914	-1.03907	1.83785	STX7;LDLRAP1
regulation of leukocyte chemotaxis (GO:0002688)	1931-04-01	0.100894	0.231251	0.213986	0.48658	-0.794396	1.8221	F2RL1;SLIT2;IL6R;SLC8B1
positive regulation of programmed cell death (GO:0043068)	24/258	0.0145533	0.0535148	0.15497	0.397371	-0.428463	1.81237	ITGB1;UNC13B;VAV3;NGFR;DIABLO;HIP1R;LILRB1;HMGB1;PSEN1;VAV2;APH1A;NET1;ABR;NCSTN;MELK;UBB;C1QBP;ABL1;ITGA6;APBB1;FADD;RAC1;SLIT2;PHLDA3
regulation of cellular response to insulin stimulus (GO:1900076)	2018-08-02	0.0738607	0.183351	0.145505	0.377505	-0.694492	1.80955	NGFR;OGT
cholesterol catabolic process (GO:0006707)	2018-10-02	0.110051	0.243572	0.195425	0.454836	-0.818197	1.80561	APOE;SCARF1
ER overload response (GO:0006983)	2018-08-02	0.0738607	0.183351	0.145505	0.377505	-0.690528	1.79922	GSK3B;SELENOS
secretion (GO:0046903)	2014-02-01	0.191761	0.366455	0.299042	0.590498	-1.0892	1.79881	PRKCI;NPR1
regulation of blood circulation (GO:1903522)	1937-05-01	0.0597734	0.159039	0.155896	0.399197	-0.638326	1.79829	ACE2;CAMK2D;ACE;ECE1;CACNA1H
negative regulation of cytoplasmic translation (GO:2000766)	2018-07-01	0.340376	0.545536	0.431953	0.712903	-1.66709	1.79663	FMR1
phosphatidylinositol dephosphorylation (GO:0046856)	2018-12-02	0.149765	0.304585	0.247042	0.519678	-0.945071	1.79439	MTMR1;INPP5K
negative regulation of synaptic transmission (GO:0050805)	2028-04-01	0.0750123	0.185716	0.171419	0.416399	-0.692461	1.79354	ACHE;NLGN4X;SLC30A1;SHANK2
negative regulation of receptor binding (GO:1900121)	2018-12-02	0.149765	0.304585	0.247042	0.519678	-0.939673	1.78414	ADAM15;B2M
cellular response to bacterial lipopeptide (GO:0071221)	2018-07-01	0.340376	0.545536	0.431953	0.712903	-1.65495	1.78354	TLR2
skeletal muscle organ development (GO:0060538)	1930-05-01	0.0271188	0.0884855	0.0869929	0.285594	-0.491935	1.77467	IGSF8;MYMX;BASP1;DISP1;STRA6
cell-cell adhesion mediated by cadherin (GO:0044331)	2024-04-01	0.0465761	0.134786	0.120145	0.345484	-0.578396	1.77375	CDH5;CDH4;FER;CDH2
regulation of protein exit from endoplasmic reticulum (GO:0070861)	2018-11-02	0.129551	0.275158	0.221111	0.486784	-0.867843	1.77359	TMEM30A;SORL1
positive regulation of dendrite morphogenesis (GO:0050775)	2017-03-01	0.0711488	0.183192	0.152373	0.391785	-0.670159	1.77122	PTPRD;CAPRIN1;LRP8
negative regulation of STAT cascade (GO:1904893)	1942-05-01	0.0925688	0.215878	0.215256	0.486784	-0.743992	1.77055	FLRT2;FLRT3;NF2;ADIPOR1;LRRC4B
positive regulation of receptor internalization (GO:0002092)	2022-04-01	0.0350954	0.108355	0.097433	0.3077	-0.525536	1.76038	CD63;EGF;FMR1;MAGI2
regulation of voltage-gated calcium channel activity (GO:1901385)	2026-04-01	0.059895	0.159039	0.144889	0.377505	-0.62515	1.7599	CACNB2;AHNAK;FMR1;CBARP
glycosyl compound catabolic process (GO:1901658)	2018-07-01	0.340376	0.545536	0.431953	0.712903	-1.63227	1.7591	GBA2
ventricular septum development (GO:0003281)	2029-05-01	0.0236907	0.079451	0.0787696	0.263694	-0.469503	1.7572	ACVR1;BMPR2;TGFBR1;STRA6;TGFBR2
actin crosslink formation (GO:0051764)	2018-10-02	0.110051	0.243572	0.195425	0.454836	-0.796127	1.7569	PLS3;LCP1
regulation of reactive oxygen species biosynthetic process (GO:1903426)	2017-03-01	0.0711488	0.183192	0.152373	0.391785	-0.660807	1.7465	GPRIN1;ADGRB1;PARK7
regulation of T cell cytokine production (GO:0002724)	2014-02-01	0.191761	0.366455	0.299042	0.590498	-1.05619	1.7443	FZD5;B2M
retrograde transport, endosome to plasma membrane (GO:1990126)	2015-02-01	0.213291	0.39803	0.324864	0.623045	-1.1255	1.73901	ANKRD27;WASHC2C
protein localization to lysosome (GO:0061462)	1931-04-01	0.100894	0.231251	0.213986	0.48658	-0.756805	1.73587	CACNG8;NEDD4;NAGPA;SORL1
regulation of protein polymerization (GO:0032271)	1931-05-01	0.0308467	0.0974987	0.0956453	0.306722	-0.497419	1.73038	RASA1;ABL1;ARHGAP18;HCLS1;EPS8L2
negative regulation of fatty acid biosynthetic process (GO:0045717)	2018-12-02	0.149765	0.304585	0.247042	0.519678	-0.908794	1.72551	CEACAM1;BRCA1
positive regulation of protein metabolic process (GO:0051247)	1997-11-01	0.0239109	0.0800458	0.11836	0.345484	-0.460343	1.71865	NSF;GSK3B;ROCK2;NEDD4;WWP1;APOE;PSEN1;SNF8;CLU;SORL1;VPS28
response to prostaglandin E (GO:0034695)	2013-02-01	0.170546	0.336766	0.273063	0.559914	-0.97042	1.71643	GNB1;ADCY6
neuronal ion channel clustering (GO:0045161)	2018-10-02	0.110051	0.243572	0.195425	0.454836	-0.777652	1.71613	CNTNAP2;CNTN2
energy reserve metabolic process (GO:0006112)	2022-03-01	0.130724	0.275924	0.241341	0.519678	-0.843354	1.71594	GSK3B;PHKA1;PHKB
sterol homeostasis (GO:0055092)	1959-07-01	0.0523813	0.148932	0.162063	0.413008	-0.579598	1.70935	ABCA1;EHD1;LRP5;APOE;TMEM97;LDLRAP1;LDLR
regulation of myeloid leukocyte mediated immunity (GO:0002886)	2018-12-02	0.149765	0.304585	0.247042	0.519678	-0.897877	1.70479	ADGRE2;FER
myeloid cell differentiation (GO:0030099)	1945-06-01	0.0433901	0.127141	0.132254	0.366338	-0.540525	1.69591	CASP3;ACIN1;HCLS1;EVI2B;PTPN2;RASGRP4
positive regulation of neurological system process (GO:0031646)	2018-08-02	0.0738607	0.183351	0.145505	0.377505	-0.650449	1.69479	TENM4;PARD3
positive regulation of histone H4 acetylation (GO:0090240)	2018-08-02	0.0738607	0.183351	0.145505	0.377505	-0.645922	1.683	MUC1;BRCA1
regulation of blood coagulation (GO:0030193)	1931-05-01	0.0308467	0.0974987	0.0956453	0.306722	-0.483187	1.68087	THBD;TEC;F2RL1;ENPP4;APOE
ganglion development (GO:0061548)	2018-11-02	0.129551	0.275158	0.221111	0.486784	-0.822444	1.68081	NRP1;FZD3
negative regulation of endoplasmic reticulum stress-induced intrinsic apoptotic signaling pathway (GO:1902236)	2015-02-01	0.213291	0.39803	0.324864	0.623045	-1.08612	1.67816	SELENOS;PARK7
negative regulation of T cell apoptotic process (GO:0070233)	2018-10-02	0.110051	0.243572	0.195425	0.454836	-0.758817	1.67457	PRKCQ;FADD
positive regulation of alpha-beta T cell proliferation (GO:0046641)	2014-02-01	0.191761	0.366455	0.299042	0.590498	-1.01094	1.66956	CD55;TGFBR2
icosanoid metabolic process (GO:0006690)	1947-06-01	0.0519758	0.148004	0.150903	0.390967	-0.564179	1.66826	GGT5;ABCC1;DAGLA;DPEP1;DAGLB;GGT1
negative regulation of DNA biosynthetic process (GO:2000279)	1931-04-01	0.100894	0.231251	0.213986	0.48658	-0.726493	1.66635	BMPR2;XRN1;SRC;FAM129B
regulation of integrin-mediated signaling pathway (GO:2001044)	2018-12-02	0.149765	0.304585	0.247042	0.519678	-0.877464	1.66603	CD63;EMP2
cholesterol transport (GO:0030301)	1945-06-01	0.0433901	0.127141	0.132254	0.366338	-0.530251	1.66367	ABCA1;APOE;LDLRAP1;CLU;LDLR;ABCG2
dosage compensation by inactivation of X chromosome (GO:0009048)	2018-07-01	0.340376	0.545536	0.431953	0.712903	-1.54256	1.66242	BRCA1
neuromuscular process controlling balance (GO:0050885)	2015-02-01	0.213291	0.39803	0.324864	0.623045	-1.07589	1.66235	CLN3;NRXN1
adaptive immune response based on somatic recombination of immune receptors built from immunoglobulin superfamily domains (GO:0002460)	2015-02-01	0.213291	0.39803	0.324864	0.623045	-1.06978	1.65291	CD46;MYO1G
regulation of cell junction assembly (GO:1901888)	2016-03-01	0.0611238	0.160364	0.136032	0.370961	-0.590069	1.64916	TJP1;FLOT1;RAPGEF2
negative regulation of signal transduction by p53 class mediator (GO:1901797)	2016-02-01	0.23503	0.428327	0.350429	0.659881	-1.13869	1.64887	RFFL;CD44
protein palmitoylation (GO:0018345)	1931-04-01	0.100894	0.231251	0.213986	0.48658	-0.709233	1.62676	ZDHHC20;ZDHHC5;SELENOK;ZDHHC2
endodermal cell differentiation (GO:0035987)	1933-04-01	0.120131	0.262768	0.243816	0.519678	-0.767263	1.62596	ITGA4;MMP15;ITGA7;ITGA5
viral RNA genome replication (GO:0039694)	2013-02-01	0.170546	0.336766	0.273063	0.559914	-0.918261	1.62417	EEA1;ROCK2
negative regulation of epidermal growth factor-activated receptor activity (GO:0007175)	2014-02-01	0.191761	0.366455	0.299042	0.590498	-0.980758	1.61973	GPRC5A;CBL
pyrimidine-containing compound metabolic process (GO:0072527)	2016-02-01	0.23503	0.428327	0.350429	0.659881	-1.11596	1.61596	SLC19A3;SLC19A2
cellular response to reactive oxygen species (GO:0034614)	1966-08-01	0.0354997	0.108355	0.130641	0.366338	-0.482486	1.61065	NET1;PDGFRA;FER;CHUK;ABL1;DPEP1;PARK7;PKD2
negative regulation of T cell differentiation in thymus (GO:0033085)	2018-07-01	0.340376	0.545536	0.431953	0.712903	-1.49379	1.60987	PTPN2
negative regulation of lyase activity (GO:0051350)	2023-04-01	0.0406049	0.121652	0.108521	0.328553	-0.502115	1.60871	GRM3;EDNRB;GNAI3;GNAI2
DNA damage response, signal transduction resulting in transcription (GO:0042772)	2015-02-01	0.213291	0.39803	0.324864	0.623045	-1.03305	1.59616	MUC1;BRCA1
growth hormone secretion (GO:0030252)	2018-07-01	0.340376	0.545536	0.431953	0.712903	-1.47949	1.59445	CDK16
DNA catabolic process, endonucleolytic (GO:0000737)	2023-03-01	0.144242	0.300551	0.260111	0.542286	-0.823206	1.59394	DFFA;CASP3;HMGB1
negative regulation of necrotic cell death (GO:0060547)	2018-08-02	0.0738607	0.183351	0.145505	0.377505	-0.610392	1.59042	SLC25A4;BIRC2
positive regulation of transforming growth factor beta production (GO:0071636)	2018-09-02	0.0914273	0.214018	0.170156	0.41468	-0.664118	1.58871	ATP6AP2;CD46
response to heparin (GO:0071503)	2018-07-01	0.340376	0.545536	0.431953	0.712903	-1.47307	1.58753	SLIT2
negative regulation of cytokine secretion (GO:0050710)	1941-05-01	0.0853918	0.207024	0.202842	0.468078	-0.643114	1.58239	ANXA1;F2RL1;LILRB1;EZR;LGR4
positive regulation of cytokine production involved in immune response (GO:0002720)	2016-03-01	0.0611238	0.160364	0.136032	0.370961	-0.564792	1.57851	FZD5;F2RL1;B2M
regulation of proteolysis involved in cellular protein catabolic process (GO:1903050)	2024-03-01	0.158194	0.319122	0.27906	0.567848	-0.852386	1.57174	EPHA4;USP14;UBB
activation of GTPase activity (GO:0090630)	1985-09-01	0.0560207	0.154681	0.191094	0.454836	-0.543487	1.56635	USP6NL;NTRK3;RHOG;PIP5K1A;TSC1;EPHA1;CORO1C;EPHA2;TBC1D10B
regulation of microtubule polymerization (GO:0031113)	1936-05-01	0.0541584	0.152247	0.144935	0.377505	-0.533953	1.55692	PAK1;ABL1;TBCD;RAC1;MET
chylomicron remnant clearance (GO:0034382)	2018-08-02	0.0738607	0.183351	0.145505	0.377505	-0.596285	1.55366	APOE;LDLR
positive regulation of calcium ion import (GO:0090280)	2018-11-02	0.129551	0.275158	0.221111	0.486784	-0.758954	1.55106	PDGFRB;LGALS3
regulation of protein K63-linked ubiquitination (GO:1900044)	2018-07-01	0.340376	0.545536	0.431953	0.712903	-1.43787	1.5496	BIRC2
positive regulation of mRNA binding (GO:1902416)	2018-08-01	0.37845	0.563751	0.470735	0.723945	-1.5943	1.54913	FMR1
negative regulation of blood pressure (GO:0045776)	2014-02-01	0.191761	0.366455	0.299042	0.590498	-0.936488	1.54661	BMPR2;PRCP
regulation of intrinsic apoptotic signaling pathway in response to DNA damage by p53 class mediator (GO:1902165)	2013-02-01	0.170546	0.336766	0.273063	0.559914	-0.873528	1.54505	MUC1;CD44
peptidyl-threonine modification (GO:0018210)	1990-11-01	0.0143545	0.0529403	0.0829153	0.275395	-0.363533	1.54272	ACVR1;GSK3B;CAMK2D;MAP2K1;CAMKV;PDPK1;ROCK2;DCLK1;MARK2;TGFBR1;TGFBR2
cytosolic calcium ion transport (GO:0060401)	2023-03-01	0.144242	0.300551	0.260111	0.542286	-0.796209	1.54167	CACNA2D1;ITPR3;SLC8A1
negative regulation of actin filament polymerization (GO:0030837)	2023-03-01	0.144242	0.300551	0.260111	0.542286	-0.794266	1.53791	HIP1R;MYADM;SLIT2
positive regulation of interleukin-17 production (GO:0032740)	2014-02-01	0.191761	0.366455	0.299042	0.590498	-0.931052	1.53764	PRKCQ;MYD88
regulation of protein import into nucleus (GO:0042306)	2026-04-01	0.059895	0.159039	0.144889	0.377505	-0.543691	1.53058	JUP;FZD7;GNAQ;HYAL2
T-helper cell differentiation (GO:0042093)	2018-12-02	0.149765	0.304585	0.247042	0.519678	-0.80535	1.52911	HMGB1;ATP7A
positive regulation of NF-kappaB import into nucleus (GO:0042346)	2016-02-01	0.23503	0.428327	0.350429	0.659881	-1.05516	1.52793	RHOA;TLR2
regulation of nitric oxide biosynthetic process (GO:0045428)	1933-05-01	0.0392256	0.119047	0.114195	0.344894	-0.471457	1.52678	HSP90AB1;INSR;ATP2B4;PKD2;CLU
negative regulation of receptor activity (GO:2000272)	1933-04-01	0.120131	0.262768	0.243816	0.519678	-0.719498	1.52474	GPRC5A;CBL;EPHB2;PKD2
negative regulation of complement activation (GO:0045916)	2018-07-01	0.340376	0.545536	0.431953	0.712903	-1.41325	1.52307	CD55
peptide hormone secretion (GO:0030072)	2026-03-01	0.187231	0.363185	0.317267	0.618637	-0.908028	1.52132	PTPRN;PARK7;CDK16
Rab protein signal transduction (GO:0032482)	1971-08-01	0.051311	0.14746	0.169775	0.41468	-0.511663	1.51956	RAB20;RAB5C;RAB15;RAB23;RAB13;RAB39A;RAB38;RAB28
neuron projection regeneration (GO:0031102)	2018-11-02	0.129551	0.275158	0.221111	0.486784	-0.743095	1.51865	APOE;FOLR1
positive regulation of cellular response to insulin stimulus (GO:1900078)	2016-02-01	0.23503	0.428327	0.350429	0.659881	-1.04761	1.51699	IRS1;SORBS1
neuron differentiation (GO:0030182)	15/140	0.015269	0.0558171	0.108082	0.328553	-0.361887	1.51338	FZD1;FZD3;MAP2K1;FZD2;NLGN4X;TENM3;FZD5;TENM4;RYK;FMR1;FZD7;TGFBR1;PTPRD;CASP3;ITM2C
positive regulation of neuron death (GO:1901216)	1939-05-01	0.0719563	0.183351	0.178788	0.433453	-0.573699	1.5098	GSK3B;PRNP;EPHA7;CLU;PICALM
positive regulation of steroid metabolic process (GO:0045940)	2018-11-02	0.129551	0.275158	0.221111	0.486784	-0.738703	1.50967	APOE;LDLRAP1
regulation of PERK-mediated unfolded protein response (GO:1903897)	2018-09-02	0.0914273	0.214018	0.170156	0.41468	-0.630542	1.50839	HSPA5;NCK1
peptidyl-serine dephosphorylation (GO:0070262)	2018-11-02	0.129551	0.275158	0.221111	0.486784	-0.737009	1.50621	NCK1;PPP1CA
regulation of lysosomal protein catabolic process (GO:1905165)	2018-07-02	0.05755	0.154681	0.121696	0.345484	-0.526848	1.5042	LRP2;LDLR
response to hydrogen peroxide (GO:0042542)	1944-05-01	0.107813	0.243572	0.240755	0.519678	-0.674175	1.50163	NET1;STK26;ABL1;ADAM9;PARK7
cholesterol homeostasis (GO:0042632)	1959-07-01	0.0523813	0.148932	0.162063	0.413008	-0.506293	1.49316	ABCA1;EHD1;LRP5;APOE;TMEM97;LDLRAP1;LDLR
negative regulation of cell migration involved in sprouting angiogenesis (GO:0090051)	2015-02-01	0.213291	0.39803	0.324864	0.623045	-0.964647	1.49047	TBXA2R;RHOA
sulfate transport (GO:0008272)	2016-03-01	0.0611238	0.160364	0.136032	0.370961	-0.531229	1.48471	SLC26A2;SLC26A11;SLC26A6
sterol catabolic process (GO:0016127)	2018-10-02	0.110051	0.243572	0.195425	0.454836	-0.669675	1.47785	APOE;SCARF1
negative regulation of defense response to virus (GO:0050687)	2018-12-02	0.149765	0.304585	0.247042	0.519678	-0.775474	1.47238	C1QBP;TSPAN6
regulation of microtubule cytoskeleton organization (GO:0070507)	2024-04-01	0.0465761	0.134786	0.120145	0.345484	-0.479286	1.46981	GSK3B;PHLDB2;BICD2;EPHA3
cellular response to virus (GO:0098586)	2016-02-01	0.23503	0.428327	0.350429	0.659881	-1.00867	1.4606	CHUK;FMR1
endothelium development (GO:0003158)	2018-11-02	0.129551	0.275158	0.221111	0.486784	-0.71415	1.45949	KDR;PECAM1
negative regulation of intrinsic apoptotic signaling pathway in response to DNA damage (GO:1902230)	2025-04-01	0.0530074	0.149348	0.132278	0.366338	-0.494949	1.45383	MUC1;ACKR3;CLU;CD44
phospholipid efflux (GO:0033700)	2013-02-01	0.170546	0.336766	0.273063	0.559914	-0.819982	1.45034	ABCA1;APOE
regulation of endoplasmic reticulum stress-induced intrinsic apoptotic signaling pathway (GO:1902235)	2021-03-01	0.117684	0.258021	0.222809	0.488793	-0.675144	1.44464	SELENOS;PARK7;NCK1
response to exogenous dsRNA (GO:0043330)	1934-04-01	0.130297	0.275924	0.259066	0.542286	-0.705667	1.43811	COLEC12;RFTN1;FLOT1;SLC3A2
vacuolar transport (GO:0007034)	1930-04-01	0.0918553	0.214616	0.199472	0.462014	-0.60207	1.43747	CLN3;HGSNAT;NEDD4;ATP6V0D1
positive regulation of locomotion (GO:0040017)	1934-05-01	0.0438854	0.12809	0.124068	0.350618	-0.459219	1.4356	PDGFRB;F2RL1;STX4;STX3;VPS37B
macrophage chemotaxis (GO:0048246)	2018-11-02	0.129551	0.275158	0.221111	0.486784	-0.698352	1.42721	LGALS3;EDNRB
glutathione metabolic process (GO:0006749)	1950-06-01	0.0666645	0.173924	0.180906	0.438019	-0.525991	1.42443	GGT5;G6PD;GSR;DPEP1;PARK7;GGT1
mesenchyme morphogenesis (GO:0072132)	2016-02-01	0.23503	0.428327	0.350429	0.659881	-0.979623	1.41854	ACVR1;BMPR1A
sulfur amino acid metabolic process (GO:0000096)	2023-03-01	0.144242	0.300551	0.260111	0.542286	-0.732371	1.41806	ADI1;DPEP1;PCYOX1
positive regulation of catecholamine secretion (GO:0033605)	2018-07-01	0.340376	0.545536	0.431953	0.712903	-1.31411	1.41622	GRK2
regulation of interferon-alpha secretion (GO:1902739)	2018-07-01	0.340376	0.545536	0.431953	0.712903	-1.31314	1.41518	CHUK
regulation of mammary gland epithelial cell proliferation (GO:0033599)	2018-11-02	0.129551	0.275158	0.221111	0.486784	-0.691559	1.41333	RTN4;ROBO1
regulation of protein metabolic process (GO:0051246)	1960-07-01	0.0564814	0.154681	0.171078	0.416112	-0.491289	1.41189	ACE;ROCK2;FURIN;APOE;LILRB2;SNF8;LDLR
negative regulation of interleukin-2 production (GO:0032703)	2016-02-01	0.23503	0.428327	0.350429	0.659881	-0.974559	1.4112	PRNP;EZR
positive regulation of phospholipid transport (GO:2001140)	2018-07-01	0.340376	0.545536	0.431953	0.712903	-1.30328	1.40455	APOE
bile acid secretion (GO:0032782)	2018-07-01	0.340376	0.545536	0.431953	0.712903	-1.2993	1.40026	SLC9A3R1
osteoblast development (GO:0002076)	2018-09-02	0.0914273	0.214018	0.170156	0.41468	-0.585016	1.39948	ACHE;LRP5
adenylate cyclase-inhibiting G-protein coupled acetylcholine receptor signaling pathway (GO:0007197)	2018-07-01	0.340376	0.545536	0.431953	0.712903	-1.29788	1.39874	CHRM3
regulation of peptidyl-serine phosphorylation (GO:0033135)	1987-10-01	0.0280103	0.0913145	0.12475	0.35228	-0.390099	1.39467	PAK1;NTRK3;ATP2B4;HCLS1;INPP5K;BRAF;PARK7;RAF1;CD44;NCK1
oxalate transport (GO:0019532)	2018-11-02	0.129551	0.275158	0.221111	0.486784	-0.680592	1.39091	SLC26A2;SLC26A6
lens fiber cell development (GO:0070307)	2018-07-01	0.340376	0.545536	0.431953	0.712903	-1.28807	1.38816	EPHA2
cellular response to steroid hormone stimulus (GO:0071383)	2021-04-01	0.0300465	0.0955352	0.0869077	0.285594	-0.395497	1.38622	SRC;ATP1A3;ATP1A2;ATP1A1
positive regulation of nitric-oxide synthase biosynthetic process (GO:0051770)	2018-10-02	0.110051	0.243572	0.195425	0.454836	-0.627749	1.38532	KDR;TLR2
positive regulation of cell cycle process (GO:0090068)	11/108	0.0471817	0.136432	0.188536	0.450942	-0.452683	1.38238	PDGFRB;EGF;INSR;RCC2;LRP5;PKP4;BRCA1;CRLF3;PKD2;RHOA;CIT
negative regulation of cell death (GO:0060548)	1982-09-01	0.0463352	0.134786	0.167435	0.41468	-0.449853	1.38188	GSK3B;LRPAP1;GPNMB;AMIGO2;APOE;PARK7;CLU;SORL1;NCK1
epidermal cell differentiation (GO:0009913)	1968-08-01	0.0413652	0.123731	0.145694	0.377733	-0.43329	1.38016	DSP;CLIC4;ST14;ANXA1;CASP3;ADAM9;PIP5K1A;EPHA2
monoamine transport (GO:0015844)	2018-07-01	0.340376	0.545536	0.431953	0.712903	-1.28002	1.37948	SLC6A3
blood vessel endothelial cell proliferation involved in sprouting angiogenesis (GO:0002043)	2018-07-01	0.340376	0.545536	0.431953	0.712903	-1.27929	1.37869	SEMA5A
regulation of multicellular organismal development (GO:2000026)	1944-06-01	0.0394542	0.119644	0.123367	0.349961	-0.426075	1.37734	INSR;DAG1;HMGB1;PHLDB2;EPHA3;TGFBR1
negative regulation of macrophage activation (GO:0043031)	2018-08-01	0.37845	0.563751	0.470735	0.723945	-1.40832	1.36843	LDLR
positive regulation of nucleocytoplasmic transport (GO:0046824)	1934-04-01	0.130297	0.275924	0.259066	0.542286	-0.669431	1.36426	GSK3B;JUP;HYAL2;NEDD4
carbohydrate transport (GO:0008643)	2018-07-01	0.340376	0.545536	0.431953	0.712903	-1.26413	1.36236	SLC26A6
secondary alcohol metabolic process (GO:1902652)	1932-04-01	0.110324	0.243888	0.228778	0.49925	-0.617233	1.36059	ABCA1;EBP;APOE;LDLRAP1
regulation of innate immune response (GO:0045088)	1970-08-01	0.0478398	0.138229	0.161555	0.412274	-0.447405	1.36007	IFNAR2;HSP90AB1;ERAP1;TYRO3;TYK2;SAMHD1;BIRC2;IFNAR1
regulation of NK T cell activation (GO:0051133)	2018-07-01	0.340376	0.545536	0.431953	0.712903	-1.26107	1.35907	CD300A
positive regulation of vascular endothelial growth factor production (GO:0010575)	2025-03-01	0.172538	0.338374	0.29813	0.590498	-0.773056	1.35837	FLT4;BRCA1;IL6ST
divalent inorganic cation homeostasis (GO:0072507)	2024-04-01	0.0465761	0.134786	0.120145	0.345484	-0.44211	1.35581	GPRIN1;ANK3;CNNM2;SLC8A1
kidney mesenchyme development (GO:0072074)	2018-09-02	0.0914273	0.214018	0.170156	0.41468	-0.565975	1.35393	BASP1;PKD2
interleukin-1 beta secretion (GO:0050702)	2018-09-02	0.0914273	0.214018	0.170156	0.41468	-0.565626	1.3531	ABCA1;F2RL1
positive regulation of neutrophil migration (GO:1902624)	2026-03-01	0.187231	0.363185	0.317267	0.618637	-0.806216	1.35075	RIPOR2;C1QBP;RAC1
regulation of smooth muscle cell differentiation (GO:0051150)	2018-08-01	0.37845	0.563751	0.470735	0.723945	-1.38069	1.34158	FGFR2
connective tissue development (GO:0061448)	1931-04-01	0.100894	0.231251	0.213986	0.48658	-0.584871	1.34151	HYAL2;LRP5;ATP7A;CD44
Fc receptor mediated stimulatory signaling pathway (GO:0002431)	14/136	0.0254465	0.0840485	0.14454	0.377505	-0.365159	1.34056	VAV3;HSP90AB1;YES1;SRC;ACTB;PTK2;VAV2;PAK1;ABL1;ELMO1;GRB2;RAC1;MYO1G;NCK1
positive regulation of cysteine-type endopeptidase activity involved in apoptotic signaling pathway (GO:2001269)	2016-03-01	0.0611238	0.160364	0.136032	0.370961	-0.476321	1.33125	TNFRSF10B;TNFRSF10A;FADD
positive regulation of mitotic nuclear division (GO:0045840)	1941-05-01	0.0853918	0.207024	0.202842	0.468078	-0.541027	1.3312	PDGFRB;EGF;INSR;LRP5;PHB2
regulation of hyaluronan biosynthetic process (GO:1900125)	2018-07-01	0.340376	0.545536	0.431953	0.712903	-1.23359	1.32945	EGF
negative regulation of binding (GO:0051100)	1983-10-01	0.0208893	0.0725301	0.101543	0.318526	-0.342623	1.32544	GSK3B;LRPAP1;ROCK1;SMO;DVL1;CPNE1;PARK7;SORL1;ACTB;PPP1CA
ammonium transmembrane transport (GO:0072488)	2018-07-01	0.340376	0.545536	0.431953	0.712903	-1.22824	1.32368	SLC22A5
positive regulation of blood pressure (GO:0045777)	2018-07-01	0.340376	0.545536	0.431953	0.712903	-1.22659	1.3219	TBXA2R
negative regulation of blood vessel diameter (GO:0097756)	2018-12-02	0.149765	0.304585	0.247042	0.519678	-0.691863	1.31363	EDNRB;KEL
negative regulation of intrinsic apoptotic signaling pathway (GO:2001243)	1963-07-01	0.0699462	0.18185	0.199362	0.462014	-0.492498	1.31006	SELENOS;SRC;ACKR3;HSPB1;ENO1;PARK7;CLU
negative regulation of DNA replication (GO:0008156)	2017-02-01	0.25688	0.46007	0.375652	0.688634	-0.963739	1.30986	NF2;PDS5A
positive regulation of tumor necrosis factor-mediated signaling pathway (GO:1903265)	2018-08-01	0.37845	0.563751	0.470735	0.723945	-1.34566	1.30754	CPNE1
modification by symbiont of host morphology or physiology (GO:0044003)	2018-08-01	0.37845	0.563751	0.470735	0.723945	-1.34356	1.3055	DAG1
positive regulation of protein import into nucleus, translocation (GO:0033160)	2018-07-01	0.340376	0.545536	0.431953	0.712903	-1.20797	1.30183	PSEN1
negative regulation of hemostasis (GO:1900047)	2014-02-01	0.191761	0.366455	0.299042	0.590498	-0.788153	1.30164	THBD;APOE
immune response-regulating cell surface receptor signaling pathway (GO:0002768)	2018-12-02	0.149765	0.304585	0.247042	0.519678	-0.683825	1.29837	LILRB1;LILRB2
response to peptide (GO:1901652)	1935-04-01	0.140804	0.295034	0.274494	0.561615	-0.661003	1.29582	PRNP;IRS1;ERBIN;GNAI1
cellular response to hydroxyurea (GO:0072711)	2018-08-01	0.37845	0.563751	0.470735	0.723945	-1.32884	1.2912	FMR1
positive regulation of cholesterol efflux (GO:0010875)	2014-02-01	0.191761	0.366455	0.299042	0.590498	-0.781748	1.29106	ABCA1;APOE
regulation of cardiac muscle cell action potential involved in regulation of contraction (GO:0098909)	2018-09-02	0.0914273	0.214018	0.170156	0.41468	-0.537668	1.28622	HCN4;CAMK2D
regulation of hydrogen peroxide-induced cell death (GO:1903205)	2018-12-02	0.149765	0.304585	0.247042	0.519678	-0.677352	1.28608	STK26;PARK7
pulmonary valve morphogenesis (GO:0003184)	2013-02-01	0.170546	0.336766	0.273063	0.559914	-0.726107	1.2843	NOTCH2;STRA6
response to lead ion (GO:0010288)	2018-07-01	0.340376	0.545536	0.431953	0.712903	-1.18524	1.27734	PPP1CA
glycosaminoglycan biosynthetic process (GO:0006024)	10/100	0.0627004	0.163925	0.217456	0.486784	-0.460901	1.27641	B4GALT1;SDC4;ABCC5;SDC2;SDC3;SDC1;CSPG4;GPC4;GPC6;HSPG2
positive regulation of protein complex disassembly (GO:0043243)	2014-02-01	0.191761	0.366455	0.299042	0.590498	-0.772696	1.27611	INSR;IGF1R
negative regulation of DNA metabolic process (GO:0051053)	1944-05-01	0.107813	0.243572	0.240755	0.519678	-0.572487	1.27513	DFFA;BMPR2;NF2;PDS5A;FAM129B
cellular response to epidermal growth factor stimulus (GO:0071364)	2026-03-01	0.187231	0.363185	0.317267	0.618637	-0.7588	1.2713	PDPK1;ERBB2;INPP5K
negative regulation of phospholipase activity (GO:0010519)	2018-07-01	0.340376	0.545536	0.431953	0.712903	-1.17911	1.27073	ABL1
metanephros development (GO:0001656)	2024-03-01	0.158194	0.319122	0.27906	0.567848	-0.685767	1.26451	ROBO2;BASP1;PKD2
response to unfolded protein (GO:0006986)	1944-05-01	0.107813	0.243572	0.240755	0.519678	-0.566698	1.26224	HSP90AB1;HSPA5;DNAJB4;HSPB1;HSPA2
negative regulation of cellular response to growth factor stimulus (GO:0090288)	1956-06-01	0.102538	0.234587	0.246988	0.519678	-0.554216	1.26224	SPART;NEDD4;CASK;LRP2;SLIT2;FAM129B
V(D)J recombination (GO:0033151)	2018-08-01	0.37845	0.563751	0.470735	0.723945	-1.29821	1.26143	HMGB1
negative regulation of type I interferon-mediated signaling pathway (GO:0060339)	2018-07-01	0.340376	0.545536	0.431953	0.712903	-1.16906	1.2599	PTPN2
regulation of striated muscle contraction (GO:0006942)	1930-04-01	0.0918553	0.214616	0.199472	0.462014	-0.52661	1.2573	HCN4;GRK2;ANK2;ATP1A2
pericardium morphogenesis (GO:0003344)	2018-08-01	0.37845	0.563751	0.470735	0.723945	-1.29116	1.25458	FLRT3
positive regulation of organelle organization (GO:0010638)	1934-05-01	0.0438854	0.12809	0.124068	0.350618	-0.400996	1.25358	GSK3B;ANXA1;ANXA2;SURF4;RAB3GAP2
positive regulation of interleukin-6 secretion (GO:2000778)	2018-03-01	0.0818561	0.20014	0.169291	0.41468	-0.500387	1.25237	HYAL2;F2RL1;HMGB1
respiratory tube development (GO:0030323)	2026-03-01	0.187231	0.363185	0.317267	0.618637	-0.745903	1.2497	ITGA3;FGFR2;STRA6
regulation of coagulation (GO:0050818)	2018-11-02	0.129551	0.275158	0.221111	0.486784	-0.611309	1.24932	PROCR;F2RL1
regulation of B cell proliferation (GO:0030888)	1944-05-01	0.107813	0.243572	0.240755	0.519678	-0.558185	1.24328	VAV3;TFRC;CD300A;IRS2;CD320
T cell migration (GO:0072678)	2017-02-01	0.25688	0.46007	0.375652	0.688634	-0.91372	1.24188	MSN;MYO1G
neurotransmitter transport (GO:0006836)	2017-03-01	0.0711488	0.183192	0.152373	0.391785	-0.467932	1.23674	SLC38A1;SLC6A15;SLC1A3
negative regulation of sodium ion transmembrane transport (GO:1902306)	2018-11-02	0.129551	0.275158	0.221111	0.486784	-0.602175	1.23065	CAMK2D;NEDD4
negative regulation of reactive oxygen species metabolic process (GO:2000378)	2018-02-01	0.278758	0.49171	0.400461	0.712903	-0.961651	1.22842	BRCA1;PARK7
positive regulation of neuroblast proliferation (GO:0002052)	2018-08-01	0.37845	0.563751	0.470735	0.723945	-1.26305	1.22727	FZD3
positive regulation of extracellular matrix organization (GO:1903055)	2018-12-02	0.149765	0.304585	0.247042	0.519678	-0.64403	1.22281	MELTF;DDR2
mesenchymal to epithelial transition (GO:0060231)	2018-11-02	0.129551	0.275158	0.221111	0.486784	-0.596447	1.21895	BASP1;FZD7
intermediate filament bundle assembly (GO:0045110)	2018-07-01	0.340376	0.545536	0.431953	0.712903	-1.12976	1.21755	PKP2
purine ribonucleotide transport (GO:0015868)	2018-08-01	0.37845	0.563751	0.470735	0.723945	-1.25304	1.21754	SLC25A4
positive regulation of membrane depolarization (GO:1904181)	2018-08-02	0.0738607	0.183351	0.145505	0.377505	-0.466382	1.21519	KDR;ANK3
positive regulation of DNA binding (GO:0043388)	1935-04-01	0.140804	0.295034	0.274494	0.561615	-0.61984	1.21512	EGF;HMGB1;PARK7;FAM129B
dorsal aorta morphogenesis (GO:0035912)	2018-08-01	0.37845	0.563751	0.470735	0.723945	-1.24635	1.21104	BMPR1A
interleukin-1 beta production (GO:0032611)	2018-10-02	0.110051	0.243572	0.195425	0.454836	-0.546445	1.2059	ABCA1;F2RL1
central nervous system neuron differentiation (GO:0021953)	1933-04-01	0.120131	0.262768	0.243816	0.519678	-0.56695	1.20147	GRID2;RYK;ATP7A;GBA2
muscle cell development (GO:0055001)	2014-02-01	0.191761	0.366455	0.299042	0.590498	-0.726601	1.19998	SDC1;ANK2
positive regulation of apoptotic signaling pathway (GO:2001235)	1977-09-01	0.0327967	0.1034	0.13135	0.366338	-0.350138	1.19657	BCAP31;GSK3B;SLC9A3R1;TRAF7;LCK;HYAL2;HIP1R;FADD;TGFBR1
regulation of atrial cardiac muscle cell membrane depolarization (GO:0060371)	2018-07-01	0.340376	0.545536	0.431953	0.712903	-1.10922	1.19541	SCN5A
heme catabolic process (GO:0042167)	2018-08-01	0.37845	0.563751	0.470735	0.723945	-1.23001	1.19517	HMOX2
regulation of viral entry into host cell (GO:0046596)	2027-03-01	0.20223	0.383909	0.33642	0.642241	-0.747493	1.19475	IFITM3;LGALS1;NECTIN2
positive regulation of histone phosphorylation (GO:0033129)	2018-07-01	0.340376	0.545536	0.431953	0.712903	-1.10712	1.19314	FMR1
glycogen catabolic process (GO:0005980)	2019-03-01	0.0932078	0.21602	0.186717	0.446991	-0.502281	1.19188	GAA;PHKA1;PHKB
endonucleolytic cleavage in ITS1 to separate SSU-rRNA from 5.8S rRNA and LSU-rRNA from tricistronic rRNA transcript (SSU-rRNA, 5.8S rRNA, LSU-rRNA) (GO:0000447)	2018-08-01	0.37845	0.563751	0.470735	0.723945	-1.22459	1.1899	UTP20
regulation of wound healing, spreading of epidermal cells (GO:1903689)	2018-07-01	0.340376	0.545536	0.431953	0.712903	-1.10237	1.18803	PHLDB2
regulation of histone deacetylase activity (GO:1901725)	2018-07-01	0.340376	0.545536	0.431953	0.712903	-1.10138	1.18696	CAMK2D
cell projection assembly (GO:0030031)	2021-03-01	0.117684	0.258021	0.222809	0.488793	-0.553654	1.18468	RHOG;RAC1;RHOQ
positive regulation of respiratory burst (GO:0060267)	2018-09-01	0.414327	0.589687	0.506872	0.739717	-1.34285	1.18318	INSR
protein modification process (GO:0036211)	1985-09-01	0.0560207	0.154681	0.191094	0.454836	-0.407166	1.17347	CHRM3;MANBA;YES1;MMP15;UBE2D3;ABL1;ABL2;NAGPA;SEPHS1
regulation of lipid metabolic process (GO:0019216)	10/101	0.0661725	0.172881	0.22554	0.493914	-0.431558	1.17189	ABCA1;ACOX1;ACSL1;IRS1;PSAP;IRS2;PLIN2;ADIPOR1;FGFR4;PLPP1
cellular response to pH (GO:0071467)	2017-02-01	0.25688	0.46007	0.375652	0.688634	-0.861796	1.17131	MCOLN1;SLC9A1
negative regulation of intrinsic apoptotic signaling pathway by p53 class mediator (GO:1902254)	2015-02-01	0.213291	0.39803	0.324864	0.623045	-0.757583	1.17054	MUC1;CD44
positive regulation of protein autophosphorylation (GO:0031954)	2023-03-01	0.144242	0.300551	0.260111	0.542286	-0.603641	1.16881	RAP2A;ACE;GPNMB
regulation of cholesterol metabolic process (GO:0090181)	1942-05-01	0.0925688	0.215878	0.215256	0.486784	-0.49112	1.16877	FASN;CYP51A1;APOE;LDLRAP1;TM7SF2
negative regulation of nitric oxide metabolic process (GO:1904406)	2018-08-01	0.37845	0.563751	0.470735	0.723945	-1.20275	1.16868	ATP2B4
negative regulation of peptidyl-serine phosphorylation (GO:0033137)	2019-02-01	0.300588	0.519425	0.424795	0.712903	-0.969622	1.1655	INPP5K;NCK1
negative regulation of acute inflammatory response (GO:0002674)	2018-07-01	0.340376	0.545536	0.431953	0.712903	-1.07803	1.1618	SELENOS
T cell differentiation (GO:0030217)	1939-05-01	0.0719563	0.183351	0.178788	0.433453	-0.440952	1.16045	JAG2;ANXA1;LCK;FADD;PTPN2
gap junction assembly (GO:0016264)	2018-07-01	0.340376	0.545536	0.431953	0.712903	-1.07617	1.1598	GJA1
cytosolic transport (GO:0016482)	11/119	0.082454	0.20147	0.273421	0.56034	-0.462283	1.15363	EEA1;MYO1D;TGOLN2;ANKRD27;LAMP1;SORT1;WASHC2C;EMP2;SNF8;TBC1D10B;WASHC2A
negative regulation of cation channel activity (GO:2001258)	1931-04-01	0.100894	0.231251	0.213986	0.48658	-0.498651	1.14375	FMR1;EPHB2;PKD2;CBARP
regulation of receptor binding (GO:1900120)	2018-09-02	0.0914273	0.214018	0.170156	0.41468	-0.476518	1.13993	ADAM15;B2M
negative regulation of protein targeting to membrane (GO:0090315)	2018-07-01	0.340376	0.545536	0.431953	0.712903	-1.05319	1.13503	INPP5K
porphyrin-containing compound catabolic process (GO:0006787)	2018-08-01	0.37845	0.563751	0.470735	0.723945	-1.16757	1.13449	HMOX2
negative regulation of response to interferon-gamma (GO:0060331)	2018-07-01	0.340376	0.545536	0.431953	0.712903	-1.05018	1.13178	PTPN2
positive regulation of toll-like receptor 4 signaling pathway (GO:0034145)	2018-09-01	0.414327	0.589687	0.506872	0.739717	-1.28319	1.13061	F2RL1
regulation of interleukin-12 secretion (GO:2001182)	2018-07-01	0.340376	0.545536	0.431953	0.712903	-1.04673	1.12807	LILRB1
regulation of epithelial to mesenchymal transition (GO:0010717)	1969-08-01	0.0445252	0.129857	0.153526	0.393938	-0.361278	1.12419	CRB2;DAG1;ADIPOR1;PHLDB2;EPHA3;TGFBR1;VASN;TGFBR2
positive regulation of activin receptor signaling pathway (GO:0032927)	2018-07-01	0.340376	0.545536	0.431953	0.712903	-1.04074	1.12161	ACVR2B
negative regulation of inclusion body assembly (GO:0090084)	2018-11-02	0.129551	0.275158	0.221111	0.486784	-0.548683	1.12133	HSPA2;SORL1
retrograde protein transport, ER to cytosol (GO:0030970)	2019-02-01	0.300588	0.519425	0.424795	0.712903	-0.932397	1.12076	SELENOS;HM13
regulation of memory T cell differentiation (GO:0043380)	2018-08-01	0.37845	0.563751	0.470735	0.723945	-1.15297	1.12031	CD46
regulation of protein catabolic process (GO:0042176)	1992-10-01	0.0391447	0.119047	0.157452	0.402904	-0.345464	1.11947	NSF;GSK3B;NEDD4;ADGRB1;WWP1;FURIN;PHB;SNF8;SORL1;VPS28
negative regulation of interferon-gamma-mediated signaling pathway (GO:0060336)	2018-07-01	0.340376	0.545536	0.431953	0.712903	-1.03445	1.11483	PTPN2
negative regulation of protein kinase activity by regulation of protein phosphorylation (GO:0044387)	2018-08-01	0.37845	0.563751	0.470735	0.723945	-1.14424	1.11183	CORO1C
negative regulation of dendritic spine development (GO:0061000)	2018-07-01	0.340376	0.545536	0.431953	0.712903	-1.03025	1.11031	NLGN1
negative regulation of proteasomal ubiquitin-dependent protein catabolic process (GO:0032435)	2025-04-01	0.0530074	0.149348	0.132278	0.366338	-0.376733	1.10659	USP14;HSP90AB1;PARK7;OGT
negative regulation of B cell apoptotic process (GO:0002903)	2018-08-01	0.37845	0.563751	0.470735	0.723945	-1.13499	1.10284	IRS2
substrate-dependent cell migration (GO:0006929)	2016-02-01	0.23503	0.428327	0.350429	0.659881	-0.761306	1.10241	NRP1;ITGA2
negative regulation of peptide hormone secretion (GO:0090278)	2017-02-01	0.25688	0.46007	0.375652	0.688634	-0.810747	1.10192	IRS1;ADRA2A
embryo development ending in birth or egg hatching (GO:0009792)	2018-02-01	0.278758	0.49171	0.400461	0.712903	-0.860579	1.09931	BRCA1;FGFR1
ionotropic glutamate receptor signaling pathway (GO:0035235)	2018-10-02	0.110051	0.243572	0.195425	0.454836	-0.497831	1.09862	CLN3;GPRIN1
positive regulation of ceramide biosynthetic process (GO:2000304)	2018-08-01	0.37845	0.563751	0.470735	0.723945	-1.12684	1.09492	TNFRSF1A
positive regulation of nitric oxide metabolic process (GO:1904407)	2026-04-01	0.059895	0.159039	0.144889	0.377505	-0.388929	1.0949	HSP90AB1;INSR;PKD2;CLU
establishment or maintenance of actin cytoskeleton polarity (GO:0030950)	2015-02-01	0.213291	0.39803	0.324864	0.623045	-0.705731	1.09042	ARHGAP35;RHOA
acylglycerol metabolic process (GO:0006639)	1937-04-01	0.16277	0.326589	0.305759	0.601219	-0.598217	1.08601	DGKD;DGAT1;APOE;DGKZ
regulation of transforming growth factor beta receptor signaling pathway (GO:0017015)	1980-09-01	0.0405386	0.121652	0.152478	0.391787	-0.338621	1.08545	HSP90AB1;UBB;ITGA3;PDPK1;CD109;FOLR1;TGFBR1;VASN;TGFBR2
insulin secretion (GO:0030073)	2019-02-01	0.300588	0.519425	0.424795	0.712903	-0.901747	1.08391	PTPRN;PARK7
negative regulation of endoplasmic reticulum calcium ion concentration (GO:0032471)	2018-07-01	0.340376	0.545536	0.431953	0.712903	-1.00347	1.08144	BCAP31
fatty-acyl-CoA metabolic process (GO:0035337)	2020-02-01	0.322302	0.545536	0.448603	0.723945	-0.954148	1.08035	DGAT1;FASN
regulation of glucocorticoid receptor signaling pathway (GO:2000322)	2018-08-01	0.37845	0.563751	0.470735	0.723945	-1.10437	1.07308	PHB
renal system development (GO:0072001)	1960-07-01	0.0564814	0.154681	0.171078	0.416112	-0.372311	1.06996	ACE;SMO;ITGB4;HYAL2;ITGA6;TGFBR1;STRA6
negative regulation of immune system process (GO:0002683)	1945-06-01	0.0433901	0.127141	0.132254	0.366338	-0.340926	1.06966	NLRX1;TYRO3;FADD;LILRB2;SMPDL3B;LGR4
intrinsic apoptotic signaling pathway in response to endoplasmic reticulum stress (GO:0070059)	2025-03-01	0.172538	0.338374	0.29813	0.590498	-0.604449	1.0621	TMEM117;TNFRSF10B;SELENOK
regulation of SMAD protein import into nucleus (GO:0060390)	2017-02-01	0.25688	0.46007	0.375652	0.688634	-0.780901	1.06136	TGFBR1;BMPR1A
positive regulation of immunoglobulin production (GO:0002639)	2020-02-01	0.322302	0.545536	0.448603	0.723945	-0.926334	1.04886	TFRC;STX4
regulation of interleukin-10 production (GO:0032653)	2026-03-01	0.187231	0.363185	0.317267	0.618637	-0.625705	1.04831	CD274;HMGB1;CD46
positive regulation of sodium ion transmembrane transport (GO:1902307)	2018-07-01	0.340376	0.545536	0.431953	0.712903	-0.970085	1.04546	ANK3
positive regulation of NF-kappaB transcription factor activity (GO:0051092)	12/129	0.0693318	0.18063	0.25493	0.535668	-0.391398	1.04458	FER;PRKCI;CHUK;UBB;PRKCB;PRKCQ;ROR1;TAB2;TNFRSF11A;CLU;MYD88;TLR2
positive regulation of metanephros development (GO:0072216)	2018-09-01	0.414327	0.589687	0.506872	0.739717	-1.18477	1.0439	BASP1
regulation of pinocytosis (GO:0048548)	2018-08-01	0.37845	0.563751	0.470735	0.723945	-1.07431	1.04388	AXL
epithelial cell-cell adhesion (GO:0090136)	2018-12-02	0.149765	0.304585	0.247042	0.519678	-0.549492	1.04331	JUP;VCL
cellular response to prostaglandin stimulus (GO:0071379)	2018-12-02	0.149765	0.304585	0.247042	0.519678	-0.549157	1.04268	GNB1;ADCY6
melanosome localization (GO:0032400)	2021-02-01	0.34384	0.546478	0.471843	0.723945	-0.975941	1.04189	GPR143;SHROOM2
positive regulation of interleukin-1 production (GO:0032732)	2013-02-01	0.170546	0.336766	0.273063	0.559914	-0.58894	1.04169	HSPB1;HMGB1
regulation of autophagosome assembly (GO:2000785)	1934-04-01	0.130297	0.275924	0.259066	0.542286	-0.511124	1.04164	LRSAM1;PIP4K2A;RAB3GAP2;PIP4K2B
response to lipoteichoic acid (GO:0070391)	2018-07-01	0.340376	0.545536	0.431953	0.712903	-0.963319	1.03817	TLR2
regulation of chemokine production (GO:0032642)	2019-02-01	0.300588	0.519425	0.424795	0.712903	-0.861336	1.03534	IL6R;TLR2
platelet dense granule organization (GO:0060155)	2018-07-01	0.340376	0.545536	0.431953	0.712903	-0.959201	1.03373	ABCA1
adenine nucleotide transport (GO:0051503)	2018-08-01	0.37845	0.563751	0.470735	0.723945	-1.06346	1.03333	SLC25A4
cGMP-mediated signaling (GO:0019934)	2018-09-01	0.414327	0.589687	0.506872	0.739717	-1.16925	1.03022	APOE
regulation of keratinocyte proliferation (GO:0010837)	2019-02-01	0.300588	0.519425	0.424795	0.712903	-0.847384	1.01857	CASK;EPPK1
cellular response to interleukin-12 (GO:0071349)	1947-05-01	0.132792	0.279186	0.280368	0.56896	-0.50342	1.01639	ANXA2;HNRNPF;MSN;LCP1;TYK2
negative regulation of plasma membrane bounded cell projection assembly (GO:0120033)	2021-03-01	0.117684	0.258021	0.222809	0.488793	-0.474597	1.01552	PLXNB3;TACSTD2;SLIT2
protein localization to endoplasmic reticulum exit site (GO:0070973)	2018-07-01	0.340376	0.545536	0.431953	0.712903	-0.941069	1.01419	BCAP31
muscle tissue development (GO:0060537)	2018-07-01	0.340376	0.545536	0.431953	0.712903	-0.940005	1.01305	STRA6
positive regulation of ER-associated ubiquitin-dependent protein catabolic process (GO:1903071)	2018-08-01	0.37845	0.563751	0.470735	0.723945	-1.04077	1.01129	BCAP31
mitochondrion organization (GO:0007005)	15/168	0.0618631	0.161962	0.267503	0.556763	-0.363356	1.01116	STOML2;CXADR;NUBPL;PARK7;PHB;ATAD3B;HSD17B10;PHB2;RHOT2;RHOT1;TMEM11;MTFR1;RAB38;ATP7A;SLC25A4
regulation of cytokine production (GO:0001817)	11/109	0.0498671	0.143531	0.195713	0.454999	-0.337143	1.01089	ACE2;ANXA1;NLRX1;GPNMB;UBB;BTN2A1;FLOT1;CSK;ADRA2A;ICOSLG;CD276
regulation of peptidyl-threonine phosphorylation (GO:0010799)	1938-04-01	0.174189	0.340896	0.321534	0.623045	-0.577203	1.00873	EGF;PARD3;INPP5K;S1PR2
vesicle fusion with endoplasmic reticulum-Golgi intermediate compartment (ERGIC) membrane (GO:1990668)	2018-07-01	0.340376	0.545536	0.431953	0.712903	-0.933004	1.0055	STX4
endoderm formation (GO:0001706)	1937-04-01	0.16277	0.326589	0.305759	0.601219	-0.553589	1.00499	ITGA4;MMP15;ITGA7;ITGA5
dendrite extension (GO:0097484)	2018-07-01	0.340376	0.545536	0.431953	0.712903	-0.932378	1.00483	SLC9A6
histone H4-K12 acetylation (GO:0043983)	2018-07-01	0.340376	0.545536	0.431953	0.712903	-0.931143	1.0035	JADE1
positive regulation of memory T cell differentiation (GO:0043382)	2018-07-01	0.340376	0.545536	0.431953	0.712903	-0.930748	1.00307	CD46
regulation of toll-like receptor 9 signaling pathway (GO:0034163)	2018-08-01	0.37845	0.563751	0.470735	0.723945	-1.02813	0.999005	HMGB1
negative regulation of membrane protein ectodomain proteolysis (GO:0051045)	2018-08-01	0.37845	0.563751	0.470735	0.723945	-1.02688	0.997788	ROCK1
cardiac muscle cell development (GO:0055013)	2028-04-01	0.0750123	0.185716	0.171419	0.416399	-0.384995	0.997177	PDGFRB;PDGFRA;CXADR;SLC8A1
negative regulation of dephosphorylation (GO:0035305)	1964-07-01	0.0748244	0.185497	0.209174	0.478843	-0.382577	0.991873	MYO1D;PPP1R16B;FARP1;DLG3;CCDC8;PCDH11X;INPP5K
hematopoietic stem cell differentiation (GO:0060218)	2018-07-01	0.340376	0.545536	0.431953	0.712903	-0.919105	0.990523	ACE
lysosomal transport (GO:0007041)	1973-08-01	0.0587293	0.157624	0.186765	0.446991	-0.349379	0.990426	HGSNAT;VAMP7;LAMP1;SORT1;NEDD4;M6PR;NAGPA;SORL1
sympathetic nervous system development (GO:0048485)	2017-02-01	0.25688	0.46007	0.375652	0.688634	-0.727737	0.9891	NRP1;FZD3
glycosylceramide metabolic process (GO:0006677)	2018-08-01	0.37845	0.563751	0.470735	0.723945	-1.01486	0.986111	CLN3
smoothened signaling pathway (GO:0007224)	1931-04-01	0.100894	0.231251	0.213986	0.48658	-0.429618	0.985409	DISP2;PTCHD1;SMO;DISP1
regulation of atrial cardiac muscle cell membrane repolarization (GO:0060372)	2018-08-01	0.37845	0.563751	0.470735	0.723945	-1.00903	0.980449	SCN5A
wound healing, spreading of epidermal cells (GO:0035313)	2018-08-01	0.37845	0.563751	0.470735	0.723945	-1.00859	0.980019	ITGA5
regulation of myelination (GO:0031641)	2018-02-01	0.278758	0.49171	0.400461	0.712903	-0.763616	0.975451	TENM4;PARD3
regulation of cholesterol efflux (GO:0010874)	2019-02-01	0.300588	0.519425	0.424795	0.712903	-0.810537	0.974277	ABCA1;APOE
renal system process involved in regulation of blood volume (GO:0001977)	2018-07-01	0.340376	0.545536	0.431953	0.712903	-0.90258	0.972715	EMP2
regulation of transcription factor import into nucleus (GO:0042990)	2020-02-01	0.322302	0.545536	0.448603	0.723945	-0.855779	0.968971	RAB23;HCLS1
viral process (GO:0016032)	20/221	0.0311642	0.0984188	0.211625	0.48416	-0.278388	0.965585	NDC1;USP6NL;LRSAM1;FURIN;CXCR6;VPS37B;AP2A2;GRK2;UBB;LCK;NEDD4;DAG1;ELMO1;ATP6V1H;UBAP1;APOE;RAC1;B2M;AP2M1;VPS28
positive regulation of hormone secretion (GO:0046887)	2018-02-01	0.278758	0.49171	0.400461	0.712903	-0.755834	0.96551	SNX4;VAMP7
regulation of NAD(P)H oxidase activity (GO:0033860)	2018-07-01	0.340376	0.545536	0.431953	0.712903	-0.894108	0.963584	PARK7
nucleus localization (GO:0051647)	2018-07-01	0.340376	0.545536	0.431953	0.712903	-0.893845	0.9633	SLC9A3R1
negative regulation of cell adhesion mediated by integrin (GO:0033629)	2018-08-01	0.37845	0.563751	0.470735	0.723945	-0.989176	0.961155	MUC1
amino-acid betaine transport (GO:0015838)	2018-08-01	0.37845	0.563751	0.470735	0.723945	-0.988065	0.960076	SLC22A5
cellular response to tumor necrosis factor (GO:0071356)	18/195	0.0333511	0.105059	0.204604	0.468957	-0.28205	0.959156	NGFR;CHUK;CD70;ERBIN;TNFRSF10B;TNFRSF10A;BRCA1;TNFRSF11A;TNFRSF10D;TNFRSF1A;UBB;HYAL2;INPP5K;TNFSF9;TNFRSF25;CD58;BIRC2;LIMS1
regulation of interleukin-18 production (GO:0032661)	2018-08-01	0.37845	0.563751	0.470735	0.723945	-0.98635	0.958409	TLR2
negative regulation of intracellular transport (GO:0032387)	2018-02-01	0.278758	0.49171	0.400461	0.712903	-0.749995	0.958051	CD300A;SLC25A5
negative regulation of calcium-mediated signaling (GO:0050849)	2019-03-01	0.0932078	0.21602	0.186717	0.446991	-0.403724	0.958007	PRNP;ATP2B4;PKD2
cellular response to exogenous dsRNA (GO:0071360)	2014-02-01	0.191761	0.366455	0.299042	0.590498	-0.579471	0.956999	COLEC12;FLOT1
positive regulation of wound healing (GO:0090303)	2027-03-01	0.20223	0.383909	0.33642	0.642241	-0.598499	0.95661	ANXA1;ENPP4;ADRA2A
regulation of histone H3-K9 acetylation (GO:2000615)	2018-08-01	0.37845	0.563751	0.470735	0.723945	-0.983442	0.955583	BRCA1
regulation of lipopolysaccharide-mediated signaling pathway (GO:0031664)	2019-02-01	0.300588	0.519425	0.424795	0.712903	-0.793688	0.954025	PRKCA;CD55
positive regulation of inositol phosphate biosynthetic process (GO:0060732)	2018-08-01	0.37845	0.563751	0.470735	0.723945	-0.980099	0.952335	PTH1R
carnitine transport (GO:0015879)	2018-08-01	0.37845	0.563751	0.470735	0.723945	-0.978211	0.9505	SLC22A5
neural crest cell migration (GO:0001755)	2029-03-01	0.23299	0.428327	0.374589	0.688634	-0.651584	0.949203	NRP1;FOLR1;CORO1C
regulation of lipase activity (GO:0060191)	2015-02-01	0.213291	0.39803	0.324864	0.623045	-0.612715	0.946704	FURIN;RHOA
glycosphingolipid catabolic process (GO:0046479)	2018-08-01	0.37845	0.563751	0.470735	0.723945	-0.971547	0.944025	NEU3
lysosomal lumen acidification (GO:0007042)	2018-08-01	0.37845	0.563751	0.470735	0.723945	-0.969009	0.941559	CLN3
protein localization to Golgi apparatus (GO:0034067)	2024-03-01	0.158194	0.319122	0.27906	0.567848	-0.508599	0.937821	GOLPH3;SORL1;BICD2
regulation of axon regeneration (GO:0048679)	2018-11-02	0.129551	0.275158	0.221111	0.486784	-0.458872	0.937786	EPHA4;SCARF1
regulation of protein localization to membrane (GO:1905475)	2018-02-01	0.278758	0.49171	0.400461	0.712903	-0.733651	0.937173	STX7;LDLRAP1
phospholipid catabolic process (GO:0009395)	2018-02-01	0.278758	0.49171	0.400461	0.712903	-0.732719	0.935983	SMPD1;GDE1
negative regulation of cysteine-type endopeptidase activity (GO:2000117)	1973-08-01	0.0587293	0.157624	0.186765	0.446991	-0.329123	0.933003	NGFR;SRC;DPEP1;TNFRSF10B;TNFRSF10A;RAF1;CD44;TNFRSF10D
anterior/posterior axis specification (GO:0009948)	2019-02-01	0.300588	0.519425	0.424795	0.712903	-0.775837	0.932568	FZD5;WLS
positive regulation of ATP biosynthetic process (GO:2001171)	2018-07-01	0.340376	0.545536	0.431953	0.712903	-0.86353	0.93063	ENO1
lipoprotein catabolic process (GO:0042159)	2018-07-01	0.340376	0.545536	0.431953	0.712903	-0.861613	0.928564	APOE
icosanoid secretion (GO:0032309)	2018-12-02	0.149765	0.304585	0.247042	0.519678	-0.488506	0.927519	ABCC4;ACE
regulation of actin filament-based movement (GO:1903115)	2018-11-02	0.129551	0.275158	0.221111	0.486784	-0.453694	0.927205	ANK2;SCN5A
positive regulation of cardiac muscle cell proliferation (GO:0060045)	2014-02-01	0.191761	0.366455	0.299042	0.590498	-0.56139	0.927138	FGFR2;BMPR1A
positive regulation of mesonephros development (GO:0061213)	2016-02-01	0.23503	0.428327	0.350429	0.659881	-0.638991	0.925287	SMO;BASP1
anion homeostasis (GO:0055081)	2019-02-01	0.300588	0.519425	0.424795	0.712903	-0.768517	0.92377	ABCA1;APOE
cardiac atrium morphogenesis (GO:0003209)	2018-02-01	0.278758	0.49171	0.400461	0.712903	-0.717891	0.917041	NOTCH2;BMPR2
regulation of cell death (GO:0010941)	1997-09-01	0.107155	0.243382	0.29762	0.590498	-0.407985	0.911227	LRPAP1;UBB;RRAS2;TSC1;PARK7;PHB;CLU;EPHB1;NCK1
negative regulation of cardiocyte differentiation (GO:1905208)	2018-08-01	0.37845	0.563751	0.470735	0.723945	-0.935357	0.90886	FZD7
L-serine metabolic process (GO:0006563)	2018-12-02	0.149765	0.304585	0.247042	0.519678	-0.478052	0.907671	SERINC3;SERINC5
nucleoside phosphate biosynthetic process (GO:1901293)	2018-10-01	0.448136	0.609005	0.540544	0.752411	-1.12958	0.90667	SUCLG1
autonomic nervous system development (GO:0048483)	2016-02-01	0.23503	0.428327	0.350429	0.659881	-0.625083	0.905147	NRP1;EDNRB
response to hydroxyurea (GO:0072710)	2018-09-01	0.414327	0.589687	0.506872	0.739717	-1.02394	0.902196	FMR1
positive regulation of interferon-alpha secretion (GO:1902741)	2018-07-01	0.340376	0.545536	0.431953	0.712903	-0.836982	0.902019	CHUK
regulation of cholesterol biosynthetic process (GO:0045540)	1941-04-01	0.209953	0.397041	0.36908	0.688409	-0.576489	0.899824	FASN;CYP51A1;APOE;TM7SF2
fluid transport (GO:0042044)	2015-02-01	0.213291	0.39803	0.324864	0.623045	-0.581496	0.898468	SLC4A11;SLC26A6
branching involved in blood vessel morphogenesis (GO:0001569)	2015-02-01	0.213291	0.39803	0.324864	0.623045	-0.575795	0.889659	NRP1;TGFBR2
basement membrane organization (GO:0071711)	2018-09-01	0.414327	0.589687	0.506872	0.739717	-1.00913	0.889144	FLRT2
regulation of oxidative stress-induced cell death (GO:1903201)	2018-10-02	0.110051	0.243572	0.195425	0.454836	-0.400896	0.884702	STK26;PARK7
positive regulation of immune response (GO:0050778)	1955-06-01	0.0959688	0.222006	0.235501	0.513321	-0.377427	0.884589	F2RL1;LILRB1;STX4;FADD;CD46;IL6ST
actin filament polymerization (GO:0030041)	2019-03-01	0.0932078	0.21602	0.186717	0.446991	-0.37209	0.882942	COBL;RAC1;TTC17
nucleoside triphosphate biosynthetic process (GO:0009142)	2018-10-01	0.448136	0.609005	0.540544	0.752411	-1.09952	0.882541	SUCLG1
mesenchymal to epithelial transition involved in metanephros morphogenesis (GO:0003337)	2018-07-01	0.340376	0.545536	0.431953	0.712903	-0.817479	0.881	SMO
norepinephrine metabolic process (GO:0042415)	2018-09-01	0.414327	0.589687	0.506872	0.739717	-0.999501	0.880659	ATP7A
endochondral ossification (GO:0001958)	2018-09-02	0.0914273	0.214018	0.170156	0.41468	-0.367606	0.879392	INPPL1;FGFR3
response to endoplasmic reticulum stress (GO:0034976)	10/107	0.0895518	0.214018	0.276266	0.564932	-0.36421	0.878816	GSK3B;TMX3;HSPA5;SELENOS;TMEM117;FAM129A;FLOT1;TNFRSF10B;SELENOK;NCK1
regulation of relaxation of cardiac muscle (GO:1901897)	2018-07-01	0.340376	0.545536	0.431953	0.712903	-0.815099	0.878436	CAMK2D
regulation of response to oxidative stress (GO:1902882)	2018-09-01	0.414327	0.589687	0.506872	0.739717	-0.993785	0.875622	GGT7
negative regulation of insulin secretion (GO:0046676)	2016-02-01	0.23503	0.428327	0.350429	0.659881	-0.60369	0.87417	IRS1;ADRA2A
negative regulation of protein dephosphorylation (GO:0035308)	2019-02-01	0.300588	0.519425	0.424795	0.712903	-0.72722	0.874129	PPP1R16B;GSK3B
Notch signaling involved in heart development (GO:0061314)	2018-10-01	0.448136	0.609005	0.540544	0.752411	-1.08725	0.872688	NOTCH2
extracellular matrix assembly (GO:0085029)	2017-02-01	0.25688	0.46007	0.375652	0.688634	-0.6352	0.863329	ATP7A;GPM6B
catecholamine transport (GO:0051937)	2018-07-01	0.340376	0.545536	0.431953	0.712903	-0.801046	0.863291	SLC6A3
regulation of isotype switching (GO:0045191)	2018-08-01	0.37845	0.563751	0.470735	0.723945	-0.886868	0.861745	TFRC
positive regulation of cell adhesion mediated by integrin (GO:0033630)	2015-02-01	0.213291	0.39803	0.324864	0.623045	-0.55638	0.859661	PODXL;ADAM9
3'-phosphoadenosine 5'-phosphosulfate biosynthetic process (GO:0050428)	2018-07-01	0.340376	0.545536	0.431953	0.712903	-0.792128	0.85368	SLC26A2
lung epithelium development (GO:0060428)	2018-09-01	0.414327	0.589687	0.506872	0.739717	-0.958098	0.844178	STRA6
positive regulation of monocyte differentiation (GO:0045657)	2018-09-01	0.414327	0.589687	0.506872	0.739717	-0.957077	0.843279	ACIN1
quaternary ammonium group transport (GO:0015697)	2018-07-01	0.340376	0.545536	0.431953	0.712903	-0.782218	0.843	SLC22A5
hemopoiesis (GO:0030097)	1977-08-01	0.0755018	0.186804	0.222755	0.488793	-0.325899	0.841993	NOTCH2;MELK;RRAS;LCK;KDR;FGFR2;RASGRP4;TGFBR2
regulation of mesenchymal stem cell differentiation (GO:2000739)	2018-07-01	0.340376	0.545536	0.431953	0.712903	-0.780162	0.840784	PDGFRA
regulation of lymphocyte activation (GO:0051249)	2014-02-01	0.191761	0.366455	0.299042	0.590498	-0.508321	0.839494	LCK;SIT1
positive regulation of osteoblast proliferation (GO:0033690)	2018-07-01	0.340376	0.545536	0.431953	0.712903	-0.777633	0.838058	TMEM119
regulation of vascular endothelial growth factor signaling pathway (GO:1900746)	2018-12-02	0.149765	0.304585	0.247042	0.519678	-0.441002	0.837324	CD63;ROBO1
positive regulation of interleukin-1 secretion (GO:0050716)	1930-03-01	0.248671	0.450769	0.393521	0.712903	-0.601548	0.837128	PANX1;FZD5;HMGB1
lipoprotein metabolic process (GO:0042157)	2018-07-01	0.340376	0.545536	0.431953	0.712903	-0.776255	0.836573	APOE
positive regulation of protein kinase C signaling (GO:0090037)	2018-08-01	0.37845	0.563751	0.470735	0.723945	-0.860135	0.835769	FLT4
regulation of sensory perception (GO:0051931)	2018-09-01	0.414327	0.589687	0.506872	0.739717	-0.948341	0.835582	ACPP
ribose phosphate metabolic process (GO:0019693)	2013-02-01	0.170546	0.336766	0.273063	0.559914	-0.470557	0.832297	G6PD;DDR2
negative regulation of morphogenesis of an epithelium (GO:1905331)	2018-12-02	0.149765	0.304585	0.247042	0.519678	-0.436299	0.828395	TACSTD2;PHLDB2
regulation of mitochondrion organization (GO:0010821)	1949-05-01	0.150753	0.306262	0.307447	0.603584	-0.435991	0.824943	GSK3B;GOLPH3;RHOT2;RHOT1;FZD5
cellular response to purine-containing compound (GO:0071415)	2018-09-01	0.414327	0.589687	0.506872	0.739717	-0.933934	0.822888	SLC8A1
phospholipid homeostasis (GO:0055091)	2018-09-01	0.414327	0.589687	0.506872	0.739717	-0.932451	0.821581	ABCA1
positive regulation of humoral immune response (GO:0002922)	2018-07-01	0.340376	0.545536	0.431953	0.712903	-0.760569	0.819668	PHB
cardiac ventricle development (GO:0003231)	2017-02-01	0.25688	0.46007	0.375652	0.688634	-0.601187	0.8171	SCN5A;STRA6
positive regulation of immune system process (GO:0002684)	2017-02-01	0.25688	0.46007	0.375652	0.688634	-0.600539	0.816219	MADCAM1;LILRB2
negative regulation of protein secretion (GO:0050709)	1943-05-01	0.100045	0.23072	0.227901	0.497916	-0.354099	0.815185	IRS1;RHBDF2;ERP29;ADRA2A;LGR4
cellular response to superoxide (GO:0071451)	2018-10-01	0.448136	0.609005	0.540544	0.752411	-1.01198	0.812275	ATP7A
regulation of neurogenesis (GO:0050767)	1958-06-01	0.116358	0.256016	0.270417	0.559914	-0.376811	0.810552	NLGN1;ROCK1;PLXNB2;LRP2;SORL1;YWHAH
rRNA transport (GO:0051029)	2018-07-01	0.340376	0.545536	0.431953	0.712903	-0.751657	0.810064	TSC1
regulation of glycogen (starch) synthase activity (GO:2000465)	2018-08-02	0.0738607	0.183351	0.145505	0.377505	-0.310307	0.808527	GSK3B;INPP5K
regulation of T-helper 17 type immune response (GO:2000316)	2018-08-01	0.37845	0.563751	0.470735	0.723945	-0.829949	0.806438	PRKCQ
positive regulation of nitric oxide biosynthetic process (GO:0045429)	2026-04-01	0.059895	0.159039	0.144889	0.377505	-0.285166	0.802787	HSP90AB1;INSR;PKD2;CLU
response to muramyl dipeptide (GO:0032495)	2018-10-01	0.448136	0.609005	0.540544	0.752411	-0.998714	0.801626	ERBIN
regulation of skeletal muscle satellite cell proliferation (GO:0014842)	2018-07-01	0.340376	0.545536	0.431953	0.712903	-0.743427	0.801195	EPHB1
glial cell development (GO:0021782)	2021-02-01	0.34384	0.546478	0.471843	0.723945	-0.749902	0.800579	MXRA8;TLR2
cellular response to interleukin-7 (GO:0098761)	2020-02-01	0.322302	0.545536	0.448603	0.723945	-0.705865	0.799228	IRS1;IRS2
regulation of gluconeogenesis (GO:0006111)	2020-03-01	0.105164	0.239132	0.204579	0.468957	-0.354093	0.7975	SELENOS;OGT;PTPN2
regulation of inflammatory response (GO:0050727)	16/167	0.0321684	0.101504	0.184421	0.44624	-0.231669	0.796192	ANXA1;NLRX1;PARK7;TNFRSF1A;ACE2;CDH5;SELENOS;HYAL2;TYRO3;APOE;GGT1;SMPDL3B;BIRC2;MYD88;PTPN2;TLR2
regulation of T cell migration (GO:2000404)	2018-03-01	0.0818561	0.20014	0.169291	0.41468	-0.31536	0.789282	SPN;RIPOR2;RHOA
immunological synapse formation (GO:0001771)	2018-07-01	0.340376	0.545536	0.431953	0.712903	-0.725631	0.782015	MSN
positive regulation of granulocyte chemotaxis (GO:0071624)	2027-03-01	0.20223	0.383909	0.33642	0.642241	-0.489042	0.781659	RIPOR2;C1QBP;RAC1
ketone biosynthetic process (GO:0042181)	2018-09-01	0.414327	0.589687	0.506872	0.739717	-0.879203	0.774664	CACNA1H
cellular response to mechanical stimulus (GO:0071260)	1949-06-01	0.0615258	0.161192	0.17065	0.415611	-0.276989	0.772329	TNFRSF10B;TNFRSF10A;FADD;MYD88;SLC9A1;TNFRSF1A
fatty acid alpha-oxidation (GO:0001561)	2018-09-01	0.414327	0.589687	0.506872	0.739717	-0.875065	0.771019	SLC27A2
membrane lipid catabolic process (GO:0046466)	2018-09-01	0.414327	0.589687	0.506872	0.739717	-0.873836	0.769936	SMPDL3B
negative regulation of telomere maintenance via telomerase (GO:0032211)	2021-02-01	0.34384	0.546478	0.471843	0.723945	-0.718959	0.767545	XRN1;SRC
negative regulation of nervous system development (GO:0051961)	2023-03-01	0.144242	0.300551	0.260111	0.542286	-0.396357	0.76745	ROBO2;SORL1;TLR2
regulation of protein oligomerization (GO:0032459)	2024-03-01	0.158194	0.319122	0.27906	0.567848	-0.415613	0.766361	SNX9;APOE;SORL1
intestinal lipid absorption (GO:0098856)	2018-10-01	0.448136	0.609005	0.540544	0.752411	-0.951962	0.764101	LDLR
synaptic transmission, cholinergic (GO:0007271)	2029-03-01	0.23299	0.428327	0.374589	0.688634	-0.520132	0.757708	ACHE;CHRM3;APOE
regulation of renal sodium excretion (GO:0035813)	2018-07-01	0.340376	0.545536	0.431953	0.712903	-0.702228	0.756794	NPR1
regulation of cell-cell adhesion mediated by cadherin (GO:2000047)	2018-10-01	0.448136	0.609005	0.540544	0.752411	-0.941958	0.75607	FLOT1
positive regulation of neural precursor cell proliferation (GO:2000179)	2015-02-01	0.213291	0.39803	0.324864	0.623045	-0.489159	0.755797	FZD3;LRP2
tyrosine phosphorylation of STAT protein (GO:0007260)	2018-09-01	0.414327	0.589687	0.506872	0.739717	-0.85744	0.75549	FER
regulation of response to biotic stimulus (GO:0002831)	2018-08-01	0.37845	0.563751	0.470735	0.723945	-0.776567	0.754569	CD55
organic hydroxy compound biosynthetic process (GO:1901617)	1950-05-01	0.160097	0.322611	0.321126	0.623045	-0.410131	0.751351	CYP51A1;PARK7;SLC27A2;CACNA1H;TM7SF2
protein homotetramerization (GO:0051289)	1958-07-01	0.0484733	0.139951	0.15327	0.39355	-0.24817	0.751147	DCXR;HM13;ACPP;MCOLN1;PKD2;SAMHD1;HSD17B10
regulation of type B pancreatic cell development (GO:2000074)	2018-09-01	0.414327	0.589687	0.506872	0.739717	-0.849283	0.748302	GSK3B
negative regulation of cholesterol storage (GO:0010887)	2018-07-01	0.340376	0.545536	0.431953	0.712903	-0.694204	0.748146	ABCA1
GTP metabolic process (GO:0046039)	2022-03-01	0.130724	0.275924	0.241341	0.519678	-0.36612	0.744932	RAB23;GNAI3;RHOQ
negative regulation of centriole replication (GO:0046600)	2018-09-01	0.414327	0.589687	0.506872	0.739717	-0.841915	0.74181	BRCA1
negative regulation of defense response (GO:0031348)	1981-09-01	0.043372	0.127141	0.159872	0.408538	-0.235869	0.740144	CDH5;NLRX1;SELENOS;C1QBP;TYRO3;APOE;SMPDL3B;PTPN2;TNFRSF1A
arachidonate transport (GO:1903963)	2018-09-01	0.414327	0.589687	0.506872	0.739717	-0.839662	0.739825	ACE
positive regulation of production of miRNAs involved in gene silencing by miRNA (GO:1903800)	2018-09-01	0.414327	0.589687	0.506872	0.739717	-0.836701	0.737216	MAP2K1
regulation of viral life cycle (GO:1903900)	2013-02-01	0.170546	0.336766	0.273063	0.559914	-0.416084	0.735948	SNF8;NECTIN2
positive regulation of phosphorylation of RNA polymerase II C-terminal domain (GO:1901409)	2018-10-01	0.448136	0.609005	0.540544	0.752411	-0.91412	0.733726	CCNT2
interleukin-23-mediated signaling pathway (GO:0038155)	2018-10-01	0.448136	0.609005	0.540544	0.752411	-0.91279	0.732658	TYK2
ceramide catabolic process (GO:0046514)	2018-11-01	0.479994	0.634109	0.571918	0.771367	-0.997833	0.73239	NEU3
tRNA 3'-end processing (GO:0042780)	2018-08-01	0.37845	0.563751	0.470735	0.723945	-0.753191	0.731855	HSD17B10
regulation of leukocyte activation (GO:0002694)	2018-10-01	0.448136	0.609005	0.540544	0.752411	-0.908663	0.729346	LCK
sequestering of extracellular ligand from receptor (GO:0035581)	2018-08-01	0.37845	0.563751	0.470735	0.723945	-0.747569	0.726392	CD46
regulation of protein localization to nucleus (GO:1900180)	2028-03-01	0.217497	0.404665	0.355542	0.665771	-0.474655	0.72412	GSK3B;NGFR;PARK7
regulation of interleukin-17 production (GO:0032660)	2022-03-01	0.130724	0.275924	0.241341	0.519678	-0.35514	0.722591	PRNP;PRKCQ;MYD88
mitochondrial protein processing (GO:0034982)	2018-10-01	0.448136	0.609005	0.540544	0.752411	-0.894994	0.718374	STOML2
negative regulation of calcium ion import (GO:0090281)	2018-08-01	0.37845	0.563751	0.470735	0.723945	-0.735718	0.714876	SLC30A1
negative regulation of interferon-beta production (GO:0032688)	2018-10-01	0.448136	0.609005	0.540544	0.752411	-0.888803	0.713405	LILRB1
myeloid leukocyte mediated immunity (GO:0002444)	2018-10-01	0.448136	0.609005	0.540544	0.752411	-0.887495	0.712355	ACE
negative regulation of cytoskeleton organization (GO:0051494)	2025-03-01	0.172538	0.338374	0.29813	0.590498	-0.399878	0.702641	HIP1R;MYADM;SLIT2
T cell activation involved in immune response (GO:0002286)	2027-04-01	0.0672327	0.175284	0.157947	0.403894	-0.259816	0.701397	F2RL1;LILRB1;LCP1;ICAM1
establishment of protein localization to vacuole (GO:0072666)	2022-03-01	0.130724	0.275924	0.241341	0.519678	-0.344559	0.701062	CACNG8;SNF8;VPS28
regulation of natural killer cell activation (GO:0032814)	2018-10-01	0.448136	0.609005	0.540544	0.752411	-0.87148	0.699501	MICA
regulation of ER-associated ubiquitin-dependent protein catabolic process (GO:1903069)	2018-10-02	0.110051	0.243572	0.195425	0.454836	-0.316548	0.698563	BCAP31;USP14
regulation of RIG-I signaling pathway (GO:0039535)	2017-02-01	0.25688	0.46007	0.375652	0.688634	-0.511127	0.694696	C1QBP;BIRC2
AMP metabolic process (GO:0046033)	2018-08-01	0.37845	0.563751	0.470735	0.723945	-0.714558	0.694316	ADSS
establishment of melanosome localization (GO:0032401)	2019-02-01	0.300588	0.519425	0.424795	0.712903	-0.577288	0.693909	GPR143;SHROOM2
negative regulation of alcohol biosynthetic process (GO:1902931)	2018-10-01	0.448136	0.609005	0.540544	0.752411	-0.864013	0.693507	APOE
nuclear pore organization (GO:0006999)	2016-02-01	0.23503	0.428327	0.350429	0.659881	-0.478551	0.692962	NDC1;RTN4
regulation of chemokine secretion (GO:0090196)	2018-09-01	0.414327	0.589687	0.506872	0.739717	-0.779266	0.68661	F2RL1
cell-cell junction maintenance (GO:0045217)	2018-11-02	0.129551	0.275158	0.221111	0.486784	-0.334082	0.682756	NLGN2;F2RL1
negative regulation of glucose import (GO:0046325)	2018-09-01	0.414327	0.589687	0.506872	0.739717	-0.773192	0.681259	SELENOS
positive regulation of T cell migration (GO:2000406)	2021-02-01	0.34384	0.546478	0.471843	0.723945	-0.637382	0.680455	SPN;RHOA
response to metal ion (GO:0010038)	1973-07-01	0.127351	0.275158	0.304164	0.599978	-0.32789	0.675718	ATP7B;NEDD4;SLC30A5;ADAM9;ITPR3;SLC30A1;PPP1CA
positive regulation of interleukin-1 beta production (GO:0032731)	1932-03-01	0.280454	0.493304	0.430892	0.712903	-0.527072	0.670091	PANX1;FZD5;HSPB1
regulation of store-operated calcium entry (GO:2001256)	2018-09-01	0.414327	0.589687	0.506872	0.739717	-0.759944	0.669586	SLC8B1
[truncated: 1,737 more rows]

## Sheet: KEGG_primed-enriched
Term	Overlap	P-value	Adjusted P-value (q-value)	Old P-value	Old Adjusted P-value	Z-score	Combined Score	Genes
Rap1 signaling pathway_Homo sapiens_hsa04015	49/211	1.70064e-28	1.8707e-26	6.20009e-17	4.54673e-15	-1.93623	123.806	ITGB1;DOCK4;FLT1;FLT4;ACTB;IGF1R;KDR;RAC3;RAC1;PDGFRB;MAGI1;PRKCI;MAP2K1;PRKCB;MAGI3;MAGI2;ARAP3;PRKCA;RHOA;ADCY9;PARD3;RAPGEF2;TLN2;TLN1;RAPGEF6;MET;EPHA2;SRC;GNAI3;ADCY3;ADCY2;LPAR4;ADCY8;ADCY7;ADCY6;GNAI1;ADCY5;GNAI2;PARD6B;NRAS;RRAS;P2RY1;VASP;NGFR;EGF;GNAO1;GNAQ;GNAS;FGFR1
Axon guidance_Homo sapiens_hsa04360	41/127	3.24192e-30	7.13221e-28	1.61171e-18	3.54577e-16	-1.77662	120.635	SEMA5A;ITGB1;EPHB6;ROBO2;GSK3B;ROCK1;ROCK2;GNAI3;GNAI1;GNAI2;ROBO1;EFNB1;NRAS;PAK1;DPYSL2;ABL1;PLXNA1;RAC3;PLXNC1;SLIT2;RAC1;SRGAP2;EPHB2;EPHB1;PLXNA3;EPHB3;NCK1;SEMA6B;EPHA4;SEMA6A;UNC5D;L1CAM;PTK2;RHOA;RASA1;PLXNB3;PLXNB1;EPHA1;MET;EPHA3;EPHA2
Cell adhesion molecules (CAMs)_Homo sapiens_hsa04514	41/142	4.78074e-28	3.50588e-26	4.47001e-17	4.54673e-15	-1.67765	105.537	NLGN3;ITGB1;CNTNAP2;CNTNAP1;NLGN1;NLGN2;SDC2;NRXN1;SDC3;NRXN3;ICAM3;GLG1;SPN;CDH4;ALCAM;CDH2;NCAM1;MADCAM1;NCAM2;CD58;NEO1;JAM2;CD99;CD276;LRRC4B;CADM3;NLGN4X;CADM1;ITGA4;NEGR1;HLA-B;HLA-A;L1CAM;CLDN6;NFASC;CNTN1;CNTN2;SDC1;ITGA6;HLA-DRB1;ITGA9
Proteoglycans in cancer_Homo sapiens_hsa05205	43/203	1.98818e-23	8.74798e-22	9.55942e-14	4.20615e-12	-1.9098	99.8297	ITGB1;CAMK2D;ROCK1;ROCK2;SRC;SDC2;ITPR2;ITPR3;CBL;ACTB;IGF1R;NRAS;PAK1;RRAS;ERBB3;CASP3;ERBB2;KDR;RAC1;FZD1;FZD3;MAP2K1;FZD2;PRKCB;FZD7;ITGA2;RDX;RRAS2;MSN;PRKCA;ANK2;ANK3;HSPG2;PTK2;RHOA;PPP1CA;SMO;SDC1;GRB2;ITGA5;MET;TLR2;FGFR1
Focal adhesion_Homo sapiens_hsa04510	43/202	1.61415e-23	8.74798e-22	8.24344e-14	4.20615e-12	-1.84657	96.9093	ITGB1;GSK3B;FLT1;ROCK1;ROCK2;SRC;FLT4;ACTB;ARHGAP35;IGF1R;PAK1;ERBB2;KDR;CAPN2;RAC3;RAC1;VASP;VAV3;PDGFRB;MAP2K1;ITGA4;EGF;PRKCB;ITGA3;ACTN1;ITGA2;ITGA1;PRKCA;PTK2;RHOA;PPP1CA;DIAPH1;ZYX;ITGA7;GRB2;ITGA6;TLN2;ITGA5;TLN1;MET;BIRC2;VCL;ITGA9
Pathways in cancer_Homo sapiens_hsa05200	55/397	2.55e-20	9.35e-19	1.2469e-10	3.42896e-09	-1.97631	89.1625	ITGB1;GSK3B;HSP90AB1;SLC2A1;IGF1R;EDNRB;CASP3;RAC3;RAC1;PDGFRB;MAP2K1;PRKCB;ITGA3;ITGA2;PRKCA;RHOA;TGFBR1;ADCY9;SMO;ITGA6;MET;BIRC2;ROCK1;ROCK2;GNAI3;ADCY3;ADCY2;LPAR4;ADCY8;CBL;ADCY7;ADCY6;GNAI1;ADCY5;GNAI2;GNG3;NRAS;GNG4;DVL1;ERBB2;GNA12;ABL1;FADD;CTNNA2;FZD1;FZD3;FZD2;EGF;FZD7;PTK2;GNAQ;GNB1;GNAS;GRB2;FGFR1
Regulation of actin cytoskeleton_Homo sapiens_hsa04810	39/214	6.49936e-19	1.87349e-17	8.24952e-11	2.59271e-09	-1.77252	74.2285	ITGB1;CHRM3;ROCK1;ROCK2;SRC;ACTB;ARHGAP35;NRAS;PAK1;RRAS;GNA12;PIP4K2A;PIP5K1A;RAC3;PIP4K2B;RAC1;VAV3;PDGFRB;MAP2K1;ITGA4;EGF;ITGA3;ACTN1;ITGA2;RDX;ITGA1;RRAS2;MSN;PTK2;RHOA;PPP1CA;ENAH;DIAPH1;ITGA7;ITGA6;ITGA5;VCL;FGFR1;ITGA9
Tight junction_Homo sapiens_hsa04530	32/139	6.8127e-19	1.87349e-17	2.65745e-11	9.74398e-10	-1.53049	64.0207	EPB41;SRC;GNAI3;ACTB;GNAI1;GNAI2;NRAS;PARD6B;RRAS;EPB41L2;EPB41L3;CTNNA2;MPDZ;JAM2;MAGI1;PRKCI;YES1;PRKCB;ACTN1;MAGI3;MAGI2;CASK;RRAS2;PRKCA;RHOA;CLDN6;TJP1;PARD3;RAB13;PRKCQ;LLGL1;LLGL2
Platelet activation_Homo sapiens_hsa04611	28/122	1.17433e-16	2.87059e-15	5.22146e-10	1.14872e-08	-1.70513	62.5451	ITGB1;ROCK1;ROCK2;SRC;GNAI3;ADCY3;ITPR2;ADCY2;ITPR3;ADCY8;ADCY7;ADCY6;ARHGAP35;ACTB;GNAI1;ADCY5;GNAI2;P2RY1;VASP;PRKCI;ITGA2;RHOA;PPP1CA;ADCY9;GNAQ;GNAS;TLN2;TLN1
Glutamatergic synapse_Homo sapiens_hsa04724	27/114	1.76516e-16	3.88334e-15	5.92985e-10	1.18597e-08	-1.69218	61.3808	SLC1A1;GNAI3;ADCY3;ITPR2;ADCY2;ITPR3;ADCY8;ADCY7;ADCY6;GNAI1;ADCY5;GNAI2;GRM3;GNG3;GNG4;DLGAP1;SLC38A2;SLC38A1;PRKCB;PRKCA;GNAO1;ADCY9;DLG4;GNAQ;GNB1;GNAS;SHANK2
Melanogenesis_Homo sapiens_hsa04916	25/100	5.9157e-16	1.03715e-14	1.01204e-09	1.71268e-08	-1.62671	57.0386	GSK3B;CAMK2D;GNAI3;ADCY3;ADCY2;ADCY8;ADCY7;ADCY6;GNAI1;ADCY5;GNAI2;NRAS;EDNRB;DVL1;FZD1;FZD3;MAP2K1;FZD2;PRKCB;FZD7;PRKCA;GNAO1;ADCY9;GNAQ;GNAS
Gastric acid secretion_Homo sapiens_hsa04971	22/74	6.12863e-16	1.03715e-14	6.91543e-10	1.26783e-08	-1.60973	56.3864	CHRM3;CAMK2D;PRKCB;GNAI3;ITPR2;ADCY3;ITPR3;ADCY2;ATP1A2;PRKCA;ATP1B2;SSTR2;ADCY8;ADCY7;ADCY6;ACTB;GNAI1;ADCY5;GNAI2;ADCY9;GNAQ;GNAS
GABAergic synapse_Homo sapiens_hsa04727	24/88	2.60572e-16	5.21144e-15	4.99977e-10	1.14872e-08	-1.55423	55.7713	GABRB3;SLC38A1;GABRA5;PRKCB;SRC;GABRA3;GNAI3;ADCY3;ADCY2;PRKCA;SLC6A11;ADCY8;ADCY7;ADCY6;GNAI1;ADCY5;GNAI2;GNAO1;GNG3;ADCY9;GNG4;GNB1;SLC38A2;SLC38A5
Oxytocin signaling pathway_Homo sapiens_hsa04921	30/158	2.3999e-15	3.77128e-14	6.1949e-09	9.08585e-08	-1.63122	54.9123	CAMK2D;ROCK1;ROCK2;NPR1;SRC;NPR2;GNAI3;ADCY3;ITPR2;ADCY2;ITPR3;ADCY8;ADCY7;ADCY6;ACTB;GNAI1;ADCY5;GNAI2;NRAS;CACNG8;MAP2K1;PRKCB;PRKCA;RHOA;PPP1CA;GNAO1;CACNB2;ADCY9;GNAQ;GNAS
cGMP-PKG signaling pathway_Homo sapiens_hsa04022	30/167	1.1449e-14	1.57423e-13	1.89285e-08	2.60267e-07	-1.55265	49.8413	ROCK1;ROCK2;IRS1;NPR1;NPR2;GNAI3;ADCY3;ITPR2;ADCY2;ATP1A2;IRS2;ITPR3;ADCY8;ADCY7;ADCY6;GNAI1;SLC8A1;ADCY5;GNAI2;EDNRB;GNA12;VASP;MAP2K1;ATP1B2;ADRA2B;ADRA2A;RHOA;PPP1CA;ADCY9;GNAQ
cAMP signaling pathway_Homo sapiens_hsa04024	32/199	3.80336e-14	4.922e-13	6.3733e-08	7.37961e-07	-1.53099	47.3081	HCN4;ADCYAP1R1;CAMK2D;ROCK1;ROCK2;NPR1;GNAI3;ADCY3;ADCY2;ATP1A2;ADCY8;ADCY7;ADCY6;GNAI1;ADCY5;GNAI2;PAK1;RRAS;RAC3;RAC1;VAV3;ABCC4;MAP2K1;NPY1R;RRAS2;ARAP3;ATP1B2;SSTR2;RHOA;PPP1CA;ADCY9;GNAS
Gap junction_Homo sapiens_hsa04540	23/88	3.04503e-15	4.46604e-14	2.33509e-09	3.66942e-08	-1.38582	46.3215	PDGFRB;MAP2K1;EGF;PRKCB;SRC;GNAI3;ITPR2;ADCY3;ITPR3;ADCY2;PRKCA;ADCY8;ADCY7;ADCY6;GNAI1;ADCY5;GNAI2;TJP1;NRAS;ADCY9;GNAQ;GNAS;GRB2
Circadian entrainment_Homo sapiens_hsa04713	22/95	1.84652e-13	2.25686e-12	3.44792e-08	4.46201e-07	-1.44849	42.4702	CAMK2D;ADCYAP1R1;PRKCB;GNAI3;ADCY3;ITPR3;ADCY2;PRKCA;ADCY8;ADCY7;ADCY6;GNAI1;CACNA1H;ADCY5;GNAI2;GNAO1;GNG3;ADCY9;GNG4;GNAQ;GNB1;GNAS
Cholinergic synapse_Homo sapiens_hsa04725	23/111	6.48099e-13	6.78961e-12	9.87181e-08	9.87181e-07	-1.49001	41.8166	CHRM3;MAP2K1;CAMK2D;PRKCB;GNAI3;ADCY3;ITPR2;ADCY2;PRKCA;ITPR3;ADCY8;ADCY7;ADCY6;GNAI1;ADCY5;GNAI2;GNAO1;NRAS;GNG3;ADCY9;GNG4;GNAQ;GNB1
Retrograde endocannabinoid signaling_Homo sapiens_hsa04723	22/101	7.04045e-13	7.04045e-12	8.82687e-08	9.24719e-07	-1.33542	37.3677	GABRB3;PRKCB;GABRA5;GABRA3;GNAI3;ADCY3;ITPR2;ADCY2;PRKCA;ITPR3;ADCY8;ADCY7;ADCY6;GNAI1;ADCY5;GNAI2;GNAO1;GNG3;ADCY9;GNG4;GNAQ;GNB1
Dilated cardiomyopathy_Homo sapiens_hsa05414	21/90	5.59409e-13	6.1535e-12	6.36722e-08	7.37961e-07	-1.3218	37.2904	ITGB1;ITGA4;ITGA3;ITGA2;ITGA1;ADCY3;ADCY2;ADCY8;ADCY7;ADCY6;ACTB;SLC8A1;ADCY5;CACNB2;CACNG8;ADCY9;GNAS;ITGA7;ITGA6;ITGA5;ITGA9
Leukocyte transendothelial migration_Homo sapiens_hsa04670	24/118	3.13729e-13	3.63265e-12	7.01307e-08	7.71437e-07	-1.26469	36.4108	VASP;VAV3;ITGB1;ROCK1;ITGA4;ROCK2;PRKCB;ACTN1;GNAI3;MSN;PRKCA;THY1;ARHGAP35;ACTB;PTK2;RHOA;GNAI1;GNAI2;CLDN6;CTNNA2;RAC1;JAM2;VCL;CD99
Vascular smooth muscle contraction_Homo sapiens_hsa04270	23/120	3.62587e-12	3.46823e-11	3.35658e-07	3.07686e-06	-1.2738	33.5556	MAP2K1;ROCK1;ROCK2;PRKCB;NPR1;NPR2;ADCY3;ITPR2;ADCY2;PRKCA;ITPR3;ADCY8;ADCY7;ADCY6;RHOA;PPP1CA;ADCY5;ADCY9;CALD1;GNAQ;GNA12;GNAS;PRKCQ
Chemokine signaling pathway_Homo sapiens_hsa04062	28/187	9.03416e-12	7.95006e-11	1.57367e-06	1.1168e-05	-1.30565	33.2026	GSK3B;ROCK1;ROCK2;SRC;GNAI3;ADCY3;ADCY2;ADCY8;ADCY7;ADCY6;GNAI1;ADCY5;GNAI2;NRAS;GNG3;PAK1;GNG4;RAC1;VAV3;MAP2K1;PRKCB;PTK2;RHOA;ADCY9;PARD3;GNB1;ELMO1;GRB2
Morphine addiction_Homo sapiens_hsa05032	20/91	6.58645e-12	6.03758e-11	3.04498e-07	2.91259e-06	-1.19444	30.7521	GABRB3;GABRA5;PRKCB;GABRA3;GNAI3;ADCY3;ADCY2;PRKCA;ADCY8;ADCY7;ADCY6;GNAI1;ADCY5;GNAI2;GNAO1;GNG3;ADCY9;GNG4;GNB1;GNAS
PI3K-Akt signaling pathway_Homo sapiens_hsa04151	37/341	8.02352e-11	5.69411e-10	3.25165e-05	0.000162583	-1.28924	29.9697	ITGB1;GSK3B;PHLPP1;FLT1;HSP90AB1;IRS1;FLT4;LPAR4;IGF1R;GNG3;NRAS;GNG4;KDR;RAC1;YWHAH;PDGFRB;NGFR;MAP2K1;IL4R;ITGA4;EGF;ITGA3;ITGA2;ITGA1;PRKCA;PTK2;GNB1;ITGA7;GRB2;ITGA6;PKN1;ITGA5;MET;EPHA2;TLR2;FGFR1;ITGA9
Phospholipase D signaling pathway_Homo sapiens_hsa04072	24/144	2.78206e-11	2.18591e-10	1.72246e-06	1.18419e-05	-1.20858	29.3747	PDGFRB;MAP2K1;DGKD;EGF;ADCY3;RRAS2;ADCY2;PRKCA;LPAR4;ADCY8;ADCY7;DGKZ;ADCY6;RHOA;ADCY5;CYTH3;GRM3;NRAS;ADCY9;RRAS;GNA12;GNAS;PIP5K1A;GRB2
Insulin secretion_Homo sapiens_hsa04911	19/85	1.61526e-11	1.36676e-10	4.83804e-07	4.25748e-06	-1.1286	28.0446	CHRM3;CAMK2D;ADCYAP1R1;PRKCB;SLC2A1;ADCY3;ITPR3;ADCY2;ATP1A2;PRKCA;ATP1B2;ADCY8;ADCY7;ADCY6;ADCY5;ADCY9;GNAQ;GNAS;KCNN2
Estrogen signaling pathway_Homo sapiens_hsa04915	20/99	3.40708e-11	2.58469e-10	9.73733e-07	7.65076e-06	-1.13536	27.3652	MAP2K1;HSP90AB1;SRC;GNAI3;ADCY3;ITPR2;ADCY2;ITPR3;ADCY8;ADCY7;ADCY6;GNAI1;ADCY5;GNAI2;GNAO1;NRAS;ADCY9;GNAQ;GNAS;GRB2
Ras signaling pathway_Homo sapiens_hsa04014	29/227	1.98451e-10	1.28409e-09	1.67798e-05	8.85661e-05	-1.15502	25.8036	FLT1;FLT4;IGF1R;GNG3;NRAS;PAK1;RRAS;GNG4;KDR;ABL1;RAC3;ABL2;RAC1;PDGFRB;NGFR;MAP2K1;EGF;PRKCB;RRAS2;PRKCA;RHOA;RASA3;RASA1;GNB1;RASA2;GRB2;MET;EPHA2;FGFR1
Pancreatic secretion_Homo sapiens_hsa04972	20/96	1.87804e-11	1.53025e-10	6.38245e-07	5.20051e-06	-1.01118	24.9744	SLC12A2;CHRM3;PRKCB;ITPR2;ADCY3;ITPR3;ADCY2;ATP1A2;PRKCA;ATP1B2;ADCY8;ADCY7;SLC4A4;RHOA;ADCY6;ADCY5;ADCY9;GNAQ;GNAS;RAC1
Endocytosis_Homo sapiens_hsa04144	31/259	2.47231e-10	1.55403e-09	2.72957e-05	0.000139653	-1.12718	24.934	FLT1;SRC;ASAP2;CBL;AP2A2;IGF1R;CYTH3;PARD6B;ERBB3;KDR;PIP5K1A;AP2M1;PRKCI;EGF;HLA-B;WWP1;ARAP3;HLA-A;RHOA;IGF2R;TGFBR1;EPN1;ARFGAP2;EHD1;EHD2;EHD4;PARD3;STAMBP;SMAP1;MET;ARF5
Long-term depression_Homo sapiens_hsa04730	16/60	3.7005e-11	2.7137e-10	5.36034e-07	4.53568e-06	-0.84021	20.1818	GNAZ;MAP2K1;GRID2;PRKCB;GNAI3;ITPR2;ITPR3;PRKCA;GNAI1;GNAI2;IGF1R;GNAO1;NRAS;GNAQ;GNA12;GNAS
GnRH signaling pathway_Homo sapiens_hsa04912	18/91	4.72666e-10	2.88851e-09	4.43435e-06	2.86928e-05	-0.920405	19.7635	MAP2K1;CAMK2D;PRKCB;SRC;ITPR2;ADCY3;ITPR3;ADCY2;PRKCA;ADCY8;ADCY7;ADCY6;ADCY5;NRAS;ADCY9;GNAQ;GNAS;GRB2
Adherens junction_Homo sapiens_hsa04520	17/74	1.1949e-10	8.21493e-10	1.41187e-06	1.03537e-05	-0.828431	18.9278	YES1;SRC;ACTN1;RHOA;TGFBR1;ACTB;IGF1R;TJP1;PTPRB;PARD3;ERBB2;RAC3;CTNNA2;RAC1;MET;VCL;FGFR1
Inflammatory mediator regulation of TRP channels_Homo sapiens_hsa04750	18/98	1.67285e-09	9.43658e-09	1.09223e-05	6.49432e-05	-0.902754	18.2435	CAMK2D;PRKCB;SRC;ADCY3;ITPR2;ADCY2;PRKCA;ITPR3;ADCY8;ADCY7;ADCY6;PPP1CA;ADCY5;ADCY9;TRPV4;GNAQ;GNAS;PRKCQ
Regulation of lipolysis in adipocytes_Homo sapiens_hsa04923	15/56	1.41831e-10	9.45539e-10	1.16293e-06	8.82223e-06	-0.694108	15.7399	NPR1;IRS1;NPY1R;GNAI3;ADCY3;ADCY2;IRS2;ADCY8;ADCY7;ADCY6;GNAI1;ADCY5;GNAI2;ADCY9;GNAS
Serotonergic synapse_Homo sapiens_hsa04726	19/112	2.39024e-09	1.28257e-08	1.69081e-05	8.85661e-05	-0.781537	15.515	GABRB3;MAP2K1;PRKCB;GNAI3;ITPR2;PRKCA;ITPR3;GNAI1;ADCY5;GNAI2;GNAO1;NRAS;GNG3;GNG4;GNAQ;CASP3;GNB1;GNAS;KCNN2
ErbB signaling pathway_Homo sapiens_hsa04012	17/87	1.75348e-09	9.64414e-09	9.43298e-06	5.7646e-05	-0.741629	14.9525	GSK3B;MAP2K1;CAMK2D;EGF;PRKCB;SRC;PRKCA;CBL;PTK2;NRAS;PAK1;ERBB3;ERBB2;ABL1;ABL2;GRB2;NCK1
Adrenergic signaling in cardiomyocytes_Homo sapiens_hsa04261	21/148	9.73486e-09	4.75927e-08	6.61703e-05	0.000316467	-0.76001	14.0203	CAMK2D;GNAI3;ADCY3;ADCY2;ATP1A2;PRKCA;ATP1B2;ADCY8;ADCY7;ADCY6;GNAI1;SLC8A1;PPP1CA;ADCY5;GNAI2;CACNB2;CACNG8;ADCY9;GNAQ;GNAS;SCN5A
Thyroid hormone synthesis_Homo sapiens_hsa04918	16/71	5.72216e-10	3.40237e-09	3.58503e-06	2.39002e-05	-0.621636	13.2293	PRKCB;GSR;ITPR2;ADCY3;ITPR3;ADCY2;ATP1A2;PRKCA;ATP1B2;ADCY8;ADCY7;ADCY6;ADCY5;ADCY9;GNAQ;GNAS
HTLV-I infection_Homo sapiens_hsa05166	27/258	6.30946e-08	2.89184e-07	0.000654374	0.00266597	-0.768941	12.748	GSK3B;SLC2A1;ADCY3;ADCY2;ADCY8;ADCY7;ADCY6;ADCY5;NRAS;RRAS;DVL1;FZD1;PDGFRB;FZD3;FZD2;FZD7;HLA-B;RRAS2;HLA-A;TGFBR1;TNFRSF1A;DLG1;ADCY9;LCK;TLN2;TLN1;HLA-DRB1
Salivary secretion_Homo sapiens_hsa04970	17/89	2.5322e-09	1.32639e-08	1.22581e-05	7.09677e-05	-0.633812	12.5458	SLC12A2;CHRM3;PRKCB;ITPR2;ADCY3;ITPR3;ADCY2;ATP1A2;PRKCA;ATP1B2;ADCY8;ADCY7;ADCY6;ADCY5;ADCY9;GNAQ;GNAS
Aldosterone synthesis and secretion_Homo sapiens_hsa04925	16/81	4.46978e-09	2.28686e-08	1.53565e-05	8.44607e-05	-0.651381	12.5234	CAMK2D;NPR1;PRKCB;ITPR2;ADCY3;ITPR3;ADCY2;PRKCA;ADCY8;ADCY7;ADCY6;CACNA1H;ADCY5;ADCY9;GNAQ;GNAS
Hippo signaling pathway_Homo sapiens_hsa04390	21/153	1.77419e-08	8.30472e-08	0.000101394	0.00046472	-0.62996	11.2431	FZD1;CRB2;GSK3B;PRKCI;FZD3;FZD2;FZD7;ACTB;TGFBR1;PPP1CA;PARD6B;DLG1;DLG4;PARD3;DVL1;CTNNA2;BIRC2;LLGL1;BMPR1A;YWHAH;LLGL2
Arrhythmogenic right ventricular cardiomyopathy (ARVC)_Homo sapiens_hsa05412	16/74	1.10025e-09	6.36989e-09	5.68206e-06	3.57158e-05	-0.542371	11.1879	ITGB1;ITGA4;ITGA3;ACTN1;ITGA2;ITGA1;ACTB;SLC8A1;CACNB2;CACNG8;CDH2;ITGA7;ITGA6;ITGA5;CTNNA2;ITGA9
Phosphatidylinositol signaling system_Homo sapiens_hsa04070	17/98	1.17063e-08	5.59865e-08	3.66327e-05	0.000179093	-0.583679	10.6598	MTMR1;DGKD;PRKCB;ITPK1;INPPL1;ITPR2;OCRL;PRKCA;ITPR3;PIK3C2A;DGKZ;PIK3C2B;INPP5A;PIP4K2A;PIP5K1A;PIP4K2B;PLCD1
MicroRNAs in cancer_Homo sapiens_hsa05206	27/297	1.06818e-06	4.35185e-06	0.00423538	0.0137027	-0.628278	8.63854	NOTCH2;NOTCH3;ABCB1;ROCK1;IRS1;IRS2;SLC7A1;NRAS;ERBB3;CASP3;ERBB2;ABL1;PDGFRB;FZD3;ST14;MAP2K1;ABCC1;PRKCB;RDX;PRKCA;RHOA;MARCKS;MMP16;GRB2;VIM;ITGA5;MET
Calcium signaling pathway_Homo sapiens_hsa04020	20/180	1.25751e-06	5.03004e-06	0.00169743	0.00612186	-0.596675	8.10665	PDGFRB;CHRM3;CAMK2D;PRKCB;ADCY3;ITPR2;ADCY2;PRKCA;ITPR3;ADCY8;ADCY7;CACNA1H;SLC8A1;ADCY9;EDNRB;ERBB3;GNAQ;ERBB2;GNAS;PLCD1
Dopaminergic synapse_Homo sapiens_hsa04728	17/129	7.26451e-07	3.13371e-06	0.000699838	0.00279935	-0.559372	7.90677	GSK3B;CAMK2D;PRKCB;GNAI3;ITPR2;PRKCA;ITPR3;GNAI1;PPP1CA;ADCY5;GNAI2;GNAO1;GNG3;GNG4;GNAQ;GNB1;GNAS
Sphingolipid signaling pathway_Homo sapiens_hsa04071	17/120	2.53981e-07	1.11752e-06	0.000331475	0.00145849	-0.517715	7.86203	MAP2K1;ABCC1;ROCK1;ROCK2;PRKCB;GNAI3;PRKCA;RHOA;GNAI1;TNFRSF1A;GNAI2;NRAS;GNAQ;GNA12;RAC3;S1PR2;RAC1
MAPK signaling pathway_Homo sapiens_hsa04010	24/255	2.29869e-06	8.57139e-06	0.00462238	0.014738	-0.521123	6.76582	PDGFRB;MAP2K1;EGF;PRKCB;RRAS2;PRKCA;CACNA1H;TGFBR1;TNFRSF1A;CACNB2;NRAS;PAK1;CACNG8;RRAS;RASA1;CASP3;RASA2;GNA12;RAPGEF2;RAC3;GRB2;TAB2;RAC1;FGFR1
Bile secretion_Homo sapiens_hsa04976	15/71	5.13204e-09	2.56602e-08	1.41871e-05	8.00298e-05	-0.318519	6.07981	ABCC4;ABCB1;SLC2A1;ADCY3;ADCY2;ATP1A2;ATP1B2;ADCY8;ADCY7;SLC4A4;ADCY6;ADCY5;ADCY9;GNAS;KCNN2
Natural killer cell mediated cytotoxicity_Homo sapiens_hsa04650	17/135	1.38769e-06	5.45163e-06	0.00110586	0.00412354	-0.448679	6.05173	VAV3;MAP2K1;PRKCB;HLA-B;TNFRSF10B;PRKCA;TNFRSF10A;HLA-A;TNFRSF10D;NRAS;PAK1;LCK;CASP3;RAC3;GRB2;RAC1;MICA
Wnt signaling pathway_Homo sapiens_hsa04310	17/142	2.81475e-06	1.03207e-05	0.00181747	0.0064491	-0.381239	4.87247	FZD1;GSK3B;FZD3;CAMK2D;FZD2;ROCK2;PRKCB;FZD7;LRP5;PRKCA;RHOA;VANGL2;DAAM1;DVL1;RAC3;GPC4;RAC1
Insulin signaling pathway_Homo sapiens_hsa04910	16/139	9.13746e-06	3.09268e-05	0.00350063	0.0116688	-0.198453	2.30268	GSK3B;PRKCI;MAP2K1;IRS1;INPPL1;IRS2;CBL;PPP1CA;NRAS;PRKAR1A;PRKAR2B;FASN;FLOT1;FLOT2;GRB2;RHOQ
Bacterial invasion of epithelial cells_Homo sapiens_hsa05100	13/78	9.93384e-07	4.12348e-06	0.000424325	0.00183042	-0.162751	2.24956	ITGB1;SRC;RHOG;CBL;RHOA;ACTB;PTK2;ELMO1;ITGA5;CTNNA2;RAC1;MET;VCL
Apoptosis_Homo sapiens_hsa04210	15/140	4.05824e-05	0.000124002	0.0083536	0.0241815	-0.136325	1.37854	MAP2K1;TNFRSF10B;ITPR2;TNFRSF10A;ITPR3;PTPN13;ACTB;TNFRSF10D;TNFRSF1A;NRAS;CASP3;CAPN2;CAPN1;FADD;BIRC2
Progesterone-mediated oocyte maturation_Homo sapiens_hsa04914	13/98	1.35328e-05	4.4436e-05	0.00276067	0.00948981	-0.0937049	1.05047	MAP2K1;HSP90AB1;GNAI3;ADCY3;ADCY2;ADCY8;ADCY7;ADCY6;GNAI1;ADCY5;IGF1R;GNAI2;ADCY9
Oocyte meiosis_Homo sapiens_hsa04114	14/123	3.72014e-05	0.000116919	0.00669062	0.0198294	-0.0556907	0.567998	MAP2K1;CAMK2D;ADCY3;ITPR2;ADCY2;ITPR3;ADCY8;ADCY7;ADCY6;PPP1CA;ADCY5;IGF1R;ADCY9;YWHAH
Choline metabolism in cancer_Homo sapiens_hsa05231	13/101	1.88375e-05	6.09447e-05	0.00349314	0.0116688	-0.0443712	0.482744	PDGFRB;MAP2K1;DGKD;SLC44A4;EGF;PRKCB;PRKCA;DGKZ;NRAS;PIP5K1A;RAC3;GRB2;RAC1
Thyroid hormone signaling pathway_Homo sapiens_hsa04919	14/118	2.32661e-05	7.41817e-05	0.0048183	0.0150129	-0.0368668	0.393314	NOTCH2;NOTCH3;GSK3B;MAP2K1;PRKCB;SRC;SLC2A1;ATP1A2;PRKCA;ATP1B2;ACTB;NRAS;SLC16A2;PLCD1
Hypertrophic cardiomyopathy (HCM)_Homo sapiens_hsa05410	13/83	2.06019e-06	7.95162e-06	0.000716805	0.00281602	-0.0169927	0.222481	ITGB1;ITGA4;ITGA3;ITGA2;ITGA1;ACTB;SLC8A1;CACNB2;CACNG8;ITGA7;ITGA6;ITGA5;ITGA9
Olfactory transduction_Homo sapiens_hsa04740	4/415	0.999278	0.999278	0.999999	1	3.21735	-0.0023251	CAMK2D;GNB1;ADCY3;SLC8A1
Metabolic pathways_Homo sapiens_hsa01100	29/1239	0.970238	0.974668	1	1	3.40198	-0.102788	MTMR1;DGKD;TUSC3;LPCAT1;ENO1;HSD17B7;PIK3C2A;GBA2;TM7SF2;PIK3C2B;UGT8;INPP5A;HYAL2;PIP5K1A;SEPHS1;ADSS;ACSL1;GAA;ITPK1;CYP51A1;OCRL;DGKZ;FASN;ETNK1;SUCLG2;PLCH1;GAPDH;PFKM;PLCD1
mRNA surveillance pathway_Homo sapiens_hsa03015	1991-01-01	0.947532	0.956225	0.990189	1	4.329	-0.233308	PPP1CA
Systemic lupus erythematosus_Homo sapiens_hsa05322	2/135	0.93139	0.944266	0.991847	1	3.64836	-0.259315	ACTN1;HLA-DRB1
Lysosome_Homo sapiens_hsa04142	2/123	0.906038	0.922817	0.986163	1	3.62658	-0.357849	GAA;IGF2R
Inositol phosphate metabolism_Homo sapiens_hsa00562	1971-12-01	2.22051e-06	8.42262e-06	0.000628367	0.00260831	0.0384395	-0.500396	MTMR1;INPP5A;ITPK1;INPPL1;PIP4K2A;PIP5K1A;PLCH1;OCRL;PIP4K2B;PIK3C2A;PLCD1;PIK3C2B
Cell cycle_Homo sapiens_hsa04110	3/124	0.759079	0.795276	0.951246	0.973703	3.525	-0.971664	GSK3B;ABL1;YWHAH
Steroid hormone biosynthesis_Homo sapiens_hsa00140	1958-01-01	0.846964	0.866661	0.948112	0.973703	6.89264	-1.14485	HSD17B7
Transcriptional misregulation in cancer_Homo sapiens_hsa05202	5/180	0.68151	0.738583	0.951573	0.973703	3.00848	-1.15358	NGFR;FLT1;MET;PTK2;IGF1R
Staphylococcus aureus infection_Homo sapiens_hsa05150	1956-01-01	0.836716	0.860175	0.942615	0.973703	6.75229	-1.20374	HLA-DRB1
Fc gamma R-mediated phagocytosis_Homo sapiens_hsa04666	1993-12-01	3.82431e-05	0.0001185	0.00484507	0.0150129	0.126291	-1.28457	VAV3;VASP;MARCKS;PAK1;MARCKSL1;MAP2K1;PRKCB;INPPL1;PIP5K1A;PRKCA;ASAP2;RAC1
Starch and sucrose metabolism_Homo sapiens_hsa00500	1956-01-01	0.836716	0.860175	0.942615	0.973703	7.50402	-1.33775	GAA
Ubiquitin mediated proteolysis_Homo sapiens_hsa04120	4/137	0.637629	0.715706	0.918506	0.973703	2.99246	-1.3466	UBE2D3;WWP1;CBL;BIRC2
Peroxisome_Homo sapiens_hsa04146	1983-02-01	0.745745	0.788768	0.924437	0.973703	4.61586	-1.35416	ACSL1;SLC27A2
Shigellosis_Homo sapiens_hsa05131	1965-12-01	8.31318e-07	3.51711e-06	0.000310214	0.0013928	0.100212	-1.403	ITGB1;DIAPH1;ROCK1;ROCK2;SRC;RHOG;ELMO1;ABL1;ITGA5;RAC1;ACTB;VCL
Huntington's disease_Homo sapiens_hsa05016	6/193	0.579871	0.667283	0.928217	0.973703	2.81029	-1.53146	HIP1;DLG4;GNAQ;CASP3;AP2A2;AP2M1
Glutathione metabolism_Homo sapiens_hsa00480	1952-01-01	0.814118	0.84484	0.929819	0.973703	7.89142	-1.62287	GSR
RNA degradation_Homo sapiens_hsa03018	1977-02-01	0.707519	0.759289	0.903637	0.971402	4.69535	-1.62455	ENO1;PFKM
Jak-STAT signaling pathway_Homo sapiens_hsa04630	5/158	0.567371	0.656956	0.90517	0.971402	2.87402	-1.62883	IL4R;FHL1;GRB2;IL27RA;IL13RA1
T cell receptor signaling pathway_Homo sapiens_hsa04660	12/104	0.000115572	0.00033455	0.0105932	0.0298783	0.193919	-1.758	VAV3;GSK3B;NRAS;PAK1;MAP2K1;DLG1;LCK;PRKCQ;GRB2;CBL;RHOA;NCK1
N-Glycan biosynthesis_Homo sapiens_hsa00510	1949-01-01	0.795144	0.82906	0.918387	0.973703	7.9893	-1.8314	TUSC3
Protein processing in endoplasmic reticulum_Homo sapiens_hsa04141	6/169	0.450701	0.550857	0.861904	0.955165	2.45893	-1.95965	HSP90AB1;TUSC3;UBE2D3;CAPN2;CAPN1;CKAP4
RIG-I-like receptor signaling pathway_Homo sapiens_hsa04622	1970-02-01	0.65699	0.719093	0.872673	0.955165	5.03886	-2.11676	NLRX1;FADD
Carbon metabolism_Homo sapiens_hsa01200	4/113	0.485763	0.580804	0.829057	0.935346	3.02247	-2.18232	SUCLG2;ENO1;PFKM;GAPDH
p53 signaling pathway_Homo sapiens_hsa04115	1969-02-01	0.649227	0.717739	0.867567	0.955165	5.08729	-2.19757	CASP3;TNFRSF10B
Signaling pathways regulating pluripotency of stem cells_Homo sapiens_hsa04550	13/142	0.000613827	0.00155221	0.0387563	0.0916817	0.316383	-2.3399	FZD1;GSK3B;FZD3;MAP2K1;FZD2;FZD7;ACVR2B;IGF1R;NRAS;DVL1;GRB2;FGFR1;BMPR1A
Non-alcoholic fatty liver disease (NAFLD)_Homo sapiens_hsa04932	6/151	0.348572	0.448456	0.784221	0.917334	2.42851	-2.55943	GSK3B;IRS1;CASP3;IRS2;RAC1;TNFRSF1A
Fatty acid degradation_Homo sapiens_hsa00071	1944-01-01	0.759127	0.795276	0.895064	0.97002	9.39326	-2.58865	ACSL1
Neurotrophin signaling pathway_Homo sapiens_hsa04722	12/120	0.000445055	0.00115191	0.0269482	0.0658733	0.345034	-2.66273	NGFR;GSK3B;NRAS;MAP2K1;CAMK2D;IRS1;MAGED1;NTRK3;ABL1;GRB2;RAC1;RHOA
Neuroactive ligand-receptor interaction_Homo sapiens_hsa04080	18/277	0.00345012	0.00766692	0.190967	0.344367	0.474158	-2.68817	GABRB3;CHRM3;VIPR1;ADCYAP1R1;GRID2;GABRA5;GABRA3;NPY1R;GPR50;LPAR4;SSTR2;ADRA2B;ADRA2A;GRM3;EDNRB;PARD3;P2RY1;S1PR2
AMPK signaling pathway_Homo sapiens_hsa04152	5/124	0.359814	0.454938	0.760557	0.909361	2.63518	-2.6936	IRS1;FASN;IRS2;PFKM;IGF1R
Longevity regulating pathway - mammal_Homo sapiens_hsa04211	1994-11-01	0.000194571	0.000548791	0.0129026	0.0350441	0.315617	-2.69686	NRAS;ADCY9;IRS1;ADCY3;ADCY2;IRS2;ADCY8;ADCY7;ADCY6;ADCY5;IGF1R
Alcoholism_Homo sapiens_hsa05034	14/179	0.0017976	0.00420716	0.0877958	0.182029	0.428394	-2.708	MAP2K1;GNAI3;GNAI1;PPP1CA;ADCY5;GNAI2;GNAO1;NRAS;GNG3;GNG4;GNB1;GNAS;GRB2;SLC29A1
Toxoplasmosis_Homo sapiens_hsa05145	12/118	0.000381431	0.00101102	0.0242533	0.059952	0.352517	-2.77487	GNAO1;ITGB1;CASP3;GNAI3;TAB2;ITGA6;BIRC2;HLA-DRB1;GNAI1;TNFRSF1A;TLR2;GNAI2
Porphyrin and chlorophyll metabolism_Homo sapiens_hsa00860	1942-01-01	0.743009	0.788768	0.88397	0.96274	9.66619	-2.87132	HEPH
ECM-receptor interaction_Homo sapiens_hsa04512	1982-12-01	1.04506e-05	3.48354e-05	0.00191479	0.00668658	0.26231	-3.00839	ITGB1;ITGA4;ITGA3;SV2A;ITGA2;ITGA1;ITGA7;SDC1;ITGA6;ITGA5;HSPG2;ITGA9
HIF-1 signaling pathway_Homo sapiens_hsa04066	11/103	0.000434676	0.00113844	0.0226507	0.0572776	0.389597	-3.01584	MAP2K1;CAMK2D;FLT1;EGF;PRKCB;ERBB2;SLC2A1;PRKCA;ENO1;GAPDH;IGF1R
Glycerophospholipid metabolism_Homo sapiens_hsa00564	1995-04-01	0.357524	0.454938	0.717928	0.877467	2.9709	-3.05573	DGKD;ETNK1;LPCAT1;DGKZ
Cytokine-cytokine receptor interaction_Homo sapiens_hsa04060	17/265	0.00500863	0.010698	0.213294	0.370826	0.580018	-3.07212	PDGFRB;NGFR;IL4R;FLT1;EGF;FLT4;TNFRSF10B;TNFRSF10A;TNFRSF11A;ACVR2B;TGFBR1;TNFRSF10D;TNFRSF1A;KDR;MET;IL13RA1;BMPR1A
Complement and coagulation cascades_Homo sapiens_hsa04610	1979-03-01	0.461674	0.555018	0.770045	0.914321	4.11063	-3.17709	THBD;CR2;CLU
Hepatitis C_Homo sapiens_hsa05160	6/133	0.249149	0.334225	0.677501	0.853676	2.34412	-3.25763	CLDN6;GSK3B;NRAS;EGF;GRB2;TNFRSF1A
Alzheimer's disease_Homo sapiens_hsa05010	13/168	0.00283229	0.00642375	0.103228	0.205557	0.561092	-3.29174	GSK3B;ITPR2;ITPR3;TNFRSF1A;BACE2;GNAQ;CASP3;CAPN2;APBB1;CAPN1;FADD;NAE1;GAPDH
Parkinson's disease_Homo sapiens_hsa05012	7/142	0.167135	0.241906	0.59444	0.783094	1.84322	-3.29743	UBB;CASP3;GNAI3;PARK7;GNAI1;ADCY5;GNAI2
Glycerolipid metabolism_Homo sapiens_hsa00561	1959-02-01	0.563884	0.656373	0.805254	0.921382	5.80539	-3.32595	DGKD;DGKZ
Central carbon metabolism in cancer_Homo sapiens_hsa05230	1967-11-01	7.8575e-06	2.70101e-05	0.00129533	0.00474954	0.283455	-3.33174	PDGFRB;NRAS;MAP2K1;NTRK3;ERBB2;SLC2A1;SLC1A5;SLC16A3;PFKM;MET;FGFR1
Pyruvate metabolism_Homo sapiens_hsa00620	1940-01-01	0.725813	0.775141	0.871707	0.955165	10.4529	-3.34975	GLO1
Biosynthesis of amino acids_Homo sapiens_hsa01230	1974-03-01	0.419671	0.51967	0.731851	0.884655	3.86309	-3.35426	ENO1;PFKM;GAPDH
Primary immunodeficiency_Homo sapiens_hsa05340	1937-01-01	0.697843	0.752576	0.850848	0.950185	9.55717	-3.4383	LCK
Rheumatoid arthritis_Homo sapiens_hsa05323	1990-04-01	0.321274	0.418227	0.679061	0.853676	3.03606	-3.44733	FLT1;TNFRSF11A;HLA-DRB1;TLR2
Epstein-Barr virus infection_Homo sapiens_hsa05169	10/202	0.111582	0.170473	0.588718	0.783094	1.58417	-3.47406	SPN;GSK3B;CR2;HLA-B;TAB2;VIM;HLA-A;CD58;HLA-DRB1;YWHAH
Toll-like receptor signaling pathway_Homo sapiens_hsa04620	5/106	0.248165	0.334225	0.635226	0.822057	2.50272	-3.48795	MAP2K1;TAB2;FADD;RAC1;TLR2
Longevity regulating pathway - multiple species_Homo sapiens_hsa04213	1964-11-01	4.95681e-06	1.73095e-05	0.000929448	0.00352549	0.29675	-3.62472	NRAS;ADCY9;IRS1;ADCY3;ADCY2;IRS2;ADCY8;ADCY7;ADCY6;ADCY5;IGF1R
Hepatitis B_Homo sapiens_hsa05161	11/146	0.00704486	0.0146214	0.14317	0.273047	0.739975	-3.66691	NRAS;MAP2K1;PRKCB;SRC;CASP3;PRKCA;GRB2;FADD;HSPG2;TGFBR1;TLR2
Tuberculosis_Homo sapiens_hsa05152	9/178	0.115335	0.174991	0.564217	0.763248	1.70367	-3.67979	MRC2;CAMK2D;SRC;CASP3;FADD;HLA-DRB1;RHOA;TNFRSF1A;TLR2
Legionellosis_Homo sapiens_hsa05134	1955-02-01	0.525806	0.618596	0.773753	0.914321	5.91204	-3.80039	CASP3;TLR2
Herpes simplex infection_Homo sapiens_hsa05168	10/185	0.0719165	0.11465	0.480587	0.678628	1.4885	-3.91811	CASP3;HLA-B;TAB2;HLA-A;FADD;HLA-DRB1;PPP1CA;SRPK1;TNFRSF1A;TLR2
TNF signaling pathway_Homo sapiens_hsa04668	6/110	0.13833	0.204245	0.500383	0.696735	2.07014	-4.09498	MAP2K1;CASP3;TAB2;FADD;BIRC2;TNFRSF1A
PPAR signaling pathway_Homo sapiens_hsa03320	1969-03-01	0.376634	0.473483	0.688851	0.861064	4.20302	-4.10417	FADS2;ACSL1;SLC27A2
Measles_Homo sapiens_hsa05162	8/136	0.0689784	0.111583	0.403543	0.603942	1.54727	-4.13734	GSK3B;TNFRSF10B;MSN;TNFRSF10A;PRKCQ;TAB2;TNFRSF10D;TLR2
Purine metabolism_Homo sapiens_hsa00230	12/176	0.0107655	0.0205949	0.205505	0.36169	0.922989	-4.18244	ENTPD2;ADCY9;NPR1;NPR2;ADCY3;ADCY2;ENPP4;ADCY8;ADCY7;ADSS;ADCY6;ADCY5
Alanine, aspartate and glutamate metabolism_Homo sapiens_hsa00250	1935-01-01	0.677631	0.738014	0.835095	0.937352	10.7991	-4.20249	ADSS
Influenza A_Homo sapiens_hsa05164	11/175	0.0244807	0.0442686	0.296916	0.476799	1.13734	-4.21937	GSK3B;MAP2K1;NLRX1;PRKCB;TNFRSF10B;PRKCA;TNFRSF10A;ACTB;HLA-DRB1;TNFRSF10D;TNFRSF1A
Viral carcinogenesis_Homo sapiens_hsa05203	12/205	0.0313861	0.0543696	0.367564	0.569272	1.22287	-4.23283	NRAS;DLG1;SRC;ACTN1;CASP3;RASA2;HLA-B;GRB2;HLA-A;RAC1;RHOA;YWHAH
Chagas disease (American trypanosomiasis)_Homo sapiens_hsa05142	10/104	0.00175794	0.00415856	0.0506469	0.116066	0.668792	-4.24256	GNAO1;GNAQ;GNAS;GNAI3;FADD;TGFBR1;GNAI1;TNFRSF1A;TLR2;GNAI2
Taste transduction_Homo sapiens_hsa04742	1983-10-01	0.000296671	0.000805773	0.0146404	0.0392792	0.525168	-4.26588	KCNK5;HCN4;CHRM3;ENTPD2;GABRA5;GABRA3;P2RY1;ITPR3;ADCY8;ADCY6
FoxO signaling pathway_Homo sapiens_hsa04068	8/133	0.0622169	0.101792	0.381008	0.578081	1.55383	-4.31519	NRAS;MAP2K1;EGF;IRS1;GRB2;IRS2;TGFBR1;IGF1R
AGE-RAGE signaling pathway in diabetic complications_Homo sapiens_hsa04933	9/101	0.00488796	0.0105427	0.0872354	0.182029	0.827322	-4.40217	DIAPH1;THBD;NRAS;PRKCB;CASP3;PRKCA;RAC1;PLCD1;TGFBR1
B cell receptor signaling pathway_Homo sapiens_hsa04662	1973-10-01	0.000100685	0.000295342	0.00676004	0.0198294	0.494361	-4.54986	VAV3;GSK3B;NRAS;CR2;MAP2K1;PRKCB;INPPL1;RAC3;GRB2;RAC1
Prostate cancer_Homo sapiens_hsa05215	1989-10-01	0.000523219	0.00133847	0.0218663	0.0559369	0.607749	-4.59186	PDGFRB;GSK3B;NRAS;MAP2K1;HSP90AB1;EGF;ERBB2;GRB2;FGFR1;IGF1R
Phagosome_Homo sapiens_hsa04145	11/154	0.0103254	0.0199263	0.180666	0.331221	1.00609	-4.60098	DYNC2H1;ITGB1;MRC2;ITGA2;HLA-B;HLA-A;ITGA5;RAC1;ACTB;HLA-DRB1;TLR2
Asthma_Homo sapiens_hsa05310	1931-01-01	0.633068	0.714231	0.798441	0.921382	10.1002	-4.61756	HLA-DRB1
Base excision repair_Homo sapiens_hsa03410	1933-01-01	0.65607	0.719093	0.817685	0.927271	11.0581	-4.66087	HMGB1
Osteoclast differentiation_Homo sapiens_hsa04380	9/132	0.0252412	0.0451469	0.248851	0.421132	1.29346	-4.75901	MAP2K1;LCK;SIRPA;GRB2;TAB2;TNFRSF11A;RAC1;TGFBR1;TNFRSF1A
Fructose and mannose metabolism_Homo sapiens_hsa00051	1932-01-01	0.644755	0.716394	0.808304	0.921382	10.8948	-4.78158	PFKM
Glycolysis / Gluconeogenesis_Homo sapiens_hsa00010	1967-03-01	0.359221	0.454938	0.670268	0.853676	4.68524	-4.79683	ENO1;PFKM;GAPDH
Insulin resistance_Homo sapiens_hsa04931	9/109	0.00799296	0.0161326	0.120844	0.237372	1.0013	-4.83545	GSK3B;PRKCB;IRS1;SLC2A1;PRKCQ;IRS2;SLC27A2;PPP1CA;TNFRSF1A
Pentose phosphate pathway_Homo sapiens_hsa00030	2029-01-01	0.608531	0.693662	0.777173	0.914321	9.83286	-4.88406	PFKM
Propanoate metabolism_Homo sapiens_hsa00640	1932-01-01	0.644755	0.716394	0.808304	0.921382	11.1383	-4.88845	SUCLG2
Amoebiasis_Homo sapiens_hsa05146	9/100	0.00457788	0.0100713	0.0834777	0.18005	0.910448	-4.90415	PRKCB;ACTN1;GNAQ;CASP3;GNAS;PRKCA;PTK2;VCL;TLR2
Inflammatory bowel disease (IBD)_Homo sapiens_hsa05321	1965-03-01	0.34174	0.442251	0.650888	0.837399	4.59932	-4.93832	IL4R;HLA-DRB1;TLR2
Renin secretion_Homo sapiens_hsa04924	1964-11-01	4.95681e-06	1.73095e-05	0.000929448	0.00352549	0.414002	-5.05694	ADCYAP1R1;NPR1;GNAQ;GNAS;GNAI3;ITPR2;ITPR3;ADCY6;GNAI1;ADCY5;GNAI2
TGF-beta signaling pathway_Homo sapiens_hsa04350	1984-05-01	0.129234	0.193412	0.438429	0.647345	2.54951	-5.21663	ROCK1;ACVR2B;RHOA;TGFBR1;BMPR1A
Glucagon signaling pathway_Homo sapiens_hsa04922	7/101	0.0421678	0.0719141	0.273166	0.451854	1.66898	-5.28417	CAMK2D;GNAQ;GNAS;SLC2A1;ITPR2;ADCY2;ITPR3
Type II diabetes mellitus_Homo sapiens_hsa04930	1948-02-01	0.453991	0.551812	0.707936	0.870089	6.74942	-5.32987	IRS1;IRS2
mTOR signaling pathway_Homo sapiens_hsa04150	1960-03-01	0.297959	0.390185	0.598968	0.784363	4.40467	-5.33317	PRKCB;IRS1;PRKCA
Endocrine and other factor-regulated calcium reabsorption_Homo sapiens_hsa04961	1947-11-01	1.89591e-07	8.51226e-07	9.07917e-05	0.000424983	0.348728	-5.39776	ADCY9;PRKCB;GNAQ;GNAS;PRKCA;ATP1A2;ATP1B2;AP2A2;SLC8A1;ADCY6;AP2M1
Citrate cycle (TCA cycle)_Homo sapiens_hsa00020	1930-01-01	0.620998	0.704224	0.788073	0.917334	11.604	-5.52845	SUCLG2
Ether lipid metabolism_Homo sapiens_hsa00565	1945-02-01	0.421355	0.51967	0.675167	0.853676	6.95167	-6.00819	UGT8;LPCAT1
Acute myeloid leukemia_Homo sapiens_hsa05221	1957-03-01	0.271826	0.360251	0.565497	0.763248	4.71943	-6.1475	NRAS;MAP2K1;GRB2
NOD-like receptor signaling pathway_Homo sapiens_hsa04621	1957-03-01	0.271826	0.360251	0.565497	0.763248	4.74951	-6.18669	HSP90AB1;TAB2;BIRC2
Hematopoietic cell lineage_Homo sapiens_hsa04640	1988-09-01	0.00192104	0.00440238	0.0460747	0.107834	0.990467	-6.19526	CR2;IL4R;ITGA4;ITGA3;ITGA2;ITGA1;ITGA6;ITGA5;HLA-DRB1
Cardiac muscle contraction_Homo sapiens_hsa04260	1978-05-01	0.102555	0.158888	0.37984	0.578081	2.74895	-6.26034	CACNB2;CACNG8;ATP1A2;ATP1B2;SLC8A1
Antigen processing and presentation_Homo sapiens_hsa04612	1977-05-01	0.0984015	0.154611	0.370027	0.569272	2.72259	-6.31286	HSP90AB1;HLA-B;HLA-A;B2M;HLA-DRB1
Small cell lung cancer_Homo sapiens_hsa05222	1986-06-01	0.0561455	0.0935759	0.291106	0.470906	2.19412	-6.31864	ITGB1;ITGA3;ITGA2;ITGA6;PTK2;BIRC2
NF-kappa B signaling pathway_Homo sapiens_hsa04064	1993-07-01	0.0287323	0.0501675	0.214068	0.370826	1.78487	-6.33582	PRKCB;LCK;PRKCQ;TAB2;TNFRSF11A;BIRC2;TNFRSF1A
Long-term potentiation_Homo sapiens_hsa04720	1966-10-01	4.17322e-05	0.000125768	0.00358365	0.0117672	0.662435	-6.68015	NRAS;MAP2K1;CAMK2D;PRKCB;GNAQ;ITPR2;ITPR3;PRKCA;ADCY8;PPP1CA
Salmonella infection_Homo sapiens_hsa05132	1986-08-01	0.00602345	0.0126206	0.0867244	0.182029	1.37165	-7.01201	DYNC2H1;TJP1;ROCK1;ROCK2;RHOG;PKN1;RAC1;ACTB
Phototransduction_Homo sapiens_hsa04744	2027-01-01	0.582356	0.667283	0.753668	0.906049	12.9941	-7.0256	GNB1
Protein digestion and absorption_Homo sapiens_hsa04974	1990-07-01	0.024549	0.0442686	0.193235	0.345624	1.89812	-7.0365	KCNK5;SLC1A1;ATP1A2;ATP1B2;SLC1A5;SLC38A2;SLC8A1
alpha-Linolenic acid metabolism_Homo sapiens_hsa00592	2025-01-01	0.554433	0.648805	0.727691	0.884486	12.6441	-7.45762	FADS2
Chronic myeloid leukemia_Homo sapiens_hsa05220	1973-06-01	0.0285199	0.0501675	0.186317	0.338758	2.12305	-7.55201	NRAS;MAP2K1;ABL1;GRB2;CBL;TGFBR1
Autoimmune thyroid disease_Homo sapiens_hsa05320	1953-03-01	0.237429	0.324437	0.518326	0.717181	5.30447	-7.62724	HLA-B;HLA-A;HLA-DRB1
Glioma_Homo sapiens_hsa05214	1965-09-01	0.000204909	0.000570632	0.00938592	0.0268169	0.904241	-7.67967	PDGFRB;NRAS;MAP2K1;CAMK2D;EGF;PRKCB;PRKCA;GRB2;IGF1R
Amyotrophic lateral sclerosis (ALS)_Homo sapiens_hsa05014	1951-03-01	0.220524	0.305128	0.493735	0.691858	5.21846	-7.88899	CASP3;RAC1;TNFRSF1A
Prolactin signaling pathway_Homo sapiens_hsa04917	1972-06-01	0.0268706	0.0476736	0.178941	0.330815	2.18971	-7.91959	GSK3B;NRAS;MAP2K1;SRC;GRB2;TNFRSF11A
Epithelial cell signaling in Helicobacter pylori infection_Homo sapiens_hsa05120	1968-09-01	0.000290302	0.000798331	0.0120635	0.0331746	0.973033	-7.92495	TJP1;PAK1;PTPRZ1;SRC;CASP3;CSK;RAC1;MET;JAM2
Adipocytokine signaling pathway_Homo sapiens_hsa04920	1970-06-01	0.0237643	0.043934	0.164558	0.306803	2.15137	-8.0452	ACSL1;IRS1;SLC2A1;PRKCQ;IRS2;TNFRSF1A
Melanoma_Homo sapiens_hsa05218	1971-07-01	0.00728273	0.0149738	0.0846324	0.180768	1.64835	-8.11361	PDGFRB;NRAS;MAP2K1;EGF;MET;FGFR1;IGF1R
VEGF signaling pathway_Homo sapiens_hsa04370	1961-09-01	0.00012443	0.000355514	0.00654598	0.0197276	0.904456	-8.13266	NRAS;MAP2K1;PRKCB;SRC;KDR;RAC3;PRKCA;RAC1;PTK2
Fc epsilon RI signaling pathway_Homo sapiens_hsa04664	1968-07-01	0.00575796	0.0121803	0.0717608	0.156311	1.60488	-8.27662	VAV3;NRAS;MAP2K1;RAC3;PRKCA;GRB2;RAC1
Leishmaniasis_Homo sapiens_hsa05140	1973-07-01	0.0084531	0.0169062	0.0939011	0.19128	1.73982	-8.30456	ITGB1;MARCKSL1;ITGA4;PRKCB;TAB2;HLA-DRB1;TLR2
Hedgehog signaling pathway_Homo sapiens_hsa04340	1950-03-01	0.212167	0.295422	0.481209	0.678628	5.4079	-8.38432	GSK3B;SMO;RAB23
Pertussis_Homo sapiens_hsa05133	1975-07-01	0.00975613	0.0191638	0.103713	0.205557	1.836	-8.50042	ITGB1;CASP3;GNAI3;ITGA5;RHOA;GNAI1;GNAI2
Biosynthesis of unsaturated fatty acids_Homo sapiens_hsa01040	2023-01-01	0.524647	0.618596	0.698982	0.863911	13.2202	-8.52743	FADS2
Notch signaling pathway_Homo sapiens_hsa04330	1948-03-01	0.195672	0.27419	0.455734	0.655303	5.29034	-8.63021	NOTCH2;NOTCH3;DVL1
Renal cell carcinoma_Homo sapiens_hsa05211	1966-07-01	0.00488329	0.0105427	0.0638716	0.141937	1.66116	-8.84061	NRAS;PAK1;MAP2K1;SLC2A1;GRB2;RAC1;MET
Fatty acid metabolism_Homo sapiens_hsa01212	1948-03-01	0.195672	0.27419	0.455734	0.655303	5.46682	-8.9181	FADS2;ACSL1;FASN
Amphetamine addiction_Homo sapiens_hsa05031	1967-06-01	0.0195714	0.0364891	0.14397	0.273047	2.3108	-9.08995	CAMK2D;PRKCB;GNAS;PRKCA;PPP1CA;ADCY5
Pancreatic cancer_Homo sapiens_hsa05212	1966-06-01	0.018294	0.034399	0.137387	0.265132	2.27515	-9.10328	MAP2K1;EGF;ERBB2;RAC3;RAC1;TGFBR1
Intestinal immune network for IgA production_Homo sapiens_hsa04672	1948-03-01	0.195672	0.27419	0.455734	0.655303	5.6253	-9.17663	ITGA4;MADCAM1;HLA-DRB1
Synaptic vesicle cycle_Homo sapiens_hsa04721	1963-05-01	0.0497601	0.0842095	0.23589	0.402294	3.21843	-9.65703	STX1B;SYT1;STX2;AP2A2;AP2M1
Carbohydrate digestion and absorption_Homo sapiens_hsa04973	1945-03-01	0.171579	0.246715	0.416594	0.619261	5.53279	-9.75272	PRKCB;ATP1A2;ATP1B2
Viral myocarditis_Homo sapiens_hsa05416	1959-09-01	9.53953e-05	0.000283608	0.00540113	0.0165035	1.07777	-9.97744	CASP3;HLA-B;ABL1;RAC3;ABL2;HLA-A;RAC1;ACTB;HLA-DRB1
Ovarian steroidogenesis_Homo sapiens_hsa04913	1950-10-01	3.2093e-06	1.15745e-05	0.000565006	0.00239041	0.789856	-9.99125	ADCY9;GNAS;ADCY3;ADCY2;HSD17B7;ADCY8;ADCY7;ADCY6;ADCY5;IGF1R
Colorectal cancer_Homo sapiens_hsa05210	1962-07-01	0.00343757	0.00766692	0.0497471	0.115204	1.81669	-10.3061	GSK3B;MAP2K1;CASP3;RAC3;RAC1;RHOA;TGFBR1
Renin-angiotensin system_Homo sapiens_hsa04614	2023-01-01	0.524647	0.618596	0.698982	0.863911	16.2599	-10.4881	NLN
Galactose metabolism_Homo sapiens_hsa00052	1930-02-01	0.246994	0.334225	0.46666	0.666657	7.91133	-11.0631	GAA;PFKM
Type I diabetes mellitus_Homo sapiens_hsa04940	1943-03-01	0.156027	0.227324	0.390003	0.587675	6.16236	-11.448	HLA-B;HLA-A;HLA-DRB1
Thyroid cancer_Homo sapiens_hsa05216	2029-02-01	0.235121	0.323291	0.450174	0.655303	7.91178	-11.4535	MAP2K1;NRAS
SNARE interactions in vesicular transport_Homo sapiens_hsa04130	1934-02-01	0.294552	0.388033	0.529543	0.728122	9.42455	-11.5196	STX1B;STX2
Malaria_Homo sapiens_hsa05144	1949-04-01	0.0698098	0.112103	0.257375	0.428959	4.37142	-11.6366	SDC2;SDC1;MET;TLR2
Non-small cell lung cancer_Homo sapiens_hsa05223	1956-07-01	0.00190881	0.00440238	0.0325861	0.0779233	1.92627	-12.0609	NRAS;MAP2K1;EGF;PRKCB;ERBB2;PRKCA;GRB2
Pathogenic Escherichia coli infection_Homo sapiens_hsa05130	1955-08-01	0.000325742	0.000873942	0.0108953	0.0303413	1.54411	-12.3983	ITGB1;ROCK1;ROCK2;ABL1;PRKCA;RHOA;ACTB;NCK1
Endometrial cancer_Homo sapiens_hsa05213	1952-07-01	0.00122821	0.0029693	0.0236741	0.0591853	1.85688	-12.4452	GSK3B;NRAS;MAP2K1;EGF;ERBB2;GRB2;CTNNA2
Graft-versus-host disease_Homo sapiens_hsa05332	1941-03-01	0.140947	0.206722	0.363124	0.56764	6.38141	-12.5035	HLA-B;HLA-A;HLA-DRB1
Nicotine addiction_Homo sapiens_hsa05033	1940-03-01	0.133601	0.198596	0.349611	0.553341	6.21954	-12.5193	GABRB3;GABRA5;GABRA3
Basal cell carcinoma_Homo sapiens_hsa05217	1955-07-01	0.00171641	0.00410445	0.030176	0.072953	2.04864	-13.0447	FZD1;GSK3B;FZD3;FZD2;SMO;FZD7;DVL1
Sphingolipid metabolism_Homo sapiens_hsa00600	1947-04-01	0.0616932	0.101792	0.235881	0.402294	4.84994	-13.5099	NEU3;UGT8;CERK;GBA2
Vibrio cholerae infection_Homo sapiens_hsa05110	1951-07-01	0.00109234	0.00267016	0.0217409	0.0559369	2.05731	-14.0297	SLC12A2;TJP1;ADCY9;GNAS;ADCY3;PRKCA;ACTB
Allograft rejection_Homo sapiens_hsa05330	1938-03-01	0.119333	0.179816	0.322511	0.514148	6.63393	-14.1027	HLA-B;HLA-A;HLA-DRB1
Prion diseases_Homo sapiens_hsa05020	1935-03-01	0.0990914	0.154611	0.281929	0.45944	6.24849	-14.4447	MAP2K1;NCAM1;NCAM2
African trypanosomiasis_Homo sapiens_hsa05143	1935-03-01	0.0990914	0.154611	0.281929	0.45944	6.30311	-14.571	PRKCB;GNAQ;PRKCA
ABC transporters_Homo sapiens_hsa02010	1944-04-01	0.050515	0.0848343	0.204538	0.36169	4.92944	-14.7168	ABCC4;ABCC1;ABCB1;ABCB6
Mineral absorption_Homo sapiens_hsa04978	1951-07-01	0.00109234	0.00267016	0.0217409	0.0559369	2.19748	-14.9856	HEPH;ATP1A2;ATP1B2;STEAP1;STEAP2;SLC26A6;SLC8A1
Cocaine addiction_Homo sapiens_hsa05030	1949-07-01	0.000856069	0.00214017	0.0182084	0.0482632	2.14589	-15.1568	GRM3;DLG4;GNAS;GNAI3;GNAI1;ADCY5;GNAI2
Nitrogen metabolism_Homo sapiens_hsa00910	2017-01-01	0.422823	0.51967	0.593456	0.783094	17.6963	-15.233	CA14
Glycosaminoglycan degradation_Homo sapiens_hsa00531	2019-01-01	0.458979	0.554809	0.632197	0.822057	19.6808	-15.3264	HYAL2
Bladder cancer_Homo sapiens_hsa05219	1941-05-01	0.00931784	0.0184678	0.071451	0.156311	3.73714	-17.4742	MAP2K1;NRAS;EGF;SRC;ERBB2
Vasopressin-regulated water reabsorption_Homo sapiens_hsa04962	1944-05-01	0.0124959	0.0236992	0.0885321	0.182029	4.02246	-17.6278	DYNC2H1;ADCY9;GNAS;ADCY3;ADCY6
Selenocompound metabolism_Homo sapiens_hsa00450	2017-01-01	0.422823	0.51967	0.593456	0.783094	20.5403	-17.6811	SEPHS1
Aldosterone-regulated sodium reabsorption_Homo sapiens_hsa04960	1939-05-01	0.00753944	0.0153581	0.0611699	0.138691	3.74168	-18.2878	PRKCB;IRS1;PRKCA;ATP1A2;ATP1B2
Vitamin digestion and absorption_Homo sapiens_hsa04977	2024-02-01	0.176574	0.252248	0.363806	0.56764	11.735	-20.3487	ABCC1;SLC19A2
Dorso-ventral axis formation_Homo sapiens_hsa04320	2027-04-01	0.00993766	0.0193477	0.0617804	0.138691	5.19933	-23.9763	NOTCH2;NOTCH3;MAP2K1;GRB2
Proximal tubule bicarbonate reclamation_Homo sapiens_hsa04964	2023-03-01	0.035326	0.0607166	0.130713	0.254485	8.25834	-27.6087	ATP1A2;ATP1B2;SLC4A4
Other glycan degradation_Homo sapiens_hsa00511	2018-02-01	0.110535	0.170054	0.254451	0.427323	14.1703	-31.2089	NEU3;GBA2
Steroid biosynthesis_Homo sapiens_hsa00100	2020-03-01	0.024386	0.0442686	0.0988497	0.199513	9.21236	-34.2124	CYP51A1;HSD17B7;TM7SF2
Fatty acid biosynthesis_Homo sapiens_hsa00061	2013-02-01	0.0624635	0.101792	0.163953	0.306803	17.856	-49.5178	ACSL1;FASN

## Sheet: KEGG_naive-enriched
Term	Overlap	P-value	Adjusted P-value (q-value)	Old P-value	Old Adjusted P-value	Z-score	Combined Score	Genes
Mineral absorption_Homo sapiens_hsa04978	14/51	2.75695e-11	6.17557e-09	7.77182e-08	1.74089e-05	-1.809	43.9845	SLC34A2;SLC46A1;SLC6A19;SLC40A1;ATP1A3;ATP1B3;SLC30A1;ATP1A1;ATP2B1;ATP1B1;TF;ATP7A;SLC39A4;HMOX2
Lysosome_Homo sapiens_hsa04142	19/123	4.11533e-10	4.60917e-08	1.09983e-06	0.000123181	-1.74949	37.8085	HGSNAT;CD63;MANBA;SORT1;M6PR;TCIRG1;NAGPA;MCOLN1;CLN3;LAMP1;SMPD1;LAMP2;PSAP;ATP6V0A2;SLC17A5;ATP6V1H;ATP6V0A4;ATP6V0D1;ATP6V0A1
Protein digestion and absorption_Homo sapiens_hsa04974	15/90	9.9436e-09	7.42456e-07	6.77062e-06	0.00050554	-1.65998	30.5874	SLC36A1;COL17A1;SLC15A1;SLC6A19;ATP1A3;ATP1B3;SLC3A2;PRCP;SLC16A10;ATP1A1;ATP1B1;DPP4;ACE2;SLC7A7;SLC7A8
Phagosome_Homo sapiens_hsa04145	18/154	1.04446e-07	5.849e-06	6.58382e-05	0.00333249	-1.63457	26.2751	ATP6V1A;COLEC12;ATP6V1G1;RAB5C;TFRC;STX7;M6PR;TCIRG1;HLA-F;EEA1;LAMP1;LAMP2;ATP6V0A2;ATP6V1H;OLR1;ATP6V0A4;ATP6V0D1;ATP6V0A1
Epithelial cell signaling in Helicobacter pylori infection_Homo sapiens_hsa05120	1968-11-01	1.27771e-06	4.10857e-05	0.00014752	0.00472065	-1.77466	24.0829	ATP6V1A;ATP6V1G1;CHUK;ATP6V0A2;ATP6V1H;ATP6V0A4;TCIRG1;ATP6V0D1;F11R;JAM3;ATP6V0A1
Synaptic vesicle cycle_Homo sapiens_hsa04721	1963-11-01	5.76782e-07	2.58398e-05	8.04697e-05	0.00333249	-1.55464	22.3337	UNC13B;NSF;ATP6V1A;ATP6V1G1;ATP6V0A2;ATP6V1H;ATP6V0A4;STX3;TCIRG1;ATP6V0D1;ATP6V0A1
Endocytosis_Homo sapiens_hsa04144	20/259	1.49236e-05	0.000371431	0.00363343	0.0678241	-1.76519	19.6158	PDGFRA;RAB5C;TFRC;VPS37B;SNF8;HSPA2;ARAP1;HLA-F;PLD1;TGFBR2;EEA1;SNX4;NEDD4;LDLRAP1;FGFR4;LDLR;FGFR3;FOLR1;VPS28;FGFR2
Renin-angiotensin system_Homo sapiens_hsa04614	2023-07-01	1.28393e-06	4.10857e-05	8.92632e-05	0.00333249	-1.31656	17.8599	ACE2;ENPEP;ACE;ANPEP;ATP6AP2;LNPEP;PRCP
Arrhythmogenic right ventricular cardiomyopathy (ARVC)_Homo sapiens_hsa05412	1974-10-01	2.02381e-05	0.000453333	0.00104724	0.0260647	-1.50954	16.3151	DSP;GJA1;JUP;ITGB4;CACNA2D1;PKP2;DAG1;CTNNA1;CACNA2D2;DSC2
Collecting duct acid secretion_Homo sapiens_hsa04966	2027-07-01	4.25073e-06	0.00011902	0.000207605	0.00581295	-1.26596	15.658	ATP6V1A;ATP6V1G1;ATP6V0A2;ATP6V0A4;TCIRG1;ATP6V0D1;ATP6V0A1
Cytokine-cytokine receptor interaction_Homo sapiens_hsa04060	19/265	6.67235e-05	0.00124551	0.00937486	0.139336	-1.61219	15.5011	ACVR1;IFNAR2;PDGFRA;BMPR2;IL10RB;CD70;LIFR;CXCR6;OSMR;CSF2RA;IL17RA;TGFBR2;TNFSF9;CCR8;ACKR3;TNFRSF25;IL6ST;IL6R;IFNAR1
Vibrio cholerae infection_Homo sapiens_hsa05110	1951-08-01	4.58601e-05	0.000933879	0.00141575	0.0317128	-1.52128	15.1975	ATP6V1A;ATP6V1G1;ATP6V0A2;ATP6V1H;ATP6V0A4;TCIRG1;ATP6V0D1;ATP6V0A1
MAPK signaling pathway_Homo sapiens_hsa04010	18/255	0.000125515	0.00200824	0.0129953	0.139336	-1.66681	14.9731	PDGFRA;CHUK;CACNA2D1;CACNA2D2;HSPB1;BRAF;HSPA2;RASGRP2;RASGRP4;TGFBR2;PPP3CB;TAOK3;FLNB;FLNC;RAF1;FGFR4;FGFR3;FGFR2
Bile secretion_Homo sapiens_hsa04976	1971-09-01	8.74943e-05	0.00150759	0.00274925	0.0559848	-1.36265	12.7325	ABCC2;ATP1A3;ATP1B3;ATP1A1;SLC4A2;ATP1B1;LDLR;ABCG2;SLC9A1
Tuberculosis_Homo sapiens_hsa05152	14/178	0.000231	0.0034496	0.012171	0.139336	-1.46322	12.2517	RAB5C;IL10RB;TCIRG1;EEA1;PPP3CB;LAMP1;LAMP2;ATP6V0A2;ATP6V1H;ATP6V0A4;RAF1;ATP6V0D1;MYD88;ATP6V0A1
cGMP-PKG signaling pathway_Homo sapiens_hsa04022	13/167	0.000422497	0.00556703	0.0165693	0.144476	-1.52665	11.861	TRPC6;INSR;ATP2B4;ATP1A3;ATP1B3;ATP1A1;ATP2B1;ATP1B1;ADRA2C;PPP3CB;RAF1;SLC25A5;SLC25A4
Cell adhesion molecules (CAMs)_Homo sapiens_hsa04514	12/142	0.000331256	0.00463758	0.0120722	0.139336	-1.3647	10.9348	CDH5;CD274;SDC4;PECAM1;PTPRM;ESAM;HLA-F;F11R;PVR;ICOSLG;JAM3;ICAM1
Proteoglycans in cancer_Homo sapiens_hsa05205	14/203	0.000865248	0.0088098	0.031471	0.207339	-1.46979	10.3657	CD63;FZD5;SDC4;PDPK1;FZD6;BRAF;VAV2;SLC9A1;HCLS1;FLNB;FLNC;EZR;RAF1;CD44
Rheumatoid arthritis_Homo sapiens_hsa05323	1990-09-01	0.000537957	0.0062649	0.0111405	0.139336	-1.25929	9.4796	ATP6V1A;ATP6V1G1;ATP6V0A2;ATP6V1H;ATP6V0A4;TCIRG1;ATP6V0D1;ICAM1;ATP6V0A1
Pancreatic secretion_Homo sapiens_hsa04972	1996-09-01	0.000861692	0.0088098	0.0159635	0.144476	-1.17661	8.30287	ATP2B4;ATP1A3;ATP1B3;ATP1A1;ATP2B1;SLC4A2;ATP1B1;TPCN2;SLC9A1
Signaling pathways regulating pluripotency of stem cells_Homo sapiens_hsa04550	11/142	0.00119441	0.01061	0.0271602	0.199377	-1.23014	8.279	ACVR1;BMPR2;FZD5;RIF1;FZD6;LIFR;IL6ST;RAF1;FGFR4;FGFR3;FGFR2
Choline metabolism in cancer_Homo sapiens_hsa05231	9/101	0.00123905	0.01061	0.0210307	0.174477	-1.23558	8.27024	PDGFRA;SLC44A3;PCYT1A;SLC22A5;SLC44A2;PDPK1;TSC1;RAF1;PLD1
Cardiac muscle contraction_Homo sapiens_hsa04260	1978-08-01	0.000918009	0.00894061	0.0143317	0.139579	-1.08844	7.61177	SLC9A6;CACNA2D1;CACNA2D2;ATP1A3;ATP1B3;ATP1A1;ATP1B1;SLC9A1
Aldosterone-regulated sodium reabsorption_Homo sapiens_hsa04960	1939-06-01	0.000462686	0.00575788	0.00604381	0.0967009	-0.987195	7.58014	PDPK1;INSR;ATP1A3;ATP1B3;ATP1A1;ATP1B1
cAMP signaling pathway_Homo sapiens_hsa04024	13/199	0.00212028	0.0161324	0.0524766	0.293215	-1.22082	7.51561	ATP2B4;ATP1A3;BRAF;ATP1B3;ATP1A1;ATP2B1;ATP1B1;PLD1;VAV2;SLC9A1;ACOX1;ORAI1;RAF1
Osteoclast differentiation_Homo sapiens_hsa04380	10/132	0.00232098	0.0161617	0.0386837	0.247576	-1.08769	6.59766	IFNAR2;PPP3CB;TEC;CHUK;LILRB1;GAB2;LILRB2;TYK2;IFNAR1;TGFBR2
Hematopoietic cell lineage_Homo sapiens_hsa04640	1988-08-01	0.0020109	0.0160872	0.0261255	0.199377	-0.997554	6.19398	TFRC;ANPEP;CD7;CSF2RA;IL6R;CD33;CD44;CD55
Jak-STAT signaling pathway_Homo sapiens_hsa04630	11/158	0.00278887	0.017353	0.050237	0.293215	-1.04098	6.12315	IFNAR2;IL10RB;LIFR;TYK2;IL6ST;RAF1;OSMR;CSF2RA;IL6R;PTPN2;IFNAR1
Salivary secretion_Homo sapiens_hsa04970	1989-08-01	0.00216059	0.0161324	0.0275924	0.199377	-0.991021	6.08227	ATP2B4;ATP1A3;ATP1B3;ATP1A1;ATP2B1;SLC4A2;ATP1B1;SLC9A1
Oxidative phosphorylation_Homo sapiens_hsa00190	10/133	0.00245312	0.0161617	0.0402857	0.250667	-0.973122	5.84885	ATP6V1A;ATP6V1G1;ATP6V0A2;ATP6V1H;NDUFC2;ATP6V0A4;TCIRG1;ATP6V0D1;SDHB;ATP6V0A1
Carbohydrate digestion and absorption_Homo sapiens_hsa04973	1945-06-01	0.0010133	0.00945748	0.011105	0.139336	-0.748506	5.1606	MGAM;ATP1A3;ATP1B3;ATP1A1;ATP1B1;SLC2A5
Ras signaling pathway_Homo sapiens_hsa04014	13/227	0.00645723	0.0352785	0.111566	0.480592	-0.973958	4.91124	PDGFRA;RAB5C;CHUK;INSR;GAB2;RASGRP2;PLD1;RASGRP4;SYNGAP1;RAF1;FGFR4;FGFR3;FGFR2
Endocrine and other factor-regulated calcium reabsorption_Homo sapiens_hsa04961	1947-06-01	0.00127888	0.01061	0.0133116	0.139336	-0.731462	4.87283	ATP1A3;ATP1B3;ATP2B1;PTH1R;ATP1A1;ATP1B1
Thyroid hormone synthesis_Homo sapiens_hsa04918	1971-07-01	0.00238822	0.0161617	0.0255053	0.199377	-0.79751	4.81473	HSPA5;ATP1A3;ATP1B3;LRP2;ATP1A1;ATP1B1;SLC5A5
Adrenergic signaling in cardiomyocytes_Homo sapiens_hsa04261	10/148	0.00526328	0.0294744	0.0699533	0.364408	-0.88492	4.64318	PPP2R1A;CACNA2D1;ATP2B4;CACNA2D2;ATP1A3;ATP1B3;ATP1A1;ATP2B1;ATP1B1;SLC9A1
Gastric acid secretion_Homo sapiens_hsa04971	1974-07-01	0.00302469	0.0178297	0.0305868	0.207339	-0.74934	4.34688	ATP1A3;ATP1B3;ATP1A1;SLC4A2;ATP1B1;EZR;SLC9A1
Leukocyte transendothelial migration_Homo sapiens_hsa04670	9/118	0.0036116	0.0207435	0.0468165	0.28343	-0.751929	4.22855	CDH5;PECAM1;CTNNA1;ESAM;EZR;F11R;JAM3;ICAM1;VAV2
Regulation of actin cytoskeleton_Homo sapiens_hsa04810	12/214	0.0101662	0.0502747	0.136363	0.545452	-0.857421	3.93443	PDGFRA;ITGB4;MYH9;BRAF;EZR;RAF1;FGFR4;IQGAP3;FGFR3;FGFR2;VAV2;SLC9A1
Adherens junction_Homo sapiens_hsa04520	1974-07-01	0.00302469	0.0178297	0.0305868	0.207339	-0.660299	3.83036	FER;INSR;CTNNA1;PTPRM;PTPRJ;SORBS1;TGFBR2
Hepatitis C_Homo sapiens_hsa05160	9/133	0.00784356	0.0408595	0.0823357	0.409849	-0.760199	3.68549	IFNAR2;CHUK;PPP2R1A;PDPK1;BRAF;TYK2;RAF1;LDLR;IFNAR1
Insulin signaling pathway_Homo sapiens_hsa04910	9/139	0.0103243	0.0502747	0.100143	0.456902	-0.690339	3.1571	PDPK1;INSR;INPP5K;TSC1;PHKA1;PHKB;BRAF;SORBS1;RAF1
PI3K-Akt signaling pathway_Homo sapiens_hsa04151	16/341	0.0167103	0.0719828	0.255186	0.762154	-0.744778	3.04743	IFNAR2;PDGFRA;CHUK;PDPK1;ITGB4;INSR;TSC1;BRCA1;OSMR;PPP2R1A;RAF1;FGFR4;FGFR3;IL6R;FGFR2;IFNAR1
Epstein-Barr virus infection_Homo sapiens_hsa05169	11/202	0.0165026	0.0719828	0.170077	0.578087	-0.713004	2.92634	ENTPD1;CHUK;IL10RB;NEDD4;ENTPD8;HSPB1;TYK2;HSPA2;HLA-F;CD44;ICAM1
Tight junction_Homo sapiens_hsa04530	9/139	0.0103243	0.0502747	0.100143	0.456902	-0.625698	2.86148	PPP2R1A;EPB41L1;SHROOM2;CTNNA1;MYH9;SYMPK;HCLS1;F11R;JAM3
Thyroid hormone signaling pathway_Homo sapiens_hsa04919	8/118	0.0117348	0.0536446	0.0971883	0.456902	-0.57356	2.54959	PDPK1;ATP1A3;ATP1B3;SLC16A10;ATP1A1;ATP1B1;RAF1;SLC9A1
Calcium signaling pathway_Homo sapiens_hsa04020	10/180	0.0191383	0.0779451	0.170329	0.578087	-0.596675	2.36048	PDGFRA;PPP3CB;TBXA2R;ATP2B4;ORAI1;PHKA1;PHKB;ATP2B1;SLC25A5;SLC25A4
Central carbon metabolism in cancer_Homo sapiens_hsa05230	1967-06-01	0.00770858	0.0408595	0.0536688	0.293215	-0.475624	2.31411	PDGFRA;SLC7A5;G6PD;RAF1;FGFR3;FGFR2
Sphingolipid signaling pathway_Homo sapiens_hsa04071	8/120	0.0128957	0.0577729	0.104027	0.456902	-0.517715	2.25251	PPP2R1A;PDPK1;SMPD1;DEGS1;GAB2;RAF1;PLD1;SGPP1
Hippo signaling pathway_Homo sapiens_hsa04390	9/153	0.0183586	0.0761543	0.149545	0.567764	-0.461577	1.84523	FRMD6;BMPR2;FZD5;DLG3;PPP2R1A;FZD6;CTNNA1;NF2;TGFBR2
Natural killer cell mediated cytotoxicity_Homo sapiens_hsa04650	8/135	0.0244232	0.095979	0.163374	0.578087	-0.423254	1.57121	IFNAR2;PPP3CB;BRAF;RAF1;ULBP1;IFNAR1;ICAM1;VAV2
Rap1 signaling pathway_Homo sapiens_hsa04015	10/211	0.0487066	0.160445	0.3082	0.86296	-0.277815	0.839541	PDGFRA;INSR;KRIT1;BRAF;RAF1;FGFR4;RASGRP2;FGFR3;FGFR2;VAV2
Prostate cancer_Homo sapiens_hsa05215	1989-06-01	0.0280405	0.104752	0.142076	0.548709	-0.216707	0.774534	PDGFRA;CHUK;PDPK1;BRAF;RAF1;FGFR2
Toxoplasmosis_Homo sapiens_hsa05145	7/118	0.0339293	0.120637	0.183867	0.61472	-0.204391	0.691552	CHUK;IL10RB;PDPK1;HSPA2;TYK2;LDLR;MYD88
HTLV-I infection_Homo sapiens_hsa05166	11/258	0.0735293	0.216718	0.418429	0.952208	-0.0695017	0.181404	NRP1;PDGFRA;PPP3CB;FZD5;CHUK;FZD6;HLA-F;SLC25A5;SLC25A4;ICAM1;TGFBR2
Measles_Homo sapiens_hsa05162	7/136	0.0638279	0.194484	0.283188	0.828643	-0.0418934	0.115272	IFNAR2;CHUK;HSPA2;TYK2;CD46;MYD88;IFNAR1
Influenza A_Homo sapiens_hsa05164	8/175	0.0856606	0.249195	0.372191	0.949769	-0.00176113	0.00432773	IFNAR2;FURIN;HSPA2;TYK2;RAF1;MYD88;IFNAR1;ICAM1
T cell receptor signaling pathway_Homo sapiens_hsa04660	6/104	0.0533292	0.173127	0.225805	0.702505	0.000259043	-0.000759325	PPP3CB;TEC;CHUK;PDPK1;RAF1;VAV2
Alzheimer's disease_Homo sapiens_hsa05010	8/168	0.0713762	0.213177	0.332495	0.894788	0.0104114	-0.027484	APH1A;NCSTN;PPP3CB;NDUFC2;PSEN1;APOE;SDHB;HSD17B10
Pathways in cancer_Homo sapiens_hsa05200	15/397	0.0940098	0.256807	0.574617	0.986313	0.0523865	-0.12386	PDGFRA;FZD5;JUP;CHUK;FZD6;BRAF;RASGRP2;PLD1;CSF2RA;RASGRP4;TGFBR2;CTNNA1;RAF1;FGFR3;FGFR2
Cell cycle_Homo sapiens_hsa04110	1/124	0.961769	0.961769	0.991629	0.991629	3.9042	-0.15219	ORC1
Cholinergic synapse_Homo sapiens_hsa04725	1/111	0.946117	0.950359	0.986179	0.990601	4.27772	-0.236941	ACHE
Fc epsilon RI signaling pathway_Homo sapiens_hsa04664	1968-05-01	0.0314001	0.115305	0.134949	0.545452	0.0757243	-0.262078	PDPK1;INPP5D;GAB2;RAF1;VAV2
Ubiquitin mediated proteolysis_Homo sapiens_hsa04120	2/137	0.873399	0.897438	0.968412	0.986313	3.51567	-0.475889	NEDD4;BRCA1
GABAergic synapse_Homo sapiens_hsa04727	1988-01-01	0.901169	0.911881	0.966519	0.986313	4.7869	-0.498139	NSF
B cell receptor signaling pathway_Homo sapiens_hsa04662	1973-05-01	0.0408071	0.138497	0.164312	0.578087	0.157609	-0.504176	PPP3CB;CHUK;INPP5D;RAF1;VAV2
Ribosome biogenesis in eukaryotes_Homo sapiens_hsa03008	1989-01-01	0.90374	0.911881	0.967781	0.986313	5.00084	-0.506155	XRN1
Spliceosome_Homo sapiens_hsa03040	2/134	0.86533	0.895936	0.965187	0.986313	3.50307	-0.506698	ACIN1;HSPA2
Neurotrophin signaling pathway_Homo sapiens_hsa04722	6/120	0.0918868	0.256807	0.328182	0.894788	0.212294	-0.506788	SORT1;PDPK1;MATK;BRAF;PSEN1;RAF1
Neuroactive ligand-receptor interaction_Homo sapiens_hsa04080	5/277	0.847682	0.893136	0.982168	0.990601	3.20408	-0.529472	CNR2;TBXA2R;F2RL1;PTH1R;ADRA2C
Small cell lung cancer_Homo sapiens_hsa05222	1986-01-01	0.895819	0.911881	0.963846	0.986313	4.93355	-0.542774	CHUK
Alcoholism_Homo sapiens_hsa05034	3/179	0.845968	0.893136	0.9687	0.986313	3.36141	-0.562277	BRAF;RAF1;SLC6A3
Focal adhesion_Homo sapiens_hsa04510	8/202	0.154981	0.38573	0.524976	0.986313	0.315943	-0.589062	PDGFRA;PDPK1;ITGB4;BRAF;FLNB;FLNC;RAF1;VAV2
Peroxisome_Homo sapiens_hsa04146	1983-01-01	0.887248	0.907505	0.959434	0.986313	4.95259	-0.592481	ACOX1
RNA transport_Homo sapiens_hsa03013	3/172	0.826183	0.889736	0.961665	0.986313	3.15348	-0.602122	NDC1;FMR1;ACIN1
Pancreatic cancer_Homo sapiens_hsa05212	1966-05-01	0.0280586	0.104752	0.123922	0.523746	0.169115	-0.604327	CHUK;BRAF;RAF1;PLD1;TGFBR2
Chronic myeloid leukemia_Homo sapiens_hsa05220	1973-05-01	0.0408071	0.138497	0.164312	0.578087	0.190933	-0.610776	CHUK;BRAF;GAB2;RAF1;TGFBR2
Oocyte meiosis_Homo sapiens_hsa04114	2/123	0.83156	0.891241	0.950447	0.986313	3.62692	-0.668993	PPP3CB;PPP2R1A
FoxO signaling pathway_Homo sapiens_hsa04068	6/133	0.131834	0.339612	0.415263	0.952208	0.333952	-0.676656	CHUK;PDPK1;INSR;BRAF;RAF1;TGFBR2
RNA degradation_Homo sapiens_hsa03018	1977-01-01	0.867938	0.895936	0.948934	0.986313	5.08162	-0.719738	XRN1
Vascular smooth muscle contraction_Homo sapiens_hsa04270	2/120	0.821107	0.888541	0.945493	0.986313	3.71895	-0.733013	BRAF;RAF1
Phospholipase D signaling pathway_Homo sapiens_hsa04072	6/144	0.171055	0.416482	0.488118	0.985031	0.422589	-0.746194	PDGFRA;INSR;TSC1;GAB2;RAF1;PLD1
Viral carcinogenesis_Homo sapiens_hsa05203	4/205	0.780952	0.867395	0.955926	0.986313	3.07986	-0.761467	CCR8;ATP6V0D1;HLA-F;IL6ST
Pertussis_Homo sapiens_hsa05133	1975-01-01	0.860793	0.895936	0.944864	0.986313	5.15171	-0.772245	MYD88
Axon guidance_Homo sapiens_hsa04360	6/127	0.112481	0.299949	0.374979	0.949769	0.35601	-0.777871	NRP1;EPHA7;PPP3CB;UNC5B;PLXNA2;PLXNB2
Leishmaniasis_Homo sapiens_hsa05140	1973-01-01	0.853264	0.893136	0.940471	0.986313	5.19073	-0.823699	MYD88
Viral myocarditis_Homo sapiens_hsa05416	1959-05-01	0.0181794	0.0761543	0.0889129	0.432967	0.211951	-0.849387	CXADR;DAG1;HLA-F;CD55;ICAM1
Prolactin signaling pathway_Homo sapiens_hsa04917	1972-01-01	0.849348	0.893136	0.938146	0.986313	5.20407	-0.849755	RAF1
TNF signaling pathway_Homo sapiens_hsa04668	2/110	0.781956	0.867395	0.925374	0.986313	3.47021	-0.853522	CHUK;ICAM1
Huntington's disease_Homo sapiens_hsa05016	4/193	0.739825	0.85943	0.93992	0.986313	2.83508	-0.854329	NDUFC2;SLC25A5;SDHB;SLC25A4
Serotonergic synapse_Homo sapiens_hsa04726	2/112	0.790343	0.867827	0.929888	0.986313	3.71093	-0.873139	BRAF;RAF1
RIG-I-like receptor signaling pathway_Homo sapiens_hsa04622	1970-01-01	0.8412	0.893136	0.93322	0.986313	5.3436	-0.924047	CHUK
Fc gamma R-mediated phagocytosis_Homo sapiens_hsa04666	1993-05-01	0.0938434	0.256807	0.30084	0.86296	0.410111	-0.970375	INPP5D;GAB2;RAF1;PLD1;VAV2
MicroRNAs in cancer_Homo sapiens_hsa05206	7/297	0.652197	0.831203	0.940802	0.986313	2.29488	-0.980849	PDGFRA;BMPR2;BRCA1;EZR;RAF1;FGFR3;CD44
Chagas disease (American trypanosomiasis)_Homo sapiens_hsa05142	5/104	0.133062	0.339612	0.382513	0.952033	0.50561	-1.01979	ACE;CHUK;PPP2R1A;MYD88;TGFBR2
Herpes simplex infection_Homo sapiens_hsa05168	7/185	0.204968	0.445755	0.577229	0.986313	0.65416	-1.03678	IFNAR2;CHUK;C1QBP;TYK2;HLA-F;MYD88;IFNAR1
Progesterone-mediated oocyte maturation_Homo sapiens_hsa04914	1998-02-01	0.725242	0.857504	0.892042	0.986313	3.31974	-1.06646	BRAF;RAF1
Estrogen signaling pathway_Homo sapiens_hsa04915	1999-02-01	0.730408	0.857504	0.895276	0.986313	3.40072	-1.06835	HSPA2;RAF1
Metabolic pathways_Homo sapiens_hsa01100	36/1239	0.259417	0.509731	0.97726	0.990526	0.794528	-1.07207	ATP6V1A;PI4K2B;B4GALT1;TCIRG1;PLD1;HSD17B10;EBP;FLAD1;SMPD1;ANPEP;ATP6V0A2;INPP5K;ATP6V1H;ATP6V0A4;GGT1;ATP6V0A1;GGT5;HGSNAT;ATP6V1G1;G6PD;MGAM;GGT7;PCYT1A;DGAT1;DCXR;SLC33A1;NDUFC2;SDHB;DDOST;ALPP;ACOX1;ADI1;DEGS1;SUCLG1;ATP6V0D1;ADA
Glutathione metabolism_Homo sapiens_hsa00480	1952-05-01	0.010924	0.0520388	0.0599337	0.319647	0.239484	-1.0817	GGT5;G6PD;GGT7;ANPEP;GGT1
Retrograde endocannabinoid signaling_Homo sapiens_hsa04723	2/101	0.740491	0.85943	0.901477	0.986313	3.60239	-1.08231	DAGLA;DAGLB
Inflammatory mediator regulation of TRP channels_Homo sapiens_hsa04750	1998-02-01	0.725242	0.857504	0.892042	0.986313	3.45737	-1.11068	TRPV2;F2RL1
Retinol metabolism_Homo sapiens_hsa00830	1965-01-01	0.818855	0.888541	0.919127	0.986313	5.7121	-1.14156	DGAT1
Protein processing in endoplasmic reticulum_Homo sapiens_hsa04141	6/169	0.274367	0.529887	0.639742	0.986313	0.9072	-1.17327	BCAP31;HSPA5;LMAN2;ERP29;HSPA2;DDOST
Dopaminergic synapse_Homo sapiens_hsa04728	3/129	0.653088	0.831203	0.875001	0.986313	2.7787	-1.18385	PPP3CB;PPP2R1A;SLC6A3
Cytosolic DNA-sensing pathway_Homo sapiens_hsa04623	1964-01-01	0.814023	0.888541	0.915971	0.986313	5.78075	-1.18949	CHUK
Chemokine signaling pathway_Homo sapiens_hsa04062	7/187	0.212323	0.452956	0.588321	0.986313	0.769422	-1.19233	CHUK;CCR8;BRAF;CXCR6;RAF1;RASGRP2;VAV2
PPAR signaling pathway_Homo sapiens_hsa03320	1969-05-01	0.0331603	0.119805	0.140621	0.548709	0.350304	-1.19328	ACOX1;PDPK1;OLR1;SORBS1;SLC27A4
ECM-receptor interaction_Homo sapiens_hsa04512	1982-05-01	0.0616254	0.191723	0.222691	0.702505	0.444602	-1.23896	SDC4;ITGB4;DAG1;CD47;CD44
GnRH signaling pathway_Homo sapiens_hsa04912	1991-02-01	0.686711	0.853402	0.866689	0.986313	3.34851	-1.25851	RAF1;PLD1
Platelet activation_Homo sapiens_hsa04611	3/122	0.615613	0.797094	0.850348	0.986313	2.62245	-1.27225	TBXA2R;ORAI1;RASGRP2
Oxytocin signaling pathway_Homo sapiens_hsa04921	4/158	0.587886	0.774627	0.859381	0.986313	2.44585	-1.29929	PPP3CB;CACNA2D1;CACNA2D2;RAF1
Purine metabolism_Homo sapiens_hsa00230	5/176	0.480774	0.69119	0.810356	0.986313	1.82241	-1.33466	ENTPD1;CANT1;ENTPD6;ENTPD8;ADA
Parkinson's disease_Homo sapiens_hsa05012	5/142	0.307423	0.551105	0.644729	0.986313	1.14965	-1.35604	NDUFC2;SLC25A5;SDHB;SLC25A4;SLC6A3
Apoptosis_Homo sapiens_hsa04210	5/140	0.297307	0.550387	0.632678	0.986313	1.12314	-1.36235	DFFA;CHUK;DIABLO;PDPK1;RAF1
AMPK signaling pathway_Homo sapiens_hsa04152	5/124	0.219128	0.458736	0.528034	0.986313	0.920511	-1.39742	PPP2R1A;PDPK1;INSR;TSC1;ADIPOR1
Transcriptional misregulation in cancer_Homo sapiens_hsa05202	5/180	0.500502	0.69635	0.825054	0.986313	2.01915	-1.39754	GOLPH3;CCNT2;JUP;PROM1;TGFBR2
Hepatitis B_Homo sapiens_hsa05161	4/146	0.525386	0.7176	0.815749	0.986313	2.21833	-1.42777	CHUK;RAF1;MYD88;IFNAR1
Non-alcoholic fatty liver disease (NAFLD)_Homo sapiens_hsa04932	5/151	0.353433	0.604344	0.695841	0.986313	1.39517	-1.45106	INSR;NDUFC2;ADIPOR1;SDHB;IL6R
Wnt signaling pathway_Homo sapiens_hsa04310	5/142	0.307423	0.551105	0.644729	0.986313	1.244	-1.46734	PPP3CB;FZD5;FZD6;PSEN1;NKD2
Hypertrophic cardiomyopathy (HCM)_Homo sapiens_hsa05410	1983-05-01	0.0642492	0.194484	0.22954	0.704341	0.539593	-1.48117	ACE;ITGB4;CACNA2D1;DAG1;CACNA2D2
Regulation of lipolysis in adipocytes_Homo sapiens_hsa04923	1956-01-01	0.770434	0.867395	0.885886	0.986313	5.69635	-1.48561	INSR
Carbon metabolism_Homo sapiens_hsa01200	3/113	0.563574	0.751432	0.81255	0.986313	2.6085	-1.49586	G6PD;SUCLG1;SDHB
Glycerolipid metabolism_Homo sapiens_hsa00561	1959-01-01	0.787862	0.867827	0.898255	0.986313	6.38424	-1.52221	DGAT1
NOD-like receptor signaling pathway_Homo sapiens_hsa04621	1957-01-01	0.776396	0.867395	0.890167	0.986313	6.06118	-1.53404	CHUK
Steroid hormone biosynthesis_Homo sapiens_hsa00140	1958-01-01	0.782204	0.867395	0.894288	0.986313	6.36539	-1.56359	STS
[truncated: 99 more rows]
