# Supplementary material for: Cell-Surface Proteomics Identifies Differences in Signaling and Adhesion Protein Expression between Naive and Primed Human Pluripotent Stem Cells
Source: Stem Cell Reports. 2020 Apr 16;14(5):972–88. doi: 10.1016/j.stemcr.2020.03.017 (PMC7220956; doi:10.1016/j.stemcr.2020.03.017)
Supplement: Table S3. List of Antibodies Used, Related to Figure 4 and Supplemental Experimental Procedures [file mmc4.xlsx]

## Sheet: Sheet1
Antibody	Company	Catalogue number	Dilution for flow cytometry per 1x106 cells
FOLR1-PE	BioLegend	908303	1:20
SUSD2-PE	Miltenyi Biotec	130-106-399	1:100
CD155-PE (PVR)	ThermoFisher Scientific	12-1550-41	1:100
CD126-PE (IL6R)	BioLegend	352803	1:20
CD142-APC (F3)	BioLegend	365205	1:100
CD53-PE	Miltenyi Biotec	130-101-799	1:50
CD220-PE (INSR)	BioLegend	352603	1:20
CD107a-eF660 (LAMP1)	ThermoFisher Scientific	50-1079-41	1:20
CD217-PE (IL17RA)	BioLegend	372303	1:100
CD97-PE (ADGRE5)	BioLegend	336307	1:20
CD70-AF647	BioLegend	355115	1:100
OSMR-APC	ThermoFisher Scientific	17-1303-42	1:100
CD90.2-APC-Cy7	BioLegend	105328	1:20
CD29-PE	BioLegend	303003	1:40
CD49f-PE	BioLegend	313611	1:40
CD75-eF660	ThermoFisher Scientific	50-0759-42	1:20
CD130-PE	BD Biosciences	555757	1:5
CD24-BUV395	BD Biosciences	563818	1:40
CD57-BV421	BD Biosciences	563896	1:40
Antibody	Company	Catalogue number	Dilution for Western Blot
FOLR1	R&D Systems	MAB5646	1:500
STAT3	Cell Signaling Technology	D3Z2G	1:1000
pSTAT3 (Tyr705)	Cell Signaling Technology	9138	1:1000
KLF4	Santa Cruz Biotechnology	sc166100	1:500
H3K27me3	Merck Millipore	07-449	1:200
H3K4me3	Abcam	ab8580	1:1000
H3K9me3	Abcam	ab8898	1:500
H3K36me3	Abcam	ab9050	1:500
H2B	Active Motif	61037	1:10000
